# Supplementary material for: Osmotic stress enhances suberization of apoplastic barriers in barley seminal roots: analysis of chemical, transcriptomic and physiological responses
Source: New Phytol. 2018 Jul 28;221(1):180–94. doi: 10.1111/nph.15351 (PMC6586163; doi:10.1111/nph.15351)
Supplement: Supplementary file 2 — Table S1 Complete list of transcript per million (TPM) values [file NPH-221-180-s002.xlsx]

## Sheet: Information
New Phytologist Supporting Information
Article title: Osmotic stress enhances suberization of apoplastic barriers in barley seminal roots: analysis of chemical, transcriptomic and physiological responses
Authors: Tino Kreszies, Nandhini Shellakkutti, Alina Osthoff, Peng Yu, Jutta A. Baldauf, Viktoria V. Zeisler-Diehl, Kosala Ranathunge, Frank Hochholdinger and Lukas Schreiber
Article acceptance date: 18 June 2018
Table S1: Complete list of transcript per million values (TPM).
The Table includes the mean values and standard deviation for the three root zones under control and stress treatment of all barley genes IDs

## Sheet: MEAN+SD
GeneID	A	SD	B	sd	C	sd	A_stress	sd	B_stress	sd	C_stress	sd
HORVU1Hr1G000010	27.3026	1.26705	50.5436	3.12941	34.1693	6.08719	46.8756	7.37747	56.2007	8.73514	41.0039	6.34743
HORVU1Hr1G000020	106.889	9.46004	117.646	18.7241	105.043	17.4859	140.274	27.6688	106.916	7.28765	95.0642	4.64077
HORVU1Hr1G000030	3.85328	1.42297	8.05802	3.18282	4.29019	2.65838	6.676	2.68717	8.66726	2.70638	9.03615	4.15591
HORVU1Hr1G000040	16.3276	2.18516	20.8637	0.903653	19.81	1.91522	35.4323	8.98887	26.7265	1.52423	27.8898	6.38701
HORVU1Hr1G000060	27.1121	2.52342	48.3178	1.7108	29.0038	3.51051	26.8525	3.82083	42.9275	8.36261	33.1207	4.38031
HORVU1Hr1G000080	339.925	7.61721	355.145	12.0114	315.716	4.16327	347.259	15.0447	280.444	29.3476	320.97	27.3063
HORVU1Hr1G000090	44.5148	2.0935	57.1815	3.4043	43.5601	4.98567	48.1715	5.8051	48.6887	4.26858	50.0461	6.22292
HORVU1Hr1G000110	14.1853	1.49675	21.1422	2.59487	13.688	1.89258	11.0358	2.05581	17.8733	5.10221	18.1999	4.23101
HORVU1Hr1G000120	0.920936	0.312654	7.31126	1.79894	5.13852	1.04672	8.35906	4.97812	20.1483	11.2187	10.4002	4.89283
HORVU1Hr1G000140	90.4406	7.30762	87.8662	3.79679	97.1019	9.74784	117.191	36.7829	103.32	18.3663	145.945	55.1186
HORVU1Hr1G000150	0	0	0.0118857	0.0237713	0	0	0	0	0.0114979	0.0229958	0	0
HORVU1Hr1G000160	0	0	0.0986082	0.197216	0	0	0.606261	0.241557	0	0	0.080373	0.160746
HORVU1Hr1G000170	0	0	0	0	0	0	0	0	0	0	0	0
HORVU1Hr1G000190	0	0	0	0	0.0209098	0.0418197	0	0	0	0	0	0
HORVU1Hr1G000200	0	0	0	0	0	0	0	0	0	0	0	0
HORVU1Hr1G000210	1.04532	0.235961	1.41144	0.380013	0.415707	0.272782	1.45739	0.247014	2.12362	0.980533	0.743938	0.289179
HORVU1Hr1G000230	1.05094	0.339446	11.2121	2.80064	2.91959	1.85021	2.16574	1.44324	4.02784	1.05632	2.59692	1.41883
HORVU1Hr1G000240	0	0	0	0	0	0	0	0	0	0	0	0
HORVU1Hr1G000250	0.929897	0.18709	1.86252	0.255785	0.713038	0.125136	1.31482	0.353911	2.18537	0.707018	0.950276	0.123539
HORVU1Hr1G000260	0.15254	0.135324	0.46886	0.236007	0.294701	0.222051	0.345046	0.105223	1.11229	0.262496	0.394011	0.125741
HORVU1Hr1G000270	20.7372	2.10893	27.6404	2.82648	19.3113	1.55512	23.9296	2.97543	24.8026	2.73886	21.9285	3.27293
HORVU1Hr1G000290	89.913	4.82633	129.882	8.7602	89.9507	8.43915	115.567	19.5746	113.498	14.6179	105.072	10.8646
HORVU1Hr1G000310	0	0	0	0	0	0	0	0	0	0	0	0
HORVU1Hr1G000320	0	0	0	0	0	0	0	0	0	0	0	0
HORVU1Hr1G000330	0	0	0	0	0	0	0	0	0	0	0	0
HORVU1Hr1G000340	0	0	1.65831	0.59095	0.0844233	0.168847	0	0	0.161101	0.322201	0	0
HORVU1Hr1G000350	0.280178	0.0374066	0.921312	0.225483	0.32437	0.0805593	0.352188	0.0813402	0.451631	0.0911795	0.346363	0.0317707
HORVU1Hr1G000370	0	0	0	0	0	0	0	0	0	0	0	0
HORVU1Hr1G000400	0	0	0	0	0	0	0	0	0	0	0	0
HORVU1Hr1G000430	0	0	0	0	0	0	0	0	0.139001	0.17814	0	0
HORVU1Hr1G000440	0	0	0.00409166	0.00508515	0	0	0	0	0.00247812	0.00495623	0	0
HORVU1Hr1G000450	0	0	5.76355	1.9337	0.359878	0.719755	0.0491621	0.0983242	0.324466	0.275624	0.105318	0.122524
HORVU1Hr1G000470	0	0	0.142754	0.184348	0	0	0.0421334	0.0842669	0.0953701	0.110289	0	0
HORVU1Hr1G000520	101.279	5.66672	102.154	12.2973	78.8646	6.06406	117.174	6.35941	72.9395	9.41934	102.395	7.43568
HORVU1Hr1G000530	153.658	23.1467	141.855	13.9695	130.013	25.1532	139.636	36.449	138.683	19.2033	115.704	21.6411
HORVU1Hr1G000540	0	0	0	0	0	0	0	0	0	0	0	0
HORVU1Hr1G000550	0.0230685	0.046137	0.0246243	0.0492486	0	0	0	0	0	0	0	0
HORVU1Hr1G000560	24.1547	6.62481	15.3099	5.28879	21.3582	9.77117	9.36819	4.47093	11.0683	3.12586	9.46567	0.975214
HORVU1Hr1G000590	2.35298	0.36794	8.18157	2.6651	3.01018	1.12695	2.26781	0.747733	5.17619	1.70433	2.15035	0.821581
HORVU1Hr1G000600	17.6386	3.86964	46.7198	5.44197	22.6783	5.78638	19.5974	0.203921	45.9224	6.84267	29.3082	4.25406
HORVU1Hr1G000620	25.9858	2.42529	36.8746	1.89624	25.5332	2.94079	27.8863	4.46929	25.6652	3.05082	27.0524	3.00249
HORVU1Hr1G000640	0	0	0	0	0	0	0	0	0	0	0	0
HORVU1Hr1G000650	0	0	0	0	0	0	0	0	0	0	0	0
HORVU1Hr1G000660	3.44004	1.126	2.42422	0.586435	2.79959	0.708956	1.69817	0.647001	1.96458	0.465305	1.97381	0.241231
HORVU1Hr1G000680	0	0	0	0	0	0	0	0	0	0	0	0
HORVU1Hr1G000690	0	0	0	0	0	0	0	0	0	0	0	0
HORVU1Hr1G000700	0	0	0	0	0	0	0	0	0	0	0	0
HORVU1Hr1G000710	97.2733	7.83449	78.8224	9.218	80.5436	5.86247	90.6894	14.9466	52.8617	6.57175	78.5419	4.49579
HORVU1Hr1G000720	0.63674	0.224214	4.31917	0.443038	3.21478	1.17117	1.36113	0.477923	3.5219	1.11483	2.70582	0.983332
HORVU1Hr1G000730	0	0	0	0	0	0	0	0	0	0	0	0
HORVU1Hr1G000810	507.917	59.7595	443.877	97.4961	597.027	144.537	376.953	130.989	459.409	216.516	478.161	230.246
HORVU1Hr1G000830	8.7713	1.40006	15.5606	1.67309	8.79042	1.12492	9.61846	1.57924	13.9999	1.42348	10.8021	1.19465
HORVU1Hr1G000840	0.222264	0.0548447	0.181155	0.0437974	0.0527972	0.0610234	0.292235	0.23638	0.0501186	0.0580304	0.193073	0.211652
HORVU1Hr1G000850	0	0	0	0	0	0	0	0	0	0	0	0
HORVU1Hr1G000860	6.09389	1.35378	12.0056	2.6827	5.12611	1.52917	6.17089	1.32036	12.0735	4.44319	7.91828	2.61681
HORVU1Hr1G000900	1.04449	0.182819	1.71365	0.533737	1.01681	0.181425	1.0313	0.379449	0.895746	0.378824	0.933031	0.437896
HORVU1Hr1G000910	5.87099	1.44293	12.2255	2.11082	4.8334	0.381561	6.14649	1.64553	9.62066	1.33524	6.62015	1.37832
HORVU1Hr1G000920	97.8692	97.8432	14.8083	3.029	5.36098	2.04388	24.4079	11.7297	10.014	10.1995	9.26009	6.95748
HORVU1Hr1G000930	0	0	0	0	0	0	0	0	0.0912277	0.182455	0	0
HORVU1Hr1G000940	74.9802	3.41625	52.4757	3.65988	61.3752	4.52253	67.8523	3.14916	40.0962	2.38381	50.1798	2.02352
HORVU1Hr1G000960	60.9723	4.9215	73.7846	6.31473	59.5377	4.11169	59.4545	5.47901	56.1836	5.13903	58.698	9.33734
HORVU1Hr1G000990	0.141536	0.0425549	0.08869	0.00840947	0.0736164	0.00389203	0.0294579	0.00905279	0.110212	0.0290394	0.0840842	0.0195726
HORVU1Hr1G001020	0	0	0	0	0	0	0	0	0	0	0	0
HORVU1Hr1G001030	0	0	0	0	0	0	0	0	0	0	0	0
HORVU1Hr1G001040	0	0	0	0	0	0	0	0	0	0	0	0
HORVU1Hr1G001050	0	0	0	0	0	0	0	0	0	0	0	0
HORVU1Hr1G001060	0	0	0	0	0	0	0	0	0	0	0	0
HORVU1Hr1G001080	0	0	0	0	0	0	0	0	0	0	0	0
HORVU1Hr1G001090	3.7213	1.17134	6.85218	1.12583	8.75281	2.13629	1.12598	0.917378	3.45212	0.806823	4.1418	0.806462
HORVU1Hr1G001120	0	0	0	0	0	0	0	0	0	0	0	0
HORVU1Hr1G001140	0	0	0	0	0	0	0	0	0	0	0	0
HORVU1Hr1G001150	0	0	0	0	0	0	0	0	0	0	0	0
HORVU1Hr1G001160	0	0	0	0	0	0	0	0	0	0	0	0
HORVU1Hr1G001170	0	0	0	0	0	0	0	0	0	0	0.092844	0.185688
HORVU1Hr1G001200	0	0	0	0	0	0	0	0	0	0	0.144476	0.288952
HORVU1Hr1G001220	0	0	0.0827407	0.101702	0.671876	0.535147	0	0	2.27161	2.53102	1.83326	1.03477
HORVU1Hr1G001260	0	0	0	0	0	0	0	0	0	0	0	0
HORVU1Hr1G001270	1.60587	1.12275	2.38652	1.67188	1.01301	0.500015	2.87699	1.10298	4.56804	1.01557	4.75763	4.28866
HORVU1Hr1G001300	0	0	0	0	0	0	0	0	0	0	0	0
HORVU1Hr1G001350	0	0	0	0	0	0	0	0	0	0	0	0
HORVU1Hr1G001390	7.56925	0.629007	12.2747	0.871998	11.0784	3.34119	11.3471	1.22491	12.7553	2.36893	16.1298	1.58732
HORVU1Hr1G001400	18.1517	5.30741	36.8306	14.3738	19.9038	12.7984	4.51365	1.1588	16.6895	3.65346	19.1974	4.49475
HORVU1Hr1G001420	0	0	0	0	0	0	0	0	0	0	0	0
HORVU1Hr1G001440	4.04715	0.632875	5.48359	0.537732	3.95588	1.62646	4.94551	1.02717	5.24111	1.34558	7.3546	0.954696
HORVU1Hr1G001450	12.9201	4.10737	22.0909	8.72529	13.87	9.73521	2.99128	0.661271	8.98778	2.20105	13.8699	5.08555
HORVU1Hr1G001460	4.31834	0.820506	6.62257	1.40947	3.31003	0.451557	3.67959	0.553171	5.01984	0.836676	4.18214	0.546486
HORVU1Hr1G001480	1.36023	0.650908	4.27773	1.91008	1.58324	1.30004	0.660626	0.781604	3.52326	1.05363	1.04307	0.749972
HORVU1Hr1G001490	11.8983	1.80376	14.0691	3.24616	9.72695	1.04149	9.24478	2.13401	2.26579	1.91163	10.1768	2.07724
HORVU1Hr1G001500	0	0	0	0	0	0	0	0	0	0	0	0
HORVU1Hr1G001510	0.269868	0.0624144	0.260119	0.0613098	0.191133	0.0524899	0.13169	0.029904	0.201609	0.0572987	0.158818	0.0349984
HORVU1Hr1G001520	0	0	0	0	0	0	0	0	0	0	0	0
HORVU1Hr1G001540	0	0	0	0	0	0	0	0	0	0	0	0
HORVU1Hr1G001560	7.19603	2.51295	47.3411	10.3463	9.92768	6.10913	2.46619	0.985202	15.3165	4.15969	4.90682	0.665615
HORVU1Hr1G001570	0	0	0.072452	0.144904	0.170285	0.132578	0.0926714	0.125157	5.29698	3.17754	3.59724	2.22151
HORVU1Hr1G001580	0	0	0	0	0	0	0	0	0	0	0	0
HORVU1Hr1G001590	0.0846758	0.0981939	0.128608	0.159835	0.0403764	0.0807528	0.480069	0.255296	0.157863	0.127403	0.392169	0.440364
HORVU1Hr1G001600	0	0	0	0	0	0	0	0	0	0	0	0
HORVU1Hr1G001610	0	0	0	0	0	0	0	0	0	0	0	0
HORVU1Hr1G001630	0	0	0	0	0	0	0	0	0	0	0	0
HORVU1Hr1G001660	0.0179075	0.035815	0.426388	0.105487	0.215304	0.0783516	0.0691441	0.0625331	0.435928	0.128522	0.454239	0.315583
HORVU1Hr1G001670	0	0	0	0	0.0217726	0.0435451	0	0	0	0	0	0
HORVU1Hr1G001680	0	0	0	0	0	0	0	0	0	0	0	0
HORVU1Hr1G001690	0	0	0	0	0	0	0	0	0	0	0	0
HORVU1Hr1G001700	0	0	0	0	0	0	0	0	0	0	0	0
HORVU1Hr1G001710	0	0	0	0	0	0	0.0739548	0.0860916	0.0363003	0.0419187	0.0196649	0.0393298
HORVU1Hr1G001750	28.2847	3.12315	38.4845	3.16712	23.5147	4.44077	30.6686	2.72186	34.4893	5.08278	29.7424	3.65339
HORVU1Hr1G001760	20.0381	1.89448	38.3733	3.94249	23.5518	3.39017	17.0192	3.29137	39.2592	8.604	27.9937	4.11776
HORVU1Hr1G001770	0.0919605	0.0954201	0.705509	0.324057	0.402043	0.149235	0.109396	0.0489792	0.492559	0.141398	0.683036	0.206541
HORVU1Hr1G001800	30.3097	2.71252	64.3091	7.63111	32.0977	5.20064	28.1949	8.90855	60.213	11.9856	40.4119	5.96286
HORVU1Hr1G001810	0.288297	0.107159	0.76849	0.148867	0.343686	0.0819879	0.372158	0.0815938	1.33179	0.270294	0.850841	0.041295
HORVU1Hr1G001850	0.313681	0.486636	0.359692	0.281871	0.122293	0.142982	0.720377	0.325571	2.23839	0.918534	0.617234	0.167403
HORVU1Hr1G001860	0	0	0.108537	0.103175	0.0315994	0.0455031	0.0076884	0.0153768	0.0142257	0.0164295	0.0244501	0.0301905
HORVU1Hr1G001890	37.3164	2.74964	41.6812	1.08327	32.1778	5.42521	41.6464	11.1018	32.1177	4.58924	36.5226	2.0803
HORVU1Hr1G001910	109.991	8.64468	147.16	5.52013	108.291	10.4269	106.512	13.9586	172.301	1.86338	118.357	3.68955
HORVU1Hr1G001920	71.6212	11.9298	68.7539	5.63889	61.6477	7.03291	80.3179	22.4192	66.6993	8.81849	70.5144	4.81642
HORVU1Hr1G001950	161.285	34.1563	140.139	34.6703	135.631	58.9516	152.406	64.8156	293.068	132.875	261.831	107.182
HORVU1Hr1G001960	10.9269	3.27075	12.21	3.98785	9.96586	4.6554	10.3752	1.96617	24.1125	14.7904	20.7046	7.98593
HORVU1Hr1G001970	7.29475	1.24403	7.00533	5.456	6.40321	6.70859	4.87374	2.16544	12.4786	7.44829	8.97642	6.08851
HORVU1Hr1G001990	7.28995	3.05622	14.7585	10.1697	9.19677	4.25051	9.35488	2.73643	12.4756	3.54465	7.75243	2.9066
HORVU1Hr1G002000	0.0659464	0.131893	1.45413	0.656631	1.88919	1.26159	0.0411268	0.0822535	7.54574	3.12957	6.6724	0.587839
HORVU1Hr1G002040	0	0	0	0	0	0	0	0	0	0	0	0
HORVU1Hr1G002060	0	0	0.0796754	0.0673001	0.0133503	0.0267006	0	0	0.0389713	0.0485408	0	0
HORVU1Hr1G002090	1.14953	0.919256	0.369205	0.276664	0.32045	0.469052	30.1695	6.71307	5.04503	2.43916	5.66649	4.78466
HORVU1Hr1G002100	0.111595	0.223191	7.52666	8.17471	20.717	11.6263	0.250785	0.291168	9.62668	3.49614	41.6141	15.8737
HORVU1Hr1G002110	0	0	0.0221434	0.0442867	0	0	0	0	0	0	0.0941748	0.0678835
HORVU1Hr1G002150	62.681	4.55947	58.5841	4.57067	57.805	4.2906	39.1481	5.35175	65.9981	12.6281	41.9074	7.07571
HORVU1Hr1G002160	0.288563	0.225458	33.079	7.67344	3.8787	0.902831	0	0	4.6555	1.45269	0.66027	0.308337
HORVU1Hr1G002170	0	0	0	0	0	0	0.173355	0.346711	0	0	0	0
HORVU1Hr1G002210	64.6806	26.3479	13.1887	4.28107	20.1614	3.00119	34.3534	2.00876	2.83743	1.6974	4.35828	0.252571
HORVU1Hr1G002220	56.1374	13.5394	7.94404	3.84536	22.1338	4.12244	59.3914	9.25679	21.4499	8.58343	15.4358	3.90267
HORVU1Hr1G002240	16.5642	1.70253	30.186	2.02256	16.8029	1.95377	17.2561	1.92469	26.8243	7.02841	19.3773	3.84237
HORVU1Hr1G002260	12.566	3.43405	13.4299	2.13542	15.869	3.07058	15.727	3.17347	13.082	2.53195	12.1011	1.93848
HORVU1Hr1G002290	0.0747372	0.149474	0	0	0.0632996	0.126599	0.185514	0.371027	0.0736302	0.14726	0	0
HORVU1Hr1G002300	12.8664	1.36339	10.6137	2.59589	6.2215	1.33025	15.5538	3.00181	5.94254	3.27717	10.6488	0.865933
HORVU1Hr1G002310	27.146	1.98491	22.4849	2.9875	21.731	2.20651	25.1029	3.45707	15.3694	1.18142	20.799	2.60094
HORVU1Hr1G002320	92.1825	20.2122	91.9425	20.0759	97.3077	11.9223	93.1368	17.632	85.9629	7.02793	77.4518	8.41844
HORVU1Hr1G002340	19.8676	3.1593	29.2109	0.824618	17.4437	2.36261	19.4029	2.74517	30.4863	2.72782	19.481	3.00066
HORVU1Hr1G002390	25.4352	2.39323	31.3639	2.98107	23.5749	1.07966	23.3105	4.0838	24.4289	2.64853	23.8229	2.93762
HORVU1Hr1G002400	0	0	0	0	0	0	0	0	0	0	0	0
HORVU1Hr1G002410	0	0	0	0	0	0	0	0	0	0	0	0
HORVU1Hr1G002420	0.00262785	0.00326829	0.00922185	0.00201236	0.0167021	0.0113836	0.00101726	0.00203451	0.00190801	0.00381603	0.00102539	0.00205078
HORVU1Hr1G002430	0	0	0	0	0	0	0	0	0	0	0	0
HORVU1Hr1G002440	1.20878	0.485682	2.28275	0.760857	0.872487	0.25722	0.831527	0.369527	1.1324	0.206991	1.12018	0.688045
HORVU1Hr1G002450	86.4533	119.252	8.486	3.23245	0.844992	0.642039	3.59309	5.56289	3.6474	3.02798	2.67495	4.50128
HORVU1Hr1G002460	0	0	0	0	0	0	0	0	0	0	0	0
HORVU1Hr1G002470	0.762872	0.070564	1.3102	0.13512	0.736076	0.0806787	0.702049	0.165935	1.21901	0.217852	0.979776	0.154767
HORVU1Hr1G002480	0	0	0	0	0	0	0	0	0	0	0	0
HORVU1Hr1G002500	101.099	15.0963	62.0869	9.62112	99.3525	25.6981	127.299	30.5307	57.7979	7.79636	94.74	8.22565
HORVU1Hr1G002510	1.09552	0.266975	1.27437	0.218426	1.04933	0.24529	1.42434	0.349936	1.13697	0.28107	1.15469	0.226252
HORVU1Hr1G002540	0	0	0	0	0	0	0	0	0	0	0	0
HORVU1Hr1G002560	0	0	0	0	0	0	0	0	0	0	0	0
HORVU1Hr1G002590	0	0	0	0	0	0	0.0346137	0.0399793	0.0157096	0.0314191	0.0712915	0.0972082
HORVU1Hr1G002600	0	0	0.00542112	0.0108422	0.00286713	0.00573427	0.00283338	0.00566676	0.00250169	0.00500338	0.00319171	0.00638343
HORVU1Hr1G002620	0	0	0	0	0	0	0	0	0	0	0	0
HORVU1Hr1G002640	0.0296087	0.012248	0.0131079	0.0151883	0.0505564	0.0293782	0.0500863	0.0563976	0	0	0.00610158	0.0122032
HORVU1Hr1G002660	0	0	0	0	0	0	0	0	0	0	0	0
HORVU1Hr1G002670	0	0	0	0	0	0	0	0	0	0	0	0
HORVU1Hr1G002680	13.1442	2.50556	66.0588	14.2775	36.597	10.9395	7.86992	3.62842	45.4141	5.48368	28.3969	5.10278
HORVU1Hr1G002690	12.3129	2.21323	53.9465	12.5918	30.9091	9.57272	6.36663	2.13055	37.215	1.39118	23.0028	4.46212
HORVU1Hr1G002710	4.88611	1.13809	0.921089	0.350325	2.17352	0.586877	1.32149	0.235245	0	0	0.433119	0.501222
HORVU1Hr1G002730	0.395913	0.0800818	0.14538	0.123158	0.351412	0.214143	0.367771	0.121242	0.0315033	0.0630067	0.173682	0.0584193
HORVU1Hr1G002740	27.609	3.36838	41.7446	3.88344	23.9955	2.05249	36.0188	4.75157	29.0843	2.0554	33.9529	3.33143
HORVU1Hr1G002750	0	0	0	0	0	0	0	0	0	0	0	0
HORVU1Hr1G002760	37.2078	15.3788	16.8445	6.62909	19.899	5.085	25.3416	4.12028	5.18019	5.89101	13.1474	3.08894
HORVU1Hr1G002770	0	0	0	0	0	0	0	0	0	0	0.0700817	0.140163
HORVU1Hr1G002790	0	0	0	0	0	0	0	0	0	0	0	0
HORVU1Hr1G002810	0	0	0	0	0	0	0	0	0	0	0	0
HORVU1Hr1G002820	4.80321	0.737583	1.4626	0.326837	4.11154	0.900231	2.34677	0.420427	0.0950025	0.155182	1.61527	0.43124
HORVU1Hr1G002830	34.4841	1.36288	41.4007	1.43738	30.8871	3.14781	29.888	5.51767	27.4424	6.71658	30.8779	1.82168
HORVU1Hr1G002840	635.031	26.4623	721.402	37.9193	575.04	27.8585	876.709	105.785	705.964	57.6225	773.445	62.0271
HORVU1Hr1G002850	2.89463	0.280159	3.69034	0.643672	3.75775	0.754876	2.21518	0.181138	2.44526	0.559443	2.57128	0.670975
HORVU1Hr1G002860	0	0	0	0	0	0	0	0	0	0	0	0
HORVU1Hr1G002890	5.1257	1.82948	15.854	3.81737	10.7601	5.74116	4.75274	2.24387	12.4713	3.74484	13.8557	2.62576
HORVU1Hr1G002900	0.0467789	0.0935579	2.30648	0.644757	1.50678	1.08553	0.0505078	0.101016	1.91393	0.477477	2.3451	1.56787
HORVU1Hr1G002910	0	0	0	0	0	0	0	0	0	0	0	0
HORVU1Hr1G002920	0	0	0	0	0	0	0	0	0	0	0	0
HORVU1Hr1G002930	0	0	0	0	0	0	0	0	0	0	0	0
HORVU1Hr1G002950	166.555	23.0501	108.45	15.3194	112.127	37.4746	179.513	59.4121	30.2755	22.527	192.154	18.1231
HORVU1Hr1G002960	7.59693	0.240375	16.2741	4.27337	12.5244	5.74199	10.5515	4.25953	14.1814	5.58608	14.4475	4.9073
HORVU1Hr1G002970	0.109637	0.0153638	0.176095	0.0336731	0.0650799	0.0308814	0.104067	0.0295961	0.0675663	0.0159435	0.0706958	0.0337003
HORVU1Hr1G002990	0.146912	0.100377	0	0	0	0	0.109016	0.0875295	0.0242479	0.0484957	0.0505796	0.101159
HORVU1Hr1G003010	0.0467821	0.0542812	0.0130284	0.0260568	0.0240333	0.0283114	0.0493408	0.0372719	0	0	0	0
HORVU1Hr1G003020	0.268218	0.154653	3.16707	0.357707	0.98277	0.34377	0.496533	0.339152	1.6239	0.881199	1.08911	0.682959
HORVU1Hr1G003030	0	0	0	0	0	0	0	0	0	0	0	0
HORVU1Hr1G003040	0.241158	0.282605	2.98676	0.190563	1.44864	0.802651	0.197018	0.0230551	2.00034	0.948527	1.08814	0.22673
HORVU1Hr1G003050	0.405375	0.189222	0.370137	0.35254	0.383729	0.232432	0.652464	0.27126	0.74863	0.35	0.504574	0.310673
HORVU1Hr1G003060	4.16545	3.0332	18.3609	13.5194	7.72528	9.70452	4.26667	1.97924	24.836	6.13526	9.99605	2.47964
HORVU1Hr1G003070	0	0	0	0	0	0	0	0	0	0	0	0
HORVU1Hr1G003080	0	0	0	0	0	0	0	0	0	0	0	0
HORVU1Hr1G003100	1.27488	0.145504	0.274121	0.105413	0.206882	0.0723967	1.93254	0.470975	0.370482	0.138661	0.257682	0.0980184
HORVU1Hr1G003130	0.116539	0.134984	0.0738953	0.147791	0.195133	0.249761	0.344982	0.178264	0.123578	0.142705	0.195795	0.136194
HORVU1Hr1G003140	2.15795	0.406499	0.492456	0.100484	0.381865	0.140178	3.00775	0.747654	0.862598	0.333463	0.403124	0.200588
HORVU1Hr1G003150	0.676869	0.108094	1.3266	0.530435	1.07884	0.341975	0.921671	0.392126	1.33886	0.870962	1.18477	0.666327
HORVU1Hr1G003160	0.0959533	0.191907	0	0	0	0	0	0	0	0	0	0
HORVU1Hr1G003170	97.9529	5.65221	116.507	4.76495	99.778	4.76065	97.0055	8.26294	105.66	10.5149	91.501	5.90982
HORVU1Hr1G003200	0	0	0	0	0	0	0	0	0	0	0.0530499	0.0618257
HORVU1Hr1G003210	0	0	0	0	0	0	0	0	0	0	0	0
HORVU1Hr1G003230	4.34532	0.420554	6.33091	0.84039	5.66845	1.49749	5.23157	0.868012	6.57899	0.821706	5.48847	1.30103
HORVU1Hr1G003250	20.0144	2.26825	11.2719	1.27552	18.9892	1.5117	9.51408	1.0333	6.43049	1.75609	8.95089	0.316327
HORVU1Hr1G003260	0.0349506	0.0405302	0.00953581	0.0190716	0.0257194	0.0171822	0.0275655	0.0343219	0.0325796	0.0262932	0.0569305	0.070326
HORVU1Hr1G003270	40.2894	5.24988	35.2212	3.67068	25.5299	5.40286	31.0027	5.76901	30.9873	2.31492	30.4443	5.16684
HORVU1Hr1G003280	0.00762332	0.0152466	0	0	0	0	0.0879613	0.0659943	0.0186461	0.0372921	0	0
HORVU1Hr1G003290	0	0	0	0	0	0	0	0	0	0	0	0
HORVU1Hr1G003300	77.6821	5.47682	87.3716	8.18492	67.3052	7.55486	87.0417	13.0537	87.1351	6.74108	76.8646	4.79085
HORVU1Hr1G003320	0.0269054	0.0538107	0	0	0	0	0	0	0.023228	0.0464561	0	0
HORVU1Hr1G003330	0.405823	0.352842	0.145498	0.1681	0.427705	0.674424	1.06034	0.876402	3.79518	2.21712	0.872364	0.722668
HORVU1Hr1G003340	1.05481	0.441532	0.64802	0.245119	1.58448	0.464549	2.76771	0.793987	8.5075	1.73306	2.7368	0.779375
HORVU1Hr1G003360	0	0	0	0	0	0	0	0	0	0	0	0
HORVU1Hr1G003370	7.05451	2.95905	2.2339	0.976843	5.62726	0.382694	54.1759	11.4977	37.2694	9.02951	18.0857	1.94877
HORVU1Hr1G003430	0	0	0	0	0	0	0	0	0	0	0	0
HORVU1Hr1G003460	17.1138	1.09967	15.4961	1.44824	12.9919	1.4486	16.5753	1.82709	11.7346	0.927849	14.1526	2.71078
HORVU1Hr1G003490	56.8323	3.8996	54.8202	3.25122	87.2614	7.50464	40.1167	6.01735	56.5712	8.68154	73.8945	6.16622
HORVU1Hr1G003510	0	0	0	0	0	0	0	0	0	0	0	0
HORVU1Hr1G003520	0	0	0	0	0	0	0	0	0	0	0	0
HORVU1Hr1G003530	2.87972	0.427996	3.29365	0.382881	2.7949	0.135897	3.4263	0.379143	2.41537	0.264841	3.14949	0.392014
HORVU1Hr1G003540	14.0734	5.48861	8.01778	0.967829	4.67626	1.26893	9.70435	2.30429	5.96461	1.02076	5.74048	1.1698
HORVU1Hr1G003560	0	0	0	0	0	0	0	0	0	0	0	0
HORVU1Hr1G003580	0	0	0	0	0	0	0	0	0	0	0	0
HORVU1Hr1G003590	111.495	4.92739	111.093	6.78064	87.7198	6.99368	135.551	18.6886	65.0018	13.1783	113.952	2.10836
HORVU1Hr1G003620	0	0	0	0	0	0	0	0	0	0	0	0
HORVU1Hr1G003630	0	0	0	0	0.00619319	0.0123864	0.0078951	0.0157902	0.00740422	0.0148084	0	0
HORVU1Hr1G003650	0.640617	0.446535	5.34741	2.95426	1.71635	0.827192	0.17673	0.218446	2.17337	1.83952	2.42203	1.07245
HORVU1Hr1G003700	0	0	0	0	0	0	0	0	0	0	0	0
HORVU1Hr1G003710	3.93362	1.57272	17.2813	3.57276	10.1116	1.70023	2.05951	0.568865	22.0876	5.48748	9.86777	2.48873
HORVU1Hr1G003720	0	0	0	0	0	0	0	0	0	0	0	0
HORVU1Hr1G003740	6.151	0.896906	7.623	0.712029	4.9291	0.681937	11.3474	2.14828	7.49743	1.24927	8.20283	1.47263
HORVU1Hr1G003750	24.7149	3.0107	29.8072	2.7512	18.8061	2.2178	34.0279	5.7118	26.1855	4.58833	28.8469	4.6935
HORVU1Hr1G003780	0	0	0.173527	0.347054	0	0	0	0	0.487645	0.626693	0.140938	0.281877
HORVU1Hr1G003810	45.9639	11.1827	25.2797	6.62674	24.4781	10.2575	67.4068	22.3655	26.0832	3.74277	27.4899	6.12853
HORVU1Hr1G003840	0	0	0	0	0	0	0	0	0.337904	0.675807	0	0
HORVU1Hr1G003850	0	0	0.29463	0.58926	0	0	0.302998	0.349967	0.27726	0.320173	0.651715	0.760857
HORVU1Hr1G003870	0	0	0	0	0	0	0	0	0	0	0	0
HORVU1Hr1G003890	0.0317739	0.0635479	0.304711	0.210243	0.0401031	0.0802063	0	0	0.0699832	0.139966	0.0375098	0.0750197
HORVU1Hr1G003910	0.492211	0.427952	1.20817	0.408047	0.250258	0.170131	0.921675	0.370124	1.61475	0.891283	1.47731	1.1854
HORVU1Hr1G003940	128.591	18.0343	147.481	19.9705	102.813	16.9622	210.079	32.325	143.624	15.5357	143.728	4.35225
HORVU1Hr1G003960	0	0	0	0	0	0	0	0	0.0135521	0.0271041	0.0134813	0.0269627
HORVU1Hr1G003990	9.79467	3.12657	23.37	2.68027	18.7339	3.41665	5.87585	2.59624	20.1682	5.047	21.7684	3.30535
HORVU1Hr1G004000	0	0	0	0	0	0	0	0	0	0	0	0
HORVU1Hr1G004020	0.770944	0.115481	3.54798	0.857696	2.51139	1.05907	0.387013	0.221812	4.75284	1.27626	2.30601	0.970464
HORVU1Hr1G004030	0	0	0	0	0	0	0	0	0	0	0	0
HORVU1Hr1G004040	0	0	0	0	0	0	0.0145233	0.0290466	0	0	0	0
HORVU1Hr1G004050	0	0	0	0	0	0	0	0	0	0	0	0
HORVU1Hr1G004060	0	0	0	0	0	0	0	0	0	0	0	0
HORVU1Hr1G004080	5.18956	1.33921	11.6896	0.830106	10.4681	3.34302	6.67487	3.21407	15.7183	5.47633	10.4605	4.14429
HORVU1Hr1G004120	0	0	0.203562	0.407125	0	0	0.248075	0.49615	0	0	0.347813	0.695626
HORVU1Hr1G004130	3.33506	1.09918	35.9043	10.114	3.73504	2.22064	1.58703	1.90412	23.8948	12.8669	4.4991	1.91587
HORVU1Hr1G004140	11.4319	1.3925	21.9872	1.93258	10.9129	2.57985	10.3826	3.49248	9.20868	7.53575	18.7609	5.40753
HORVU1Hr1G004150	271.175	39.2819	93.9639	17.3333	101.965	29.1037	163.489	12.7637	28.4172	20.2261	63.4121	11.6048
HORVU1Hr1G004200	30.3022	2.39858	32.0123	3.1177	20.1811	1.745	30.2723	4.12941	20.6174	4.05724	29.6861	4.85216
HORVU1Hr1G004230	43.3415	9.76367	79.6975	11.7038	67.0948	31.8263	67.7737	18.9434	77.0613	34.778	71.3734	33.8296
HORVU1Hr1G004290	0	0	0	0	0	0	0	0	0	0	0	0
HORVU1Hr1G004330	11.8404	2.69921	14.4585	2.81268	20.4987	0.942274	16.8662	3.60416	31.9976	14.9571	29.4759	7.85497
HORVU1Hr1G004400	0	0	0.188067	0.376134	0.0497406	0.0994812	0	0	0	0	0	0
HORVU1Hr1G004410	0	0	0	0	0	0	0	0	0	0	0	0
HORVU1Hr1G004430	3.02996	0.686091	4.0283	0.976864	2.61168	0.607018	4.09121	0.458231	4.61185	0.711283	5.54382	1.56655
HORVU1Hr1G004440	0	0	0	0	0	0	0	0	0	0	0	0
HORVU1Hr1G004480	16.9592	0.648361	24.7007	2.58289	17.3263	1.51719	22.1719	3.42273	19.7805	2.65823	25.1278	4.1815
HORVU1Hr1G004490	63.6965	6.04071	70.5749	6.75566	61.2662	10.6811	63.7559	4.57713	72.2843	6.62471	72.7509	5.65531
HORVU1Hr1G004510	57.6679	8.0639	63.8069	5.24481	47.427	3.93778	54.8003	10.4672	38.9161	10.5411	50.7225	8.66382
HORVU1Hr1G004520	3.70513	0.281569	4.47007	1.8068	3.16267	0.775254	5.07183	1.32356	5.22306	0.368665	5.50951	0.505595
HORVU1Hr1G004530	0	0	0	0	0	0	0	0	0	0	0	0
HORVU1Hr1G004560	0	0	0	0	0	0	0	0	0	0	0	0
HORVU1Hr1G004580	3.78736	2.16451	0	0	0.0709398	0.14188	2.46504	1.95138	0.131709	0.263418	0.168037	0.336074
HORVU1Hr1G004590	32.3385	1.24218	29.299	2.60444	31.8109	6.85586	17.8631	3.36	30.5955	9.23055	20.5636	9.29847
HORVU1Hr1G004610	146.564	12.8948	116.61	18.941	154.392	38.1164	84.0689	24.003	154.345	49.8975	98.5859	30.2834
HORVU1Hr1G004650	0	0	0.0682358	0.0825992	1.09362	0.332569	0.0523676	0.0608003	0.0284984	0.0569968	0.786207	0.370464
HORVU1Hr1G004660	0	0	0	0	0	0	0	0	0	0	0	0
HORVU1Hr1G004670	1.72484	0.940893	0	0	0	0	1.26692	0.841891	0.070155	0.14031	0.328203	0.454856
HORVU1Hr1G004690	0	0	0.0549436	0.109887	0.147665	0.185274	0	0	0.0450583	0.0901166	0.0574864	0.114973
HORVU1Hr1G004700	0.0567297	0.113459	0.0492582	0.0985165	0.214612	0.309028	0.106192	0.122653	0.101113	0.117009	0.111875	0.130153
HORVU1Hr1G004720	12.9879	3.39173	94.7186	37.7558	50.4032	28.015	11.3051	14.2222	93.0803	20.5901	11.594	4.78414
HORVU1Hr1G004750	0.256823	0.170212	0.640501	0.284233	0.342045	0.0877178	0.193434	0.13417	0.583747	0.285297	0.702375	0.397522
HORVU1Hr1G004790	0.512648	0.120595	24.5912	5.65419	24.2727	4.16811	0.0384288	0.0452712	7.40174	2.12175	3.40373	0.531219
HORVU1Hr1G004800	0.0870024	0.0952968	2.2329	0.925966	2.28783	0.710999	0.0240213	0.0277449	0.854856	0.202368	0.376314	0.229867
HORVU1Hr1G004820	0	0	0	0	0	0	0	0	0	0	0	0
HORVU1Hr1G004830	0	0	0	0	0	0	0	0	0	0	0	0
HORVU1Hr1G004840	0	0	0.0609974	0.121995	0	0	0	0	0	0	0	0
HORVU1Hr1G004860	0	0	0	0	0	0	0	0	0	0	0	0
HORVU1Hr1G004870	1.78544	0.985149	2.60381	0.99579	1.15083	1.34397	1.32492	0.155042	0.606065	0.699955	1.60642	1.62276
HORVU1Hr1G004880	6.24191	0.883957	5.32988	1.31268	7.23871	2.69746	4.78433	2.00912	0.799544	0.533165	6.75182	1.47211
HORVU1Hr1G004890	0.705927	0.197726	0.382884	0.00875664	0.836429	0.166748	0.634577	0.24699	0.0565906	0.0430741	0.866134	0.316631
HORVU1Hr1G004910	22.1157	1.85401	25.3896	1.76522	18.3313	2.54349	31.5015	7.12104	31.4278	6.09124	25.5498	4.58169
HORVU1Hr1G004920	0.89081	0.413757	1.60446	0.708299	0.888192	0.542484	1.1741	0.468227	1.78941	1.20933	1.78274	1.18218
HORVU1Hr1G004930	1.85822	1.02588	0.223588	0.159549	1.24589	0.449797	0.466537	0.198036	0.0481273	0.0630547	0.142758	0.0149041
HORVU1Hr1G004960	28.49	3.25891	38.1918	2.03197	28.4017	2.86025	24.5295	3.31375	33.7326	3.20517	28.8401	1.41862
HORVU1Hr1G004970	64.4288	1.26169	105.633	6.9514	83.934	0.772359	70.8776	6.3402	98.5775	4.84645	78.2821	3.86676
HORVU1Hr1G004980	172.497	36.4964	78.7092	35.1595	255.53	111.627	98.4576	8.56304	238.626	180.108	215.232	133.155
HORVU1Hr1G005020	0	0	0	0	0	0	0	0	0	0	0	0
HORVU1Hr1G005030	0	0	0	0	0	0	0	0	0	0	0	0
HORVU1Hr1G005070	0	0	0	0	0	0	0	0	0	0	0	0
HORVU1Hr1G005090	12.4187	6.26202	14.1734	3.22731	21.818	12.6849	10.0751	2.20912	16.5475	8.7242	20.9344	5.57418
HORVU1Hr1G005100	0	0	0.0616746	0.123349	0	0	0	0	0.476377	0.215783	0.171699	0.230099
HORVU1Hr1G005110	128.167	25.6371	960.07	201.32	626.265	79.6883	59.7439	30.6501	1239.96	322.959	712.942	74.5103
HORVU1Hr1G005120	6.00541	1.04595	8.97205	1.43224	6.40848	0.972664	11.3175	2.03931	9.48481	0.950911	10.0017	1.17296
HORVU1Hr1G005130	0	0	0	0	0	0	0	0	0	0	0	0
HORVU1Hr1G005140	0.0185392	0.00852402	0.0293845	0.0177861	0.023692	0.00408109	0.0257503	0.0120266	0.040931	0.0204682	0.0259642	0.0175361
HORVU1Hr1G005150	0	0	0	0	0	0	0	0	0	0	0	0
HORVU1Hr1G005170	0	0	0	0	0	0	0	0	0	0	0	0
HORVU1Hr1G005180	0	0	0	0	0	0	0	0	0	0	0	0
HORVU1Hr1G005200	63.0817	20.86	27.8322	4.96278	40.7164	15.7709	58.4811	24.5331	22.8882	2.18882	41.2946	1.65016
HORVU1Hr1G005230	69.3116	46.3068	64.4858	20.7837	79.0542	32.1652	59.4487	27.8355	149.094	63.5386	93.6106	50.3695
HORVU1Hr1G005260	133.472	15.6923	163.948	29.1028	117.702	22.8958	210.736	30.042	192.227	27.195	157.89	20.6782
HORVU1Hr1G005270	0.0551214	0.0682538	0	0	0.0192674	0.0385348	0	0	0.0168116	0.0336231	0.0400205	0.0464498
HORVU1Hr1G005280	3.50086	0.47894	9.99034	2.3652	8.52235	1.78202	3.47639	0.652077	16.8529	6.93326	9.32554	2.77236
HORVU1Hr1G005290	7.5129	0.91843	11.371	0.675606	13.9014	1.05414	7.14821	1.67437	13.2656	2.31351	18.4822	3.73708
HORVU1Hr1G005350	0	0	0.0567419	0.113484	0	0	0	0	0.0529678	0.105936	0	0
HORVU1Hr1G005360	0	0	0	0	0	0	0	0	0	0	0	0
HORVU1Hr1G005370	5.75829	1.28724	5.10859	0.981396	4.46999	1.04449	6.66959	0.947278	4.26602	1.52397	5.27315	0.649275
HORVU1Hr1G005390	15.4804	2.81319	23.4343	4.40623	14.9484	4.4929	17.1023	0.749491	28.0296	7.14936	16.449	2.07234
HORVU1Hr1G005410	0	0	0	0	0	0	0	0	0	0	0	0
HORVU1Hr1G005420	6.11851	6.19145	1.13204	0.371482	0.293799	0.587599	1.58235	0.870511	0.754188	1.03227	0.934416	0.596349
HORVU1Hr1G005430	0	0	0	0	0	0	0	0	0	0	0	0
HORVU1Hr1G005450	0.0633942	0.126788	0.375275	0.291547	0.235229	0.304897	0.390235	0.471109	0.360321	0.13701	0.184963	0.369927
HORVU1Hr1G005460	0	0	0	0	0	0	0	0	0.0442891	0.0885782	0	0
HORVU1Hr1G005470	1.06233	0.140477	1.75659	0.156543	1.3559	0.2479	1.00362	0.160029	1.88876	0.153579	1.16379	0.193469
HORVU1Hr1G005500	0	0	0	0	0	0	0	0	0	0	0	0
HORVU1Hr1G005510	0.0278488	0.0556977	1.01613	0.682255	0.336086	0.416061	0.167962	0.195008	3.58382	0.803567	1.33912	0.882433
HORVU1Hr1G005520	14.8622	0.462605	24.5559	1.5452	16.5905	3.19109	12.4637	2.60239	21.7926	2.11813	15.2901	1.08268
HORVU1Hr1G005530	0.132711	0.127327	0.0272344	0.0544688	0	0	0.0908778	0.120109	0	0	0	0
HORVU1Hr1G005550	0	0	0	0	0	0	0	0	0	0	0	0
HORVU1Hr1G005600	0	0	0	0	0	0	0	0	0	0	0	0
HORVU1Hr1G005630	0	0	0	0	0	0	0	0	0	0	0	0
HORVU1Hr1G005680	51.7216	12.5211	24.7598	3.47991	31.9109	11.1224	28.5091	5.24406	14.5466	1.74084	19.7074	4.80446
HORVU1Hr1G005690	13.5292	2.76286	0.367869	0.245502	0.451268	0.329204	17.0281	8.96464	2.91206	2.46103	6.07915	3.82477
HORVU1Hr1G005700	1.14539	0.591934	47.8236	16.224	14.6715	3.99425	1.21987	0.5673	13.6799	8.05236	24.5305	4.83323
HORVU1Hr1G005710	2.38421	0.423809	3.51955	0.504829	1.83886	0.384966	2.88666	0.406143	3.23108	0.445843	3.12162	0.713992
HORVU1Hr1G005720	0	0	0	0	0	0	0	0	0	0	0	0
HORVU1Hr1G005730	3.38705	0.563061	1.58831	0.564869	2.83832	0.703061	4.98745	0.771657	1.73696	0.47554	4.00627	0.916969
HORVU1Hr1G005750	0	0	0	0	0	0	0	0	0	0	0	0
HORVU1Hr1G005760	5.38724	2.05772	15.7624	5.53084	1.71352	0.610967	3.60952	1.0314	23.8195	6.19096	8.85028	2.92372
HORVU1Hr1G005790	42.7466	7.49065	71.9058	3.55668	37.4204	4.8783	58.8176	4.93348	66.2981	13.5695	53.039	7.77147
HORVU1Hr1G005800	1.84234	0.565187	0.626526	0.485299	1.31038	0.579884	2.12068	0.897845	0.979979	0.575127	2.26005	0.289112
HORVU1Hr1G005830	0	0	0	0	0	0	0	0	0	0	0	0
HORVU1Hr1G005870	5.29814	0.989951	3.38151	0.77511	7.2347	4.88256	5.17355	3.08165	1.44793	0.525146	4.44552	1.51587
HORVU1Hr1G005910	0	0	0	0	0	0	0	0	0	0	0	0
HORVU1Hr1G005920	64.9511	5.3631	36.129	9.18757	29.1007	4.08278	73.8106	6.58142	33.838	7.38454	32.009	1.40779
HORVU1Hr1G005980	19.8628	1.85573	19.4035	0.965517	12.5951	1.72501	20.5068	4.83596	11.63	3.00207	16.7212	1.02474
HORVU1Hr1G005990	0	0	0	0	0	0	0	0	0	0	0	0
HORVU1Hr1G006020	0.482388	0.0766564	0.99152	0.160893	0.526146	0.129655	0.706315	0.307652	1.39169	0.24197	0.799149	0.218167
HORVU1Hr1G006130	0	0	0	0	0	0	0	0	0	0	0	0
HORVU1Hr1G006230	0	0	0	0	0	0	0	0	0	0	0	0
HORVU1Hr1G006240	0	0	0	0	0	0	0	0	0	0	0	0
HORVU1Hr1G006290	0	0	0	0	0	0	0	0	0	0	0	0
HORVU1Hr1G006350	0	0	0	0	0	0	0	0	0	0	0	0
HORVU1Hr1G006590	0	0	0	0	0	0	0.0182654	0.0365309	0	0	0	0
HORVU1Hr1G006750	0	0	0	0	0	0	0.230211	0.460421	0	0	0	0
HORVU1Hr1G006770	10.689	0.684811	12.9335	0.522721	9.37362	0.467317	12.0247	2.95459	12.4011	1.15729	10.7011	0.696426
HORVU1Hr1G006780	2.64318	2.54673	2.83223	0.784115	2.70245	0.967007	0.660556	0.393679	0.423062	0.272697	1.14517	0.364789
HORVU1Hr1G006850	0	0	0	0	0	0	0	0	0	0	0	0
HORVU1Hr1G006860	141.907	18.9226	76.6778	6.99062	121.016	7.04372	319.731	55.0898	202.199	30.7407	219.591	18.3932
HORVU1Hr1G006880	26.0586	1.48719	20.2303	1.45371	17.7315	1.20025	30.5625	1.89768	12.0167	0.957051	22.4413	1.53626
HORVU1Hr1G006890	31.1001	3.38316	28.1876	3.7366	23.1686	3.12822	29.1827	5.32128	20.6452	3.13703	26.1988	1.79662
HORVU1Hr1G006910	4.10718	1.3627	3.47613	1.18998	13.5771	4.20182	16.5294	9.88874	83.0511	12.2679	54.9865	24.4894
HORVU1Hr1G006920	3.4331	1.76861	0.715477	0.361764	3.92656	1.73318	10.6652	5.92506	39.5171	12.7816	26.3909	8.94208
HORVU1Hr1G006930	14.2985	7.64869	9.33501	6.55885	8.49768	0.81808	14.9178	8.69687	10.9206	3.77324	13.3217	7.19348
HORVU1Hr1G006940	1.8473	0.712969	1.49641	0.366852	1.20723	0.540243	1.94916	0.637346	2.41856	1.17717	1.32574	0.574226
HORVU1Hr1G006950	18.8233	1.40865	18.8934	1.84408	14.9097	1.2487	20.3817	3.65213	16.0235	1.74755	18.5749	1.74711
HORVU1Hr1G006970	0	0	0	0	0	0	0	0	0	0	0	0
HORVU1Hr1G006980	0	0	0	0	0	0	0	0	0	0	0	0
HORVU1Hr1G007010	27.6449	2.62584	31.3566	4.12122	21.3236	2.76363	35.4589	4.91217	31.9004	3.92157	36.5909	2.26855
HORVU1Hr1G007040	0	0	0	0	0	0	0	0	0	0	0	0
HORVU1Hr1G007100	0	0	0	0	0	0	0	0	0	0	0	0
HORVU1Hr1G007150	0	0	0	0	0	0	0	0	0	0	0	0
HORVU1Hr1G007290	5.60934	1.31696	2.41592	0.592593	2.07995	0.633281	8.17494	1.64101	0.550645	0.512122	3.596	1.15747
HORVU1Hr1G007300	0	0	0	0	0	0	0	0	0	0	0	0
HORVU1Hr1G007310	370.887	33.9516	267.078	39.2672	280.041	45.6471	207.885	86.9525	254.824	14.4217	198.036	8.46802
HORVU1Hr1G007320	0	0	0	0	0	0	0	0	0	0	0	0
HORVU1Hr1G007360	0	0	0	0	0	0	0	0	0.735072	1.47014	0	0
HORVU1Hr1G007400	0	0	0	0	0	0	0	0	0	0	0	0
HORVU1Hr1G007420	32.3592	16.3089	43.7079	10.5577	50.3819	26.979	25.0113	7.36898	45.6905	8.91442	34.2079	8.52031
HORVU1Hr1G007440	0	0	0	0	0	0	0	0	0	0	0	0
HORVU1Hr1G007460	0	0	0	0	0	0	0	0	0	0	0	0
HORVU1Hr1G007480	824.039	180.791	365.817	119.074	483.59	95.0568	1192.07	622.844	55.9791	35.4309	422.349	192.75
HORVU1Hr1G007530	0	0	0	0	0	0	0	0	0	0	0	0
HORVU1Hr1G007540	0	0	0	0	0	0	0	0	0	0	0	0
HORVU1Hr1G007580	49.0551	1.5272	65.1834	7.00906	45.8206	4.94431	56.7971	10.3854	56.4418	5.37459	50.6451	5.03045
HORVU1Hr1G007600	46.7706	3.76579	65.4912	3.82822	47.0097	6.72173	44.0395	6.51893	55.5005	5.51209	45.9949	1.4825
HORVU1Hr1G007630	0.087844	0.175688	0.0730366	0.0971666	0.0241053	0.0482106	0.42643	0.406023	0.218485	0.217149	0.217521	0.343203
HORVU1Hr1G007640	7.88024	1.33214	9.18346	0.713399	6.36505	1.20978	7.09371	2.01287	6.75873	1.55102	7.13646	0.952592
HORVU1Hr1G007660	0	0	0	0	0	0	0	0	0	0	0	0
HORVU1Hr1G007720	2.13599	1.65494	0.0558909	0.111782	0.138153	0.186655	1.23657	1.61302	0	0	0	0
HORVU1Hr1G007730	8.99773	1.48821	13.7991	1.82027	9.24487	1.50215	11.9709	1.94725	12.7428	3.04497	10.3004	1.74253
HORVU1Hr1G007790	0.388767	0.233865	0	0	0.0564219	0.112844	1.19041	0.668442	0	0	0	0
HORVU1Hr1G007800	0.114904	0.135062	0	0	0.0589819	0.117964	0.388927	0.352063	0	0	0.0586943	0.117389
HORVU1Hr1G007810	1.22586	1.04329	0.0254724	0.0509449	0.0722058	0.0494549	2.12128	0.756365	0	0	0.0459634	0.0535669
HORVU1Hr1G007830	0.0672545	0.0776743	0.0355133	0.0710265	0.0280786	0.0561572	0.07694	0.0892713	0	0	0	0
HORVU1Hr1G007840	0.0201298	0.0402595	0	0	0	0	0	0	0	0	0	0
HORVU1Hr1G007850	0	0	0.296941	0.347218	0.332297	0.444981	0.0333072	0.0666143	0.308879	0.408104	0.258772	0.316179
HORVU1Hr1G007860	0	0	0	0	0	0	0	0	0	0	0	0
HORVU1Hr1G007870	0	0	0	0	0	0	0	0	0	0	0	0
HORVU1Hr1G007880	0	0	0	0	0	0	0	0	0	0	0	0
HORVU1Hr1G007890	0	0	0	0	0	0	0	0	0	0	0	0
HORVU1Hr1G007900	0	0	0.861564	0.437502	0.276432	0.325639	0	0	0.140145	0.178213	0	0
HORVU1Hr1G007910	0.00922532	0.0184506	0.0197299	0.0227822	0.0104164	0.0208327	0.111723	0.142065	0.702876	0.717181	0.0730908	0.0678745
HORVU1Hr1G007930	0	0	0.0195067	0.0390135	0.0191162	0.0382325	0	0	0	0	0	0
HORVU1Hr1G007950	0	0	0	0	0	0	0	0	0	0	0	0
HORVU1Hr1G008110	0	0	0	0	0	0	0	0	0	0	0	0
HORVU1Hr1G008120	219.842	42.4595	260.898	48.1016	215.35	36.9549	328.494	40.5457	342.119	51.8103	237.084	15.938
HORVU1Hr1G008130	225.924	33.0239	134.923	9.43619	189.051	31.5611	195.401	43.1351	139.889	34.0346	146.875	15.2822
HORVU1Hr1G008140	2.70003	1.63769	7.98106	3.29413	16.0068	12.1942	0.278434	0.368856	7.36411	1.76948	5.76657	1.12854
HORVU1Hr1G008150	0	0	0	0	0	0	0	0	0	0	0	0
HORVU1Hr1G008160	0	0	0	0	0	0	0	0	0.0491935	0.0983871	0	0
HORVU1Hr1G008170	0	0	0	0	0	0	0	0	0	0	0	0
HORVU1Hr1G008230	29.1217	1.18613	52.4491	4.90603	31.1897	6.40296	34.4774	4.71815	43.581	8.93122	40.3548	5.64093
HORVU1Hr1G008250	47.0648	7.44746	47.7266	5.05933	43.812	2.29929	48.2207	3.57143	45.9061	10.1268	42.09	7.73173
HORVU1Hr1G008270	0	0	0	0	0	0	0	0	0	0	0	0
HORVU1Hr1G008290	1.42082	0.638028	4.10136	1.42373	2.71442	1.30655	14.8301	4.76138	12.2801	2.53131	12.3634	6.28637
HORVU1Hr1G008300	7.0124	2.45753	6.93206	2.16496	5.68371	1.43826	66.4331	26.2505	19.0066	6.77252	31.4684	20.6494
HORVU1Hr1G008330	61.3397	4.28906	79.7022	4.58684	55.1776	7.33424	75.2072	3.05996	72.1393	7.74692	69.2615	12.7847
HORVU1Hr1G008340	0	0	0	0	0	0	0	0	0	0	0	0
HORVU1Hr1G008350	23.3243	3.4523	26.0956	2.5401	20.599	2.97422	22.7614	6.07926	21.6028	1.08298	21.3744	1.28339
HORVU1Hr1G008360	0.286483	0.29944	52.542	12.2785	5.4753	2.58871	0.1373	0.168041	12.0512	8.97849	5.49633	1.68921
HORVU1Hr1G008370	0.0132744	0.0265489	0.0138236	0.0276472	0.0409372	0.0523976	0.0120101	0.0240202	0.0141183	0.0282366	0.0324401	0.0648802
HORVU1Hr1G008380	0	0	0	0	0	0	0	0	0	0	0	0
HORVU1Hr1G008420	0	0	0	0	0	0	0	0	0	0	0	0
HORVU1Hr1G008430	0.143412	0.286824	0	0	0	0	0	0	0	0	0	0
HORVU1Hr1G008440	0	0	0	0	0	0	0	0	0	0	0	0
HORVU1Hr1G008480	0	0	0.60938	0.235677	0.244711	0.282942	0	0	0	0	0	0
HORVU1Hr1G008490	0	0	0	0	0	0	0	0	0.0372019	0.0744038	0.0234634	0.0469268
HORVU1Hr1G008500	0	0	0	0	0	0	0	0	0	0	0	0
HORVU1Hr1G008510	0	0	0	0	0	0	0	0	0.189578	0.152998	0	0
HORVU1Hr1G008520	0	0	0	0	0	0	0	0	0	0	0	0
HORVU1Hr1G008530	63.1445	1.45126	74.7516	1.65312	61.4242	3.8384	69.9772	12.5943	75.5261	11.8193	64.7875	8.35365
HORVU1Hr1G008540	1.37677	0.975319	0.0800211	0.160042	0.266156	0.532311	4.09303	1.65032	1.54073	0.747651	0.430688	0.626337
HORVU1Hr1G008560	7.88375	0.354886	20.4089	3.35743	10.5505	2.72819	8.76291	0.558606	22.3819	8.5852	10.8675	3.07703
HORVU1Hr1G008580	49.8265	12.3256	50.3005	5.0644	46.8895	10.6698	61.4394	18.1459	78.6944	6.33936	69.1812	14.1488
HORVU1Hr1G008620	60.1737	3.74145	84.0169	2.78509	63.8792	4.3416	53.3514	2.42745	78.3419	10.126	59.6343	8.89544
HORVU1Hr1G008650	43.8686	10.0635	44.5884	6.3367	39.2349	13.7259	45.5496	16.0962	38.1566	13.1728	42.9989	12.3322
HORVU1Hr1G008670	2.99503	0.760538	0.0816478	0.163296	1.42659	1.00534	0.424749	0.116902	0.484829	0.543248	0.8608	0.671825
HORVU1Hr1G008690	5.2091	0.953561	8.07407	1.53949	4.43679	1.79619	5.88179	1.69717	5.91504	1.1889	5.44548	1.53402
HORVU1Hr1G008810	562.88	52.1012	2005.38	317.784	1343.69	506.439	582.06	271.498	2014.91	637.624	984.028	344.392
HORVU1Hr1G008830	0	0	0	0	0	0	0	0	0	0	0	0
HORVU1Hr1G008840	0	0	0	0	0	0	0	0	0	0	0	0
HORVU1Hr1G008900	8.12018	3.39557	17.2566	8.01132	11.2224	6.08138	6.22793	4.15444	12.4713	13.0395	11.3558	10.516
HORVU1Hr1G008930	0	0	0	0	0	0	0	0	0	0	0	0
HORVU1Hr1G008940	10.5422	1.53732	11.7785	2.86323	8.05358	1.35139	5.71347	1.1901	2.46	1.12078	7.34848	1.98088
HORVU1Hr1G008970	0	0	0	0	0	0	0	0	0	0	0	0
HORVU1Hr1G009000	0	0	0	0	0	0	0	0	0	0	0	0
HORVU1Hr1G009010	0	0	0	0	0	0	0	0	0	0	0	0
HORVU1Hr1G009030	0.0281126	0.0562252	0.0712959	0.0826116	0.0329891	0.0659782	0.0339298	0.0678596	0	0	0.0888834	0.107946
HORVU1Hr1G009040	0	0	0	0	0.0601443	0.120289	0.289229	0.514485	0.0291387	0.0582774	0.153054	0.12173
HORVU1Hr1G009050	0.0820527	0.164105	0.31027	0.190868	0.168848	0.239437	0.321217	0.314261	0.408584	0.2092	0.0842403	0.168481
HORVU1Hr1G009060	0.219747	0.439495	14.8369	3.59174	5.07256	3.56076	1.63527	0.522701	6.37029	2.87177	1.06922	1.34435
HORVU1Hr1G009070	7.61825	2.22719	111.493	13.5987	33.7843	6.84571	13.8035	3.16505	44.7851	13.6245	31.157	4.74493
HORVU1Hr1G009080	0.0857518	0.0585894	9.38309	4.60322	0.574173	0.361125	0.130767	0.113704	2.99984	1.609	0.489335	0.201688
HORVU1Hr1G009090	0	0	0	0	0.0307347	0.0614695	0	0	0	0	0	0
HORVU1Hr1G009100	19.394	2.23612	21.7071	2.24207	15.3686	1.28269	13.1437	1.32328	14.0734	3.5192	13.0225	4.1026
HORVU1Hr1G009110	8.36231	2.55282	22.4035	7.57601	11.9319	4.00645	0.758116	0.520724	22.7332	11.5613	9.64182	4.2803
HORVU1Hr1G009140	0	0	0.324009	0.375434	0	0	0	0	0.425307	0.544436	0.310859	0.621718
HORVU1Hr1G009160	0	0	0	0	0	0	0	0	0	0	0	0
HORVU1Hr1G009170	0	0	0	0	0	0	0	0	0	0	0	0
HORVU1Hr1G009180	0	0	0	0	0	0	0	0	0	0	0	0
HORVU1Hr1G009200	2.71062	1.17988	5.33011	1.75166	3.61173	1.2961	1.89652	0.799299	5.13238	2.82422	3.3074	0.598267
HORVU1Hr1G009230	0	0	0	0	0	0	0	0	0	0	0	0
HORVU1Hr1G009250	1.41149	0.364408	9.73356	1.44428	7.29287	3.68346	2.04556	0.607452	16.2576	4.34152	13.8496	8.36402
HORVU1Hr1G009290	0	0	0	0	0	0	0	0	0	0	0	0
HORVU1Hr1G009300	0	0	0	0	0	0	0	0	0	0	0	0
HORVU1Hr1G009310	0	0	0	0	0	0	0	0	0	0	0	0
HORVU1Hr1G009320	0	0	0	0	0	0	0	0	0	0	0	0
HORVU1Hr1G009330	0	0	0	0	0	0	0	0	0	0	0	0
HORVU1Hr1G009350	0	0	0	0	0	0	0	0	0	0	0	0
HORVU1Hr1G009360	0	0	0	0	0	0	0	0	0	0	0	0
HORVU1Hr1G009370	0	0	0	0	0	0	0	0	0	0	0	0
HORVU1Hr1G009380	0	0	0	0	0	0	0	0	0	0	0	0
HORVU1Hr1G009390	2.11783	1.31639	1.88221	1.76194	3.18734	1.97721	1.51981	2.19789	3.95826	2.94761	4.53645	2.41309
HORVU1Hr1G009430	3.48612	0.484456	8.37386	0.718345	4.08398	0.585108	5.43232	1.35306	8.56511	1.70042	5.3274	1.70451
HORVU1Hr1G009460	0	0	0	0	0	0	0	0	0	0	0	0
HORVU1Hr1G009490	85.2151	11.6293	94.1399	21.5936	103.551	24.9713	129.114	56.0748	205.298	71.7341	158.263	31.2218
HORVU1Hr1G009520	0	0	0	0	0	0	0	0	0	0	0	0
HORVU1Hr1G009530	0	0	0	0	0	0	0	0	0	0	0	0
HORVU1Hr1G009550	0	0	0	0	0	0	0	0	0	0	0	0
HORVU1Hr1G009560	2.08657	0.742825	2.45842	0.576086	1.0893	0.14989	2.2536	0.280403	3.75047	1.29046	1.31685	0.437395
HORVU1Hr1G009570	0	0	0	0	0	0	0	0	0	0	0	0
HORVU1Hr1G009580	0	0	0	0	0	0	0	0	0	0	0	0
HORVU1Hr1G009590	0	0	0	0	0	0	0	0	0	0	0	0
HORVU1Hr1G009600	2.15411	0.69938	20.1425	4.87617	3.00207	0.791159	1.23868	0.62828	6.34552	1.35457	2.08218	0.421494
HORVU1Hr1G009610	6.07263	2.47872	81.7673	8.3204	36.1721	10.3487	13.503	7.20807	37.1738	11.3545	44.8978	30.2975
HORVU1Hr1G009630	3.16797	0.551053	22.7132	2.74662	5.95311	1.15715	2.6285	1.28597	11.7565	1.79659	4.62123	0.612654
HORVU1Hr1G009640	4.10133	2.11869	43.3017	4.7018	13.6276	2.48693	13.1855	10.8725	33.9738	12.6981	22.106	21.0605
HORVU1Hr1G009720	0.23597	0.471941	0.489732	0.979464	0	0	0	0	0.680573	0.866417	0	0
HORVU1Hr1G009800	35.5651	6.7287	37.5599	13.4493	39.2759	13.6604	41.9923	17.2348	111.449	46.0035	75.7964	21.9583
HORVU1Hr1G009870	0	0	0	0	0	0	0	0	0	0	0	0
HORVU1Hr1G009880	0	0	0	0	0	0	0	0	0	0	0	0
HORVU1Hr1G009900	40.7729	4.21102	40.9169	2.74724	32.6143	3.58508	37.3624	6.84334	27.5103	3.96351	35.6501	4.78103
HORVU1Hr1G009910	0	0	0	0	0	0	0	0	0.145773	0.291546	0.128736	0.257472
HORVU1Hr1G009920	0.0475411	0.0126049	0.362841	0.119265	0.251642	0.177196	0.0470517	0.0319031	0.983958	0.378526	0.274916	0.0922931
HORVU1Hr1G009940	0.108517	0.217034	0	0	0	0	0	0	0	0	0	0
HORVU1Hr1G009950	94.633	5.23808	144.738	1.90044	96.2948	6.7008	98.359	8.09853	128.5	19.7348	108.335	19.2969
HORVU1Hr1G009970	0.0578092	0.0764102	0.085427	0.0687864	0	0	0.0823669	0.0693582	0.116643	0.149314	0.0426274	0.0852547
HORVU1Hr1G009980	16.7705	4.008	27.2321	7.56411	15.411	1.31886	16.4032	3.18626	25.391	8.0907	20.7559	5.6183
HORVU1Hr1G010010	0	0	0	0	0	0	0	0	0	0	0	0
HORVU1Hr1G010020	0	0	0	0	0	0	0	0	0	0	0	0
HORVU1Hr1G010110	0.0380628	0.0761256	0	0	0	0	0.142425	0.28485	0.385927	0.421129	0.248602	0.199715
HORVU1Hr1G010120	0.669214	0.95842	1.52944	0.619242	3.25803	0.80738	0.639467	0.545095	0.543994	0.424356	0.991025	1.19948
HORVU1Hr1G010130	0	0	0	0	0	0	0	0	0	0	0	0
HORVU1Hr1G010140	0	0	0	0	0	0	0	0	0	0	0	0
HORVU1Hr1G010190	1.16289	0.126206	0.496536	0.257949	0.391307	0.0142994	1.80707	0.464628	0.417756	0.278441	0.847105	0.101278
HORVU1Hr1G010210	3.25839	2.16934	32.6279	39.9795	21.7045	20.9137	63.8635	17.0022	21.2072	9.10539	11.0264	6.02888
HORVU1Hr1G010220	3.61202	0.293338	4.7847	0.797889	3.59942	0.706615	3.1395	0.919632	4.48313	1.26999	3.31076	1.19025
HORVU1Hr1G010230	1.8883	2.05991	12.0339	3.67439	6.106	1.3678	9.81675	4.09338	26.2182	6.25201	12.1673	1.11944
HORVU1Hr1G010250	58.0667	16.9804	56.2915	7.5549	19.3705	5.05519	114.548	47.427	51.4978	31.5046	61.1027	13.9512
HORVU1Hr1G010280	0.817175	0.385918	2.67716	1.17361	0.846458	0.267321	0.8094	0.403567	4.05135	1.95394	2.84522	2.36726
HORVU1Hr1G010300	0	0	0	0	0	0	0	0	0	0	0	0
HORVU1Hr1G010350	0	0	0	0	0	0	0	0	0	0	0	0
HORVU1Hr1G010360	0	0	0	0	0	0	0	0	0	0	0	0
HORVU1Hr1G010380	103.789	7.63681	130.563	13.9758	85.6359	8.5394	126.566	6.80673	158.631	20.5617	121.053	14.5696
HORVU1Hr1G010390	6.67765	0.546137	3.93673	1.49356	6.30764	1.48693	6.96292	1.45474	3.20565	2.27488	7.20625	0.842274
HORVU1Hr1G010400	8.15436	2.78563	9.2673	2.50525	9.1617	3.34025	8.29409	4.38248	8.5405	1.45608	6.88046	0.88129
HORVU1Hr1G010500	90.6709	17.0618	14.033	4.09746	85.6114	52.9201	13.18	14.414	3.47428	2.07801	8.68237	3.95452
HORVU1Hr1G010510	50.1433	4.8441	38.3769	1.08578	44.1706	5.79024	27.3519	3.02476	31.067	4.91921	25.9502	3.09103
HORVU1Hr1G010520	0.100034	0.0522545	0.0228075	0.0456151	0.0589525	0.0809207	0.154278	0.149756	0.118853	0.106653	0.0922518	0.135142
HORVU1Hr1G010530	0	0	0	0	0	0	0	0	0.0579463	0.115893	0	0
HORVU1Hr1G010560	0	0	0	0	0	0	0	0	0	0	0	0
HORVU1Hr1G010580	0	0	0	0	0	0	0	0	0	0	0	0
HORVU1Hr1G010600	1.30164	1.01757	1.21701	1.11966	4.23268	2.37381	0.378774	0.259264	0.230169	0.265826	0	0
HORVU1Hr1G010640	0	0	0	0	0	0	0	0	0	0	0	0
HORVU1Hr1G010660	0	0	0	0	0	0	0	0	0	0	0	0
HORVU1Hr1G010670	21.2859	4.30191	8.31512	2.14308	10.004	3.5359	15.965	4.33883	1.79235	1.86896	12.406	2.52946
HORVU1Hr1G010710	0	0	0	0	0.598777	0.9507	0	0	0	0	0.12798	0.25596
HORVU1Hr1G010720	0	0	0	0	0	0	0	0	0	0	0	0
HORVU1Hr1G010730	0	0	0	0	0	0	0	0	0	0	0	0
HORVU1Hr1G010740	0	0	0.134745	0.26949	1.79851	0.672385	0	0	0	0	0	0
HORVU1Hr1G010780	11.2078	1.10573	19.9987	1.85801	13.6304	2.54876	9.72532	1.93941	16.314	2.32832	12.9107	1.49499
HORVU1Hr1G010790	0	0	0	0	0	0	0	0	0	0	0	0
HORVU1Hr1G010800	56.9356	4.45089	72.9538	5.20578	53.9876	4.46738	58.8003	14.076	53.8801	7.20736	61.4485	3.34553
HORVU1Hr1G010810	42.2505	4.13766	40.9883	4.11725	30.461	2.07258	55.7506	6.37141	36.2577	5.78952	49.2048	2.99868
HORVU1Hr1G010820	8.3389	0.278055	12.5752	0.682927	7.55901	0.747937	12.3042	3.32371	11.6335	2.42145	11.6866	1.4261
HORVU1Hr1G010830	0	0	0	0	0	0	0	0	0	0	0	0
HORVU1Hr1G010840	0	0	0	0	0	0	0	0	0.0660913	0.132183	0	0
HORVU1Hr1G010890	0.594754	0.26491	0.747016	0.120856	0.433483	0.105323	0.418242	0.313318	0.705971	0.0778081	0.411709	0.116244
HORVU1Hr1G010910	1.09369	0.468841	0.392717	0.370233	0.780685	0.591081	1.27452	0.681842	0.157067	0.205196	0.775815	0.665586
HORVU1Hr1G010920	0	0	0	0	0	0	0	0	0	0	0	0
HORVU1Hr1G010930	6.09942	0.521897	11.2302	0.320774	6.70147	1.11251	4.76324	0.66652	10.1717	1.37207	6.76604	1.4066
HORVU1Hr1G010940	3.35904	0.388418	7.82666	1.29465	5.58328	0.948121	3.64063	0.692291	6.25178	0.911682	4.86123	0.655901
HORVU1Hr1G010960	0.806476	0.26885	0.846887	0.27442	0.555804	0.164608	0.814553	0.346541	1.0952	0.705616	0.669872	0.121117
HORVU1Hr1G010970	0.835296	0.247266	1.64347	0.577149	1.19388	0.166868	0.841679	0.318165	1.31106	0.436757	0.934618	0.366913
HORVU1Hr1G010980	0	0	0	0	0	0	0	0	0	0	0	0
HORVU1Hr1G010990	0	0	0	0	0	0	0	0	0	0	0	0
HORVU1Hr1G011020	0	0	0	0	0	0	0	0	0	0	0	0
HORVU1Hr1G011030	0.154593	0.115829	0.240332	0.37785	0.258612	0.180175	0.0435368	0.0870735	0.237905	0.0876504	0.222283	0.254504
HORVU1Hr1G011060	0	0	0	0	0	0	0	0	0	0	0	0
HORVU1Hr1G011080	0	0	0	0	0	0	0	0	0	0	0	0
HORVU1Hr1G011100	0	0	0	0	0	0	0	0	0	0	0	0
HORVU1Hr1G011110	0	0	0	0	0	0	0	0	0	0	0	0
HORVU1Hr1G011120	0	0	0	0	0	0	0	0	0	0	0	0
HORVU1Hr1G011150	0	0	0	0	0	0	0	0	0	0	0	0
HORVU1Hr1G011160	2.33828	0.491573	3.50818	1.08491	2.42693	0.489712	2.24302	0.850337	2.4441	0.272513	2.98546	0.783631
HORVU1Hr1G011180	0	0	0	0	0	0	0	0	0	0	0	0
HORVU1Hr1G011190	0	0	0	0	0	0	0	0	0	0	0	0
HORVU1Hr1G011200	0	0	0.74062	1.48124	0	0	0	0	0	0	0	0
HORVU1Hr1G011210	0.207722	0.256735	0.471712	0.38562	0.515238	0.445339	0.50401	0.424296	0	0	0.0802289	0.160458
HORVU1Hr1G011220	0	0	0	0	0	0	0	0	0	0	0	0
HORVU1Hr1G011240	0.160972	0.321945	0	0	0.136338	0.272675	0.173804	0.347608	0.1604	0.320801	0	0
HORVU1Hr1G011250	0.383844	0.189202	0.426945	0.0787106	0.285208	0.0323221	0.157321	0.0416161	0.345935	0.141823	0.265798	0.09835
HORVU1Hr1G011260	0	0	0	0	0	0	0	0	0	0	0	0
HORVU1Hr1G011290	0	0	0	0	0	0	0	0	0	0	0	0
HORVU1Hr1G011300	2.90747	1.06511	5.16544	0.70443	3.26228	0.586665	2.96308	1.00048	5.45692	0.884191	3.58441	0.220344
HORVU1Hr1G011350	0.242984	0.485969	0	0	0	0	0	0	0	0	0	0
HORVU1Hr1G011360	0	0	0	0	0	0	0	0	0	0	0	0
HORVU1Hr1G011370	21.9554	2.56935	29.5306	4.81867	21.0888	1.52517	27.5589	3.28888	39.5528	7.82716	30.2049	5.23628
HORVU1Hr1G011380	6.67272	0.872923	3.48112	1.35493	0.468297	0.341627	28.2588	4.08486	2.06035	1.17462	6.06775	2.01986
HORVU1Hr1G011390	34.5523	5.98013	17.9009	1.81372	14.7936	2.44951	38.3786	7.08353	15.7364	2.34794	18.168	4.03449
HORVU1Hr1G011400	3.60745	0.691839	4.39311	0.4076	4.22499	1.61752	2.54179	0.621465	4.35191	0.8596	2.39656	0.785148
HORVU1Hr1G011420	9.33332	1.72129	5.69064	0.742957	8.37847	2.39524	7.40629	1.10355	3.64546	0.750607	5.1666	1.06773
HORVU1Hr1G011430	32.2049	3.13786	20.5315	2.01004	23.2077	2.22064	30.871	11.1728	17.0916	3.55937	20.5143	2.28235
HORVU1Hr1G011440	0	0	0.137405	0.274809	0	0	0.145675	0.29135	0.134441	0.268882	0	0
HORVU1Hr1G011450	57.2443	11.0134	146.853	28.0172	84.5896	21.0619	78.8147	10.6923	195.473	51.2172	117.207	44.8816
HORVU1Hr1G011480	0	0	0	0	0	0	0	0	0	0	0	0
HORVU1Hr1G011490	0	0	0	0	0	0	0	0	0	0	0	0
HORVU1Hr1G011500	0.736459	0.405321	0.550251	0.659888	0.332394	0.417052	1.35805	0.70678	1.05476	0.992374	0.470336	0.675758
HORVU1Hr1G011520	0.0843415	0.0566198	0.0910875	0.0607884	0.030288	0.060576	0.436019	0.0463522	0.55995	0.289941	0.628696	0.185857
HORVU1Hr1G011530	0.300978	0.138601	0.375095	0.111748	0.224711	0.0774476	0.649052	0.185911	0.4568	0.153781	0.499531	0.193938
HORVU1Hr1G011540	0.560852	0.303685	1.72978	0.607099	1.26585	0.587698	0.872589	0.0626869	1.40114	0.727621	1.18023	0.681524
HORVU1Hr1G011550	0	0	0	0	0	0	0	0	0	0	0	0
HORVU1Hr1G011570	0	0	0	0	0	0	0	0	0	0	0	0
HORVU1Hr1G011610	22.9134	3.12544	17.7668	0.707471	9.0755	1.3411	9.2784	0.0471611	41.5056	5.68063	8.24004	0.838162
HORVU1Hr1G011630	0	0	0	0	0	0	0	0	0	0	0	0
HORVU1Hr1G011650	0.0989507	0.122076	0.308793	0.0480046	0.125803	0.0534689	0.01889	0.03778	0.142654	0.140602	0.195772	0.185196
HORVU1Hr1G011660	42.3841	5.78863	80.6429	10.8785	41.1157	6.10165	32.4961	6.15211	72.3966	7.44288	43.6017	2.95875
HORVU1Hr1G011720	10.6774	1.18462	26.4229	3.49156	18.1009	3.00032	18.4563	1.09611	30.038	2.01791	27.6371	1.71807
HORVU1Hr1G011730	1.16552	0.215601	11.0127	1.96152	5.1351	2.11605	1.705	0.893873	13.3672	2.80662	9.54413	0.767456
HORVU1Hr1G011740	0	0	0	0	0	0	0	0	0	0	0	0
HORVU1Hr1G011780	64.417	15.4498	48.6295	6.0505	49.1753	4.23132	73.3678	12.5481	32.0158	3.9147	56.5763	1.94047
HORVU1Hr1G011800	84.2163	13.5313	135.299	26.1497	102.134	25.7517	60.8088	5.66558	148.848	57.8816	110.72	34.3145
HORVU1Hr1G011820	0.585434	0.43817	0.569044	0.377158	0.207371	0.151279	0.84371	0.437311	0.721397	0.404108	0.611958	0.482216
HORVU1Hr1G011830	0	0	0	0	0	0	0	0	0	0	0	0
HORVU1Hr1G011840	4.51161	0.286104	6.2123	1.06822	4.60516	0.519379	5.27438	0.469647	6.27613	2.08369	6.85383	1.54764
HORVU1Hr1G011860	2.14092	0.700127	4.75554	1.55995	7.52055	2.35676	3.47224	0.436602	2.3113	2.93819	17.9749	2.61771
HORVU1Hr1G011890	0.912003	0.332158	0.93682	0.344945	1.12187	0.286044	1.03776	0.690688	1.83456	0.866964	1.34452	0.506003
HORVU1Hr1G011900	10.339	1.99652	8.24172	0.782084	8.53136	0.480966	11.0224	1.85208	4.59848	1.59479	8.35022	1.19462
HORVU1Hr1G011920	0	0	0	0	0	0	0	0	0	0	0.0796563	0.159313
HORVU1Hr1G011930	3.90486	6.56271	0	0	0.058412	0.116824	40.543	21.5446	0	0	0	0
HORVU1Hr1G011950	3.028	5.38354	0	0	0	0	16.5999	6.21874	0	0	0	0
HORVU1Hr1G011960	0	0	0	0	0	0	0	0	0.349483	0.698966	0	0
HORVU1Hr1G011980	0	0	0	0	0	0	0	0	0	0	0	0
HORVU1Hr1G011990	7.23717	3.00801	4.83122	0.950038	2.36633	0.443403	21.6457	1.87246	2.84784	2.00232	5.26804	1.90113
HORVU1Hr1G012060	0.655264	0.597851	1.49973	0.867555	1.892	0.590642	0.42666	0.569976	1.09883	0.879884	0.404359	0.478895
HORVU1Hr1G012080	0	0	0	0	0	0	0	0	0	0	0	0
HORVU1Hr1G012090	2.85422	1.26704	0.423799	0.598812	0.705376	0.211736	1.62649	1.25766	0.100415	0.200831	0.194209	0.227023
HORVU1Hr1G012110	0	0	0	0	0	0	0	0	0	0	0	0
HORVU1Hr1G012130	0	0	0	0	0	0	0	0	0	0	0	0
HORVU1Hr1G012140	607.881	50.034	368.714	94.2325	390.874	65.7506	965.257	159.163	512.61	273.685	539.052	200.009
HORVU1Hr1G012150	0	0	0	0	0	0	0	0	0	0	0	0
HORVU1Hr1G012170	0.90847	1.33211	0.870598	1.19603	0	0	0.244735	0.489471	0	0	0.379817	0.442648
HORVU1Hr1G012180	29.2813	3.70324	37.4088	3.42915	34.2503	7.55802	39.9135	16.9074	54.2927	8.00591	52.4496	13.4373
HORVU1Hr1G012190	3.87317	0.945941	9.12636	0.844015	9.30655	3.4453	5.16211	2.77814	12.7386	4.10448	8.08083	3.09293
HORVU1Hr1G012210	0	0	0	0	0	0	0	0	0	0	0	0
HORVU1Hr1G012220	0	0	0	0	0	0	0	0	0	0	0	0
HORVU1Hr1G012240	7.48098	4.32448	13.4932	7.25519	17.7579	11.2278	17.6969	13.3507	35.8007	28.7601	38.4798	32.3185
HORVU1Hr1G012250	0	0	0	0	0	0	0	0	0	0	0	0
HORVU1Hr1G012270	3.76938	0.422421	6.35437	2.29437	6.36731	1.81652	5.5976	2.65518	6.56393	0.627137	4.90215	1.33196
HORVU1Hr1G012290	0	0	0	0	0	0	0	0	0	0	0	0
HORVU1Hr1G012300	0.582809	0.204325	0.201161	0.18723	0.384842	0.10321	0.355111	0.186891	0.147359	0.0880321	0.120582	0.161596
HORVU1Hr1G012310	0	0	0	0	0	0	0	0	0	0	0	0
HORVU1Hr1G012320	0	0	0	0	0	0	0.0843786	0.168757	0	0	0	0
HORVU1Hr1G012330	0	0	0	0	0	0	0	0	0	0	0	0
HORVU1Hr1G012340	0	0	0	0	0	0	0	0	0	0	0	0
HORVU1Hr1G012350	0	0	0	0	0	0	0	0	0	0	0	0
HORVU1Hr1G012360	0	0	0.969328	1.12317	0	0	0	0	0.420919	0.841839	0.371725	0.74345
HORVU1Hr1G012380	0	0	0	0	0	0	0	0	0	0	0	0
HORVU1Hr1G012420	19.9426	2.12546	19.1488	2.75839	15.4774	1.99879	22.1069	3.6601	16.1527	1.85043	20.097	2.35778
HORVU1Hr1G012440	3.26999	0.986626	3.40979	0.914363	3.11784	0.639259	4.15712	0.585386	4.14394	1.50848	2.99418	0.886153
HORVU1Hr1G012460	27.3963	4.76909	19.8446	4.22449	16.2488	1.49329	31.2728	2.89013	13.735	1.92891	18.9777	3.92284
HORVU1Hr1G012470	79.2805	6.54181	102.895	11.5151	66.9302	5.52682	102.43	21.6631	99.2025	18.0309	105.436	11.7425
HORVU1Hr1G012490	1.7866	0.405712	1.22319	0.828287	0.628719	0.42908	0.766095	0.275443	1.17525	0.209116	1.05242	0.360131
HORVU1Hr1G012520	0	0	0	0	0	0	0	0	0	0	0	0
HORVU1Hr1G012600	0	0	0	0	0	0	0	0	0	0	0	0
HORVU1Hr1G012610	0	0	0	0	0	0	0	0	0	0	0	0
HORVU1Hr1G012660	0	0	0	0	0	0	0	0	0	0	0	0
HORVU1Hr1G012670	0	0	0	0	0	0	0	0	0	0	0	0
HORVU1Hr1G012680	8.80483	1.19381	6.43569	1.51699	8.19945	1.67078	4.59357	1.2835	17.871	4.42217	13.1677	4.22574
HORVU1Hr1G012690	45.6915	5.77771	76.2509	10.5757	53.3299	14.7711	73.8429	23.6131	122.977	30.2789	104.896	32.8125
HORVU1Hr1G012700	0	0	0	0	0	0	0	0	0	0	0	0
HORVU1Hr1G012710	0	0	0	0	0.126342	0.252684	0	0	0	0	0	0
HORVU1Hr1G012720	0	0	0	0	0.53552	0.377408	0.186229	0.372458	0.521167	0.667912	1.65062	1.53498
HORVU1Hr1G012730	8.36574	1.3237	10.3877	0.480766	6.94075	1.02745	10.9458	2.43737	9.42645	1.21469	10.5381	0.98971
HORVU1Hr1G012740	0	0	0	0	0	0	0	0	0	0	0	0
HORVU1Hr1G012760	0	0	0	0	0	0	0	0	0	0	0	0
HORVU1Hr1G012770	0	0	0	0	0	0	0	0	0	0	0	0
HORVU1Hr1G012790	0	0	0	0	0	0	0	0	0	0	0	0
HORVU1Hr1G012800	0	0	0	0	0	0	0	0	0	0	0	0
HORVU1Hr1G012810	0	0	0	0	0	0	0	0	0	0	0	0
HORVU1Hr1G012840	0	0	0	0	0	0	0	0	0	0	0	0
HORVU1Hr1G012850	0	0	0	0	0	0	0	0	0	0	0	0
HORVU1Hr1G012870	0	0	0	0	0	0	0	0	0	0	0	0
HORVU1Hr1G012880	0	0	0	0	0	0	0	0	0	0	0	0
HORVU1Hr1G012890	0	0	0	0	0	0	0	0	0	0	0	0
HORVU1Hr1G012910	0	0	0	0	0	0	0	0	0	0	0	0
HORVU1Hr1G012920	0	0	0	0	0.327977	0.378727	0	0	0	0	0	0
HORVU1Hr1G012930	0	0	0	0	0	0	0	0	0	0	0	0
HORVU1Hr1G012940	0	0	0	0	0	0	0	0	0	0	0	0
HORVU1Hr1G012950	0	0	0	0	0	0	0	0	0	0	0	0
HORVU1Hr1G012960	0	0	0	0	0	0	0	0	0	0	0	0
HORVU1Hr1G013020	0	0	0	0	0	0	0	0	0	0	0	0
HORVU1Hr1G013040	16.8667	2.60742	22.096	3.08263	14.8806	2.4925	21.3245	5.25019	16.5173	2.41002	18.0629	2.1394
HORVU1Hr1G013140	0	0	0	0	0	0	0	0	0	0	0	0
HORVU1Hr1G013160	12.3412	2.80038	16.3495	2.25913	12.4895	2.18729	15.5457	2.90361	13.134	1.7466	14.7343	0.912928
HORVU1Hr1G013180	0	0	0	0	0.0686294	0.137259	0.0656272	0.131254	0	0	0.066152	0.132304
HORVU1Hr1G013190	48.7308	4.49085	61.5599	3.92368	36.6624	5.66013	42.1065	1.5487	90.1848	9.60861	46.9922	2.57925
HORVU1Hr1G013210	117.303	11.4409	125.94	5.71136	93.3277	4.62094	150.651	14.6482	126.238	22.2564	116.178	19.3646
HORVU1Hr1G013240	0	0	0	0	0.0145542	0.0291084	0	0	0	0	0	0
HORVU1Hr1G013270	0.261969	0.0426996	0.0924644	0.0591227	0.0810395	0.0706746	0.463721	0.0797878	0.245272	0.210955	0.0646689	0.0217419
HORVU1Hr1G013360	15.3287	1.54215	32.2706	3.22415	16.6219	3.57718	20.5646	4.21569	33.6047	7.9322	23.1662	5.67378
HORVU1Hr1G013420	0	0	0	0	0	0	0	0	0	0	0	0
HORVU1Hr1G013430	0	0	0	0	0	0	0	0	0	0	0	0
HORVU1Hr1G013440	0	0	0	0	0	0	0	0	0	0	0	0
HORVU1Hr1G013450	0	0	0	0	0	0	0	0	0	0	0	0
HORVU1Hr1G013470	0	0	0	0	0	0	0	0	0.0711827	0.142365	0	0
HORVU1Hr1G013480	6.32575	1.55323	25.4764	11.5161	17.4399	8.59289	19.049	11.8072	23.6323	8.99466	24.0074	2.90612
HORVU1Hr1G013490	9.05132	1.4324	14.6618	1.88458	9.25898	1.6027	10.138	2.5663	11.446	1.56618	10.3383	1.20925
HORVU1Hr1G013500	0	0	0	0	0	0	0	0	0	0	0	0
HORVU1Hr1G013520	0	0	0	0	0	0	0	0	0	0	0	0
HORVU1Hr1G013540	0	0	0	0	0	0	0	0	0	0	0	0
HORVU1Hr1G013580	14.9695	1.85451	27.4687	2.47336	16.275	1.88146	17.2628	1.96393	15.0154	3.64388	18.1162	4.06807
HORVU1Hr1G013600	22.469	4.20393	33.693	2.95031	27.0586	7.7342	21.5579	6.08063	31.2011	4.80846	27.3097	6.04667
HORVU1Hr1G013620	0	0	0	0	0	0	0	0	0.184513	0.369026	0	0
HORVU1Hr1G013660	0.50522	0.17696	0.898437	0.430208	0.370922	0.190248	0.784739	0.337788	1.33247	0.255456	0.690925	0.313296
HORVU1Hr1G013670	0.576262	0.837595	0.308633	0.356575	0.604747	0.0720209	1.31447	0.568702	0.147439	0.294877	1.32817	1.05665
HORVU1Hr1G013680	0	0	0	0	0	0	0	0	0	0	0	0
HORVU1Hr1G013690	0	0	0	0	0	0	0	0	0	0	0	0
HORVU1Hr1G013700	14.8483	1.58421	18.8493	3.08254	14.9121	5.92669	19.5718	10.3056	19.7994	5.28027	16.1011	6.68659
HORVU1Hr1G013720	0	0	0.153557	0.177929	0.199428	0.268692	0	0	0.134123	0.154876	0.130366	0.151932
HORVU1Hr1G013730	24.1851	1.20127	25.8708	1.26275	20.1618	3.1007	24.7473	2.26975	22.8339	2.66067	22.4145	2.60403
HORVU1Hr1G013740	0	0	0.0431617	0.0863234	0	0	0	0	0	0	0	0
HORVU1Hr1G013750	44.1154	7.24585	55.6896	5.8239	37.3844	6.4068	54.0713	11.5024	44.7698	6.02408	47.8382	8.07406
HORVU1Hr1G013780	0	0	0	0	0	0	0	0	0	0	0	0
HORVU1Hr1G013810	1.03475	0.143797	1.44642	0.114872	0.764817	0.16022	1.08245	0.280352	0.962669	0.12301	1.05557	0.264181
HORVU1Hr1G013820	32.8178	5.58394	27.4839	4.99152	23.5767	3.71032	45.2259	7.13204	23.7888	4.96939	24.1836	1.69896
HORVU1Hr1G013840	0	0	0	0	0	0	0	0	0	0	0	0
HORVU1Hr1G013870	20.438	8.47382	16.4349	10.1576	29.1734	16.035	14.7909	15.5327	9.78193	1.57567	12.3924	3.16556
HORVU1Hr1G013880	0	0	0	0	0	0	0	0	0	0	0	0
HORVU1Hr1G013900	0.0718327	0.0228695	0.393771	0.0439967	0.160171	0.0164059	0.220345	0.0558081	0.389953	0.0376614	0.345837	0.0670677
HORVU1Hr1G013950	0	0	0	0	0	0	0	0	0.30799	0.61598	0	0
HORVU1Hr1G013960	0	0	0	0	0	0	0	0	0	0	0	0
HORVU1Hr1G013970	0	0	0.193612	0.387223	0	0	0	0	0.428499	0.358773	0.180304	0.241631
HORVU1Hr1G013980	0	0	0	0	0	0	0	0	0	0	0	0
HORVU1Hr1G013990	4.74631	1.36259	9.40148	1.6359	4.82889	0.468678	6.77266	0.625263	8.43333	0.642084	7.0353	1.33274
HORVU1Hr1G014000	1.52387	0.564789	3.12354	1.13493	3.05322	1.28131	3.46395	2.28116	4.9841	1.45545	2.99599	0.401409
HORVU1Hr1G014010	60.9459	10.2902	56.588	4.23102	41.8154	5.68553	60.5674	14.0573	32.7654	6.40584	50.5193	7.61025
HORVU1Hr1G014020	0	0	0	0	0	0	0	0	0	0	0	0
HORVU1Hr1G014030	2.27777	0.542003	1.96442	0.424298	1.70239	0.845261	2.16097	0.436124	1.73807	0.574554	2.76908	1.08122
HORVU1Hr1G014040	3.25307	1.24889	2.31594	0.252404	1.98138	0.579725	2.45405	0.885935	1.98147	0.465837	2.20174	0.403487
HORVU1Hr1G014050	0	0	0	0	0	0	0	0	0	0	0	0
HORVU1Hr1G014060	6.84532	1.07548	10.4102	1.74478	5.98983	0.899879	6.32043	1.23198	9.82387	2.06581	5.53466	0.772871
HORVU1Hr1G014070	29.628	1.68658	36.0738	4.97788	20.974	8.23187	31.9231	3.92132	31.959	9.06028	17.7418	6.0997
HORVU1Hr1G014080	61.0612	5.24711	59.1209	3.39561	54.1503	6.84221	68.3572	8.56385	33.848	4.60995	55.9066	5.24631
HORVU1Hr1G014120	57.2634	3.9504	104.374	3.88523	68.5827	10.5368	62.8525	5.68064	102.358	12.6104	76.9384	10.0071
HORVU1Hr1G014140	0.0505868	0.101174	0.0539986	0.107997	0.0428451	0.0856903	0	0	0.160527	0.210317	0.11864	0.1377
HORVU1Hr1G014150	0.314465	0.258462	0.0915863	0.183173	0.160941	0.185844	1.16168	0.356088	0.940392	0.382326	0.483082	0.966164
HORVU1Hr1G014200	8.46074	3.17538	4.83459	3.51836	10.026	5.57912	5.59706	6.51861	6.53875	3.90822	11.3062	3.4799
HORVU1Hr1G014230	0.347135	0.32763	0.157541	0.181914	0.306914	0.274484	0.558569	0.407705	0.899484	0.415446	0.663795	0.51306
HORVU1Hr1G014270	0	0	0	0	0	0	0	0	0	0	0	0
HORVU1Hr1G014280	0	0	0	0	0	0	0.571628	0.772011	1.51291	1.58126	1.04326	0.850345
HORVU1Hr1G014370	88.1594	2.46292	124.177	8.94219	78.7377	13.9949	87.0608	19.2697	109.249	18.5494	86.3763	4.68747
HORVU1Hr1G014410	0	0	0	0	0	0	0	0	0	0	0	0
HORVU1Hr1G014560	0	0	0	0	0	0	0	0	0	0	0	0
HORVU1Hr1G014570	0.346787	0.124927	0.163571	0.0925357	0.354064	0.019919	1.66628	0.16264	0.934939	0.29933	1.31702	0.3316
HORVU1Hr1G014580	1.95706	0.477999	11.5157	1.92537	11.2126	2.06995	22.4594	5.32396	45.1417	9.30098	37.5911	9.93684
HORVU1Hr1G014590	0	0	1.0643	0.321127	1.48619	0.514744	1.08112	0.682448	2.64132	0.59417	1.58929	0.722556
HORVU1Hr1G014610	10.8734	1.04707	12.2977	0.769269	10.0766	1.62944	10.8189	1.4201	10.8983	0.885247	10.6196	0.672831
HORVU1Hr1G014630	0	0	0.130454	0.260909	0.521031	0.723445	0	0	0	0	0	0
HORVU1Hr1G014640	0	0	0	0	0	0	0	0	0	0	0	0
HORVU1Hr1G014690	0	0	0.981231	0.515923	0.734893	0.401407	0	0	0.562597	0.551005	0.935217	0.944075
HORVU1Hr1G014700	0	0	0.0756491	0.151298	0	0	0	0	0	0	0	0
HORVU1Hr1G014710	10.7659	3.65093	9.17515	2.3868	9.34109	2.85181	10.5366	3.07315	8.84539	2.04771	8.36959	1.8378
HORVU1Hr1G014730	29.7633	4.72824	60.1732	9.7565	77.8225	7.40434	35.4931	5.62005	106.648	36.5172	88.0026	23.6585
HORVU1Hr1G014800	39.9446	3.50607	36.0852	5.29218	30.1264	1.48337	37.8561	5.28258	26.1601	3.24555	34.3069	2.88623
HORVU1Hr1G014880	0	0	0	0	0	0	0	0	0	0	0	0
HORVU1Hr1G014910	0.111264	0.222529	0	0	0	0	0.233572	0.467143	0	0	0	0
HORVU1Hr1G014950	6.83325	3.12524	12.2004	2.94998	12.348	7.40178	11.1402	6.79099	26.2303	18.7814	22.6909	15.2067
HORVU1Hr1G014990	0	0	0	0	0	0	0	0	0	0	0	0
HORVU1Hr1G015000	0	0	0	0	0	0	0	0	0	0	0.105282	0.210563
HORVU1Hr1G015040	10.8231	0.612893	13.9869	0.926727	9.58295	1.00639	12.0989	1.14432	12.169	1.92481	11.84	1.90373
HORVU1Hr1G015050	0.934839	0.314658	0.789455	0.566243	0.527109	0.411354	4.22152	1.06603	7.01763	6.67619	5.24835	4.79121
HORVU1Hr1G015060	1.97028	0.152597	3.5395	0.747759	2.14749	0.469736	3.3083	0.633694	4.85732	1.16771	3.66362	0.375901
HORVU1Hr1G015090	36.4014	4.53657	24.292	5.03673	20.3598	6.39713	33.652	14.0846	40.1414	8.69709	38.2754	4.76181
HORVU1Hr1G015130	0.00669974	0.0133995	0	0	0.0071102	0.0142204	0.0134691	0.0156381	0.0205309	0.0255723	0.0259083	0.0333793
HORVU1Hr1G015140	0	0	0	0	0	0	0	0	0	0	0	0
HORVU1Hr1G015180	0	0	0	0	0	0	0	0	0	0	0	0
HORVU1Hr1G015190	0.397494	0.584027	0.260867	0.342932	0.164662	0.190318	0	0	0.0740621	0.148124	0	0
HORVU1Hr1G015210	25.3483	6.73963	28.0198	4.96764	18.4548	5.23391	34.7526	9.75346	40.0864	7.5115	29.5054	4.01202
HORVU1Hr1G015240	6.43298	5.41609	6.92197	4.42343	6.18986	3.74227	7.83769	1.92128	2.2426	0.949319	7.94572	3.56001
HORVU1Hr1G015260	13.4348	3.58859	43.0491	8.70952	12.1496	1.78033	19.6929	1.50526	67.7617	8.1303	26.7303	2.40539
HORVU1Hr1G015270	0	0	0	0	0	0	0	0	0	0	0	0
HORVU1Hr1G015300	0	0	0	0	0	0	0	0	0	0	0	0
HORVU1Hr1G015310	8.53399	1.20869	11.8027	0.832272	9.10691	1.24842	10.5057	2.01662	10.1796	0.90167	9.98333	0.794489
HORVU1Hr1G015350	0	0	0	0	0	0	0	0	0	0	0	0
HORVU1Hr1G015420	0	0	0	0	0	0	0	0	0	0	0	0
HORVU1Hr1G015430	0	0	0	0	0.132403	0.264806	0	0	0	0	0.266398	0.532797
HORVU1Hr1G015490	16.5403	2.39814	21.8962	1.34924	17.188	3.31857	24.727	7.17974	21.9876	3.98539	16.619	3.87424
HORVU1Hr1G015500	58.204	4.58417	53.6253	11.1888	65.6659	19.3249	45.0241	1.17163	32.3514	5.54992	41.7774	16.2187
HORVU1Hr1G015540	0	0	0	0	0	0	0	0	0	0	0	0
HORVU1Hr1G015550	0.658434	0.142855	0.697212	0.299641	0.330292	0.213722	0.335015	0.212788	0.807375	0.55772	0.896639	0.476266
HORVU1Hr1G015560	108.478	10.7996	62.4672	8.31282	86.8828	6.14048	74.0379	3.27686	68.4386	15.2554	73.9804	13.047
HORVU1Hr1G015580	0.150626	0.301252	0.179729	0.359458	0	0	0.187873	0.375746	1.02473	0.371655	0	0
HORVU1Hr1G015590	814.074	113.182	305.616	77.3686	563.4	106.528	436.495	80.3601	155.231	45.3638	303.767	11.9005
HORVU1Hr1G015610	0	0	0.934351	0.917496	0.546397	0.3744	0	0	0	0	0	0
HORVU1Hr1G015620	1.26784	0.406135	5.02597	2.16998	3.19846	1.87352	1.53595	0.457227	5.79374	1.36182	4.28982	1.16239
HORVU1Hr1G015660	525.133	74.885	687.811	83.2589	602.422	138.305	474.302	75.617	687.268	136.917	603.744	138.711
HORVU1Hr1G015670	0.420441	0.292214	0.310135	0.231444	0.208919	0.267406	0.107067	0.073305	0.822202	0.532435	0.275751	0.112732
HORVU1Hr1G015690	0.108072	0.216145	0	0	0	0	0	0	0	0	0	0
HORVU1Hr1G015710	0	0	0	0	0	0	0	0	0	0	0	0
HORVU1Hr1G015720	9.72616	1.32859	23.1681	3.27457	15.9602	3.65085	12.6637	4.19193	30.3476	5.41322	21.0643	6.57884
HORVU1Hr1G015750	0	0	0	0	0	0	0	0	0.146619	0.293239	0	0
HORVU1Hr1G015770	17.3433	2.97565	18.1435	3.50317	25.3325	7.46916	4.03368	1.45677	24.7163	2.80312	21.4509	7.72984
HORVU1Hr1G015810	1.76012	0.676173	9.90264	1.06614	8.29508	1.74664	3.2291	1.32378	13.8776	3.36442	7.98394	3.15154
HORVU1Hr1G015820	9.88286	1.67432	15.073	0.979444	9.81487	3.25277	9.01158	2.45773	15.2892	3.25626	10.0346	2.58338
HORVU1Hr1G015840	0	0	0	0	0	0	0	0	0	0	0	0
HORVU1Hr1G015850	0	0	0	0	0	0	0	0	0	0	0	0
HORVU1Hr1G015870	13.0519	3.65567	1.78265	1.24266	2.90129	1.50757	15.1711	7.12005	2.88058	1.89337	1.72848	1.71737
HORVU1Hr1G015890	8.30869	2.1262	1.43279	1.02678	2.16661	0.756026	7.90829	3.34684	2.71145	0.637838	1.32351	0.316842
HORVU1Hr1G015910	1.91956	0.938834	1.72202	0.508122	1.56798	0.65082	3.40024	0.404605	1.78948	0.908173	1.42848	0.398971
HORVU1Hr1G015920	0.358488	0.476233	0.237838	0.27649	0	0	0	0	0.342944	0.446228	0.116613	0.233226
HORVU1Hr1G015940	7.50931	1.26405	20.3157	3.35866	11.7046	2.17582	7.85018	0.387436	19.9487	5.70296	11.5779	1.87184
HORVU1Hr1G015970	0.334075	0.66815	0.304042	0.608084	0	0	0.307536	0.615072	0	0	0	0
HORVU1Hr1G015980	0	0	0	0	0	0	0	0	0	0	0	0
HORVU1Hr1G016000	0	0	0	0	0.258758	0.517517	0.229404	0.458809	0.485676	0.971353	0	0
HORVU1Hr1G016030	0.525404	0.337007	0.243005	0.3477	0.389372	0.263751	1.57733	0.51527	0.766251	0.513323	0.523825	0.440702
HORVU1Hr1G016050	0	0	0	0	0	0	0	0	0	0	0	0
HORVU1Hr1G016060	0	0	0	0	0	0	0	0	0	0	0	0
HORVU1Hr1G016080	105.87	14.1619	377.511	53.9012	234.336	41.9801	119.486	27.0922	451.756	79.7522	272.933	38.3286
HORVU1Hr1G016110	5.21326	0.519604	7.07697	1.14798	4.75865	0.870174	6.05441	1.46501	6.01036	1.14752	5.77594	1.29415
HORVU1Hr1G016120	11.3338	2.15623	9.975	4.92239	16.5812	7.26004	7.88259	3.70825	15.549	5.06286	14.339	3.91216
HORVU1Hr1G016130	62.1063	8.31763	52.1294	2.3901	43.3722	4.05261	58.2622	10.9963	47.1737	5.15342	49.5158	2.91805
HORVU1Hr1G016140	15.1478	1.79604	23.2914	4.89841	35.1463	8.20935	18.8149	3.74147	52.1515	20.0636	32.5166	4.63148
HORVU1Hr1G016170	42.4989	4.20813	51.0473	4.65428	51.0514	14.8054	50.5487	6.98985	57.0087	20.5551	52.8446	3.32316
HORVU1Hr1G016180	0	0	0	0	0	0	0	0	0	0	0	0
HORVU1Hr1G016190	2.72114	0.99501	4.14412	0.673697	2.79707	0.391823	3.1111	0.529547	3.30915	1.11552	2.6831	0.669503
HORVU1Hr1G016200	9.48278	1.29338	29.2668	2.50275	17.4274	2.49175	32.3912	8.14449	44.7309	8.8903	25.7271	2.07005
HORVU1Hr1G016240	10.3161	1.67285	8.38567	2.82537	9.04822	4.21531	11.7476	2.50994	9.64714	1.10227	10.3459	0.905966
HORVU1Hr1G016270	0	0	0.0800933	0.160187	0.140745	0.162523	0	0	0.0675093	0.135019	0.130567	0.152628
HORVU1Hr1G016280	12.9627	1.27899	22.9779	3.26746	18.183	2.42689	17.0987	3.75994	33.7892	4.09031	23.4118	5.47466
HORVU1Hr1G016320	0.00749996	0.0149999	0	0	0	0	0	0	0.0157997	0.0182712	0.00792063	0.0158413
HORVU1Hr1G016360	2.17766	0.435449	1.49988	0.449246	1.46119	0.309665	3.91374	0.44722	1.47297	0.578526	3.8952	0.360414
HORVU1Hr1G016370	20.6248	2.49493	20.3679	1.48214	15.1956	2.10235	19.5186	3.40593	13.4404	2.01579	15.9477	3.14841
HORVU1Hr1G016400	0	0	0	0	0	0	0	0	0	0	0	0
HORVU1Hr1G016420	1.30622	0.84105	6.32259	3.13555	17.9469	8.83658	1.77708	1.18485	5.50153	2.57458	21.5035	12.0297
HORVU1Hr1G016430	7.09906	0.701259	8.96125	0.514445	7.3422	0.779917	6.73215	1.29085	8.32993	0.339442	6.52607	0.352391
HORVU1Hr1G016470	0	0	0	0	0	0	0	0	0	0	0	0
HORVU1Hr1G016480	37.8897	4.27404	41.5458	6.01833	35.1336	1.97362	42.7191	6.89831	39.1377	4.79739	33.4638	2.26797
HORVU1Hr1G016490	120.765	10.3805	132.102	7.73859	122.795	24.2474	186.827	37.9778	143.735	19.2408	158.997	21.21
HORVU1Hr1G016500	5.61676	0.742368	12.7454	2.00717	15.4082	4.14703	2.9246	1.1263	3.56365	1.56657	13.649	5.19678
HORVU1Hr1G016540	3.23893	0.487489	4.43197	0.296895	2.64591	0.232884	4.15314	0.505973	4.506	0.680625	3.55928	0.431773
HORVU1Hr1G016590	0	0	0	0	0	0	0	0	0	0	0	0
HORVU1Hr1G016600	0.479114	0.147585	0.295384	0.0417366	0.214404	0.117082	0.803224	0.147607	0.437501	0.0718231	0.30589	0.184428
HORVU1Hr1G016610	0	0	0	0	0	0	0	0	0	0	0	0
HORVU1Hr1G016630	34.0337	4.65352	51.331	3.72561	32.541	2.96364	36.07	6.40115	50.9942	7.90881	37.0052	7.48415
HORVU1Hr1G016640	31.68	3.60717	57.7494	8.33791	47.2737	7.34742	44.2667	10.7091	62.7066	3.66351	49.1805	5.91034
HORVU1Hr1G016660	90.9474	20.7514	45.756	3.97124	42.9752	11.1735	154.459	48.1007	61.3952	7.85145	71.6215	6.81318
HORVU1Hr1G016700	45.9477	1.58256	23.4983	5.3682	20.6822	6.11222	45.3545	14.6093	8.35663	4.62623	23.1668	2.43457
HORVU1Hr1G016710	0.347865	0.147068	0.804152	0.255755	0.483671	0.12258	0.976051	0.193035	1.35826	0.508085	1.11742	0.313931
HORVU1Hr1G016720	73.3487	21.4775	57.405	21.8082	30.0917	12.1598	37.0409	6.41657	10.6938	8.6695	43.3625	6.53369
HORVU1Hr1G016730	130.975	47.6195	10.0689	3.03692	20.7769	2.89166	99.2117	24.6074	2.60777	3.08105	12.381	2.31923
HORVU1Hr1G016760	0	0	0	0	0	0	0	0	0	0	0	0
HORVU1Hr1G016770	133.69	25.2436	46.6386	7.02229	79.2257	24.4174	155.051	66.8217	8.84158	9.91914	75.1706	7.92654
HORVU1Hr1G016790	7.47255	0.66263	9.30463	1.26485	7.17655	0.635796	8.41283	1.63146	9.65032	1.07821	8.94797	0.748316
HORVU1Hr1G016800	0	0	0	0	0	0	0	0	0	0	0	0
HORVU1Hr1G016820	276.119	51.48	207.942	30.1954	539.27	63.7831	79.6704	19.6697	214.668	30.5008	200.915	31.1109
HORVU1Hr1G016840	101.353	33.7162	136.083	9.66518	280.755	58.1639	40.1424	4.90259	151.326	50.9054	127.181	56.0827
HORVU1Hr1G016870	13.4789	8.33368	53.5874	8.08452	100.984	34.9109	17.7841	5.08686	58.651	25.1075	54.7868	29.9132
HORVU1Hr1G016930	0	0	0	0	0	0	0	0	0	0	0	0
HORVU1Hr1G016960	0	0	0	0	0	0	0	0	0	0	0	0
HORVU1Hr1G016980	24.2071	5.80723	55.4833	6.59522	86.2049	20.8614	4.49216	1.00667	223.002	59.2614	70.0175	10.9577
HORVU1Hr1G017020	0	0	0	0	0	0	0	0	0	0	0	0
HORVU1Hr1G017050	2987.22	205.272	1164	93.7226	2266.4	448.919	2425.58	196.078	1024.49	287.08	2018.2	20.9297
HORVU1Hr1G017070	72.1584	10.6274	57.1672	10.6164	73.8573	17.6015	4.9478	4.22795	11.6062	3.58342	11.7814	6.50489
HORVU1Hr1G017080	57.7502	13.6087	65.4064	12.041	64.0808	12.1871	5.12734	2.47871	15.2724	5.80773	8.61042	1.64059
HORVU1Hr1G017100	0	0	0	0	0	0	0	0	0	0	0	0
HORVU1Hr1G017120	0	0	0	0	0	0	0	0	0	0	0	0
HORVU1Hr1G017170	119.954	18.9101	56.853	4.05709	61.5581	9.63354	190.264	52.0015	74.1961	23.6273	103.189	9.12122
HORVU1Hr1G017190	0	0	0	0	0	0	0	0	0	0	0	0
HORVU1Hr1G017210	2.28901	0.347792	2.53993	0.589003	2.68068	0.866533	2.94093	2.27672	2.98527	0.590051	2.49624	0.891921
HORVU1Hr1G017220	0.587576	0.25725	1.28494	0.399793	1.07731	0.477536	0.659373	0.48446	0.796581	0.467823	0.7274	0.150113
HORVU1Hr1G017230	14.6215	2.59381	17.2512	1.625	12.1164	2.7339	9.45942	2.10129	10.6635	2.865	13.4703	1.9564
HORVU1Hr1G017240	13.8361	5.69139	28.5045	6.88445	33.96	16.0415	14.7712	6.00654	35.1153	11.026	37.2186	15.4667
HORVU1Hr1G017260	0	0	0	0	0	0	0.052806	0.105612	0	0	0	0
HORVU1Hr1G017270	0	0	0	0	0	0	0	0	0	0	0	0
HORVU1Hr1G017290	0	0	0	0	0	0	0	0	0	0	0	0
HORVU1Hr1G017320	0	0	0	0	0.102664	0.205329	0.0527959	0.105592	0.297596	0.107934	0.197466	0.292691
HORVU1Hr1G017330	0	0	0.625305	0.726926	3.0439	3.41532	1.52427	1.53662	0.561401	1.1228	2.72623	2.16378
HORVU1Hr1G017370	0	0	0	0	0	0	0	0	0	0	0	0
HORVU1Hr1G017380	41.644	16.0268	77.9878	27.3266	94.7923	38.7503	43.3999	18.5387	73.6388	31.8864	89.1438	55.1034
HORVU1Hr1G017410	12.5078	1.8151	73.5917	15.5124	41.8472	14.1351	19.1209	6.63027	118.32	35.9398	53.9515	11.3949
HORVU1Hr1G017430	0.104632	0.209264	0	0	0.111042	0.222085	0	0	0.105948	0.211897	0.201536	0.234874
HORVU1Hr1G017440	0	0	0	0	0	0	0	0	0	0	0	0
HORVU1Hr1G017460	141.525	5.70278	185.892	14.014	130.318	13.0494	148.209	10.7519	203.68	10.3533	141.439	13.4967
HORVU1Hr1G017470	0	0	0	0	0	0	0.0472202	0.0944405	0	0	0	0
HORVU1Hr1G017480	77.9014	8.52279	112.319	9.98663	86.5017	7.74554	101.327	8.4616	101.973	9.71462	95.2632	6.53475
HORVU1Hr1G017490	0	0	0	0	0	0	0	0	0	0	0	0
HORVU1Hr1G017500	0	0	0	0	0	0	0	0	0	0	0	0
HORVU1Hr1G017510	0	0	0	0	0	0	0	0	0	0	0	0
HORVU1Hr1G017520	0	0	0	0	0	0	0	0	0	0	0	0
HORVU1Hr1G017530	0	0	0	0	0	0	0	0	0	0	0	0
HORVU1Hr1G017550	0	0	0	0	0	0	0	0	0	0	0	0
HORVU1Hr1G017570	34.3301	3.67697	100.416	8.52567	74.0035	4.87636	51.0941	2.68328	131.922	23.56	88.051	12.4336
HORVU1Hr1G017580	13.7479	0.969933	10.2675	1.63277	11.3405	2.34749	13.7258	3.75985	14.0467	3.22405	13.2484	2.45399
HORVU1Hr1G017660	54.1842	9.42418	32.0523	11.6093	40.5703	23.7922	91.0024	23.6111	50.1167	21.1225	79.8806	27.4201
HORVU1Hr1G017670	98.8523	14.7814	61.3394	5.03425	72.7271	20.7329	157.18	23.1502	24.1168	20.6919	149.738	1.9277
HORVU1Hr1G017700	675.554	234.191	1237.06	227.456	1318.53	442.921	941.606	236.975	1750.72	429.084	1741.25	584.028
HORVU1Hr1G017710	33.6776	0.260377	34.3572	0.555496	27.4181	1.6305	38.5662	2.62862	39.1419	2.15675	36.1597	2.47415
HORVU1Hr1G017720	0.794827	0.187908	2.22119	0.227894	1.63811	0.41138	1.45305	0.604278	4.14435	1.40371	2.61327	0.517034
HORVU1Hr1G017730	0	0	0	0	0	0	0	0	0	0	0	0
HORVU1Hr1G017740	0.288468	0.132276	1.97014	0.279545	0.985169	0.190487	0.550432	0.0975084	1.94819	0.779018	1.25483	0.317493
HORVU1Hr1G017750	0.0570782	0.0702444	0.153384	0.136745	0.0534194	0.0721732	0.0200727	0.0401455	0.0570857	0.0747917	0.15368	0.0228208
HORVU1Hr1G017770	1.31071	0.744415	2.02572	0.567885	0.597589	0.544564	1.05416	0.209231	3.30649	1.01877	0.662489	0.309373
HORVU1Hr1G017800	345.242	40.2035	312.645	19.112	428.556	56.2131	320.762	45.6352	76.8537	57.2133	362.789	14.143
HORVU1Hr1G017830	225.38	28.8143	167.871	15.902	237.302	43.2055	215.795	55.7434	34.7377	30.5044	191.906	17.6372
HORVU1Hr1G017840	0	0	0	0	0	0	0	0	0	0	0	0
HORVU1Hr1G017850	0	0	0	0	0	0	0	0	0	0	0	0
HORVU1Hr1G017860	0	0	0	0	0	0	0	0	0	0	0	0
HORVU1Hr1G017870	0	0	0	0	0	0	0	0	0	0	0	0
HORVU1Hr1G017900	0.300149	0.30492	1.45191	0.86307	1.39231	1.12678	2.05186	0.577981	3.57312	3.07435	2.66839	1.6581
HORVU1Hr1G017920	0	0	0	0	0	0	0	0	0	0	0	0
HORVU1Hr1G017930	0	0	0	0	0	0	0	0	0	0	0	0
HORVU1Hr1G017970	17.076	0.525999	17.0746	3.58505	15.6915	1.37572	26.5524	6.60866	12.2889	1.69819	16.9237	2.97742
HORVU1Hr1G018000	0	0	0	0	0	0	0	0	0	0	0	0
HORVU1Hr1G018010	0.659508	0.604668	0.669541	0.626727	0.650689	0.551428	2.26941	0.665077	3.42412	2.24862	2.50044	1.15862
HORVU1Hr1G018020	0	0	0	0	0	0	0	0	0	0	0	0
HORVU1Hr1G018030	0	0	0	0	0	0	0	0	0	0	0	0
HORVU1Hr1G018040	0	0	0	0	0	0	0	0	0	0	0	0
HORVU1Hr1G018050	0	0	0.135969	0.271938	0	0	0	0	0	0	0	0
HORVU1Hr1G018060	138.535	5.39744	140.261	4.92048	124.136	6.54102	152.773	5.87302	138.527	8.0376	140.731	10.4675
HORVU1Hr1G018080	26.6795	2.23799	34.1465	1.78864	22.2726	2.80266	26.8968	5.86295	27.1331	1.83922	23.3476	3.94543
HORVU1Hr1G018090	0	0	0	0	0	0	0	0	0	0	0	0
HORVU1Hr1G018100	0	0	0	0	0	0	0	0	0	0	0	0
HORVU1Hr1G018140	0.252738	0.343257	1.51565	1.5287	1.93501	1.675	0.210332	0.261884	0.549026	0.703615	0.551448	0.766398
HORVU1Hr1G018150	12.2148	1.24984	16.9106	1.17093	10.0264	1.42846	15.7554	0.841085	16.2077	2.4403	14.1537	3.14207
HORVU1Hr1G018170	1.01368	0.854031	1.66754	0.886516	1.72575	2.61867	3.07129	2.38731	6.83967	1.91124	1.35826	1.29104
HORVU1Hr1G018180	0	0	0	0	0	0	0	0	0	0	0	0
HORVU1Hr1G018190	2.03	0.857422	2.02282	0.686474	2.31142	0.848861	2.19128	0.881658	2.75561	0.85198	2.52228	0.715558
HORVU1Hr1G018200	0.131295	0.134915	2.14919	1.66983	6.64342	4.63618	5.86195	6.09761	28.9615	31.6083	17.7722	14.6642
HORVU1Hr1G018260	9.69161	1.40243	11.4894	0.915266	9.75397	1.84659	7.69702	0.328882	11.0163	1.72435	8.20466	1.06577
HORVU1Hr1G018290	0	0	0	0	0	0	0	0	0	0	0	0
HORVU1Hr1G018310	53.9893	1.30675	62.9957	4.39208	44.6426	6.36358	63.4972	4.18772	63.8986	10.5819	50.2639	8.77065
HORVU1Hr1G018340	1.87819	2.17926	0.521215	1.04243	0.518198	1.0364	0.527205	1.05441	0.975476	1.12659	1.03856	1.23827
HORVU1Hr1G018350	0.497267	0.41504	27.6897	16.8907	22.1997	27.0859	0.419706	0.540107	63.6048	11.9577	28.0262	12.588
HORVU1Hr1G018360	49.455	5.06089	103.653	48.7111	75.4526	60.039	4.47613	3.74368	87.6161	26.8068	43.009	17.3496
HORVU1Hr1G018370	15.4902	8.39854	111.12	45.295	75.199	44.0407	19.9154	6.39302	141.971	10.8909	76.0751	8.64201
HORVU1Hr1G018380	17.9939	1.84399	15.4659	1.79481	11.8439	0.959628	17.4071	2.31578	9.22112	1.29901	13.6769	2.41744
HORVU1Hr1G018420	1.69689	0.535534	2.11692	1.63343	1.82139	1.067	1.01785	0.468938	2.71707	0.808688	1.76792	0.532164
HORVU1Hr1G018430	0	0	0	0	0	0	0	0	0	0	0	0
HORVU1Hr1G018450	0	0	0	0	0	0	0	0	0	0	0	0
HORVU1Hr1G018480	40.9228	11.8697	64.058	9.99495	46.9049	8.09954	24.7177	8.17896	81.0762	26.7968	52.099	14.3895
HORVU1Hr1G018500	16.9532	2.3693	20.9741	2.68178	12.8744	0.615234	17.8963	2.00207	22.1218	4.46922	16.0147	2.52323
HORVU1Hr1G018530	0.122421	0.142252	0	0	0.181904	0.228233	5.03826	2.18478	1.2279	2.14461	1.81489	0.372749
HORVU1Hr1G018540	419.301	88.7435	260.13	46.7351	329.888	76.617	868.018	188.308	452.071	130.362	598.29	36.4286
HORVU1Hr1G018590	0	0	0	0	0	0	0	0	0.153141	0.306281	0	0
HORVU1Hr1G018600	1.1537	0.950341	1.50415	0.44053	1.43465	0.396045	0.548403	0.400059	2.18841	0.642858	1.44933	0.666885
HORVU1Hr1G018610	0	0	0	0	0	0	0	0	0	0	0	0
HORVU1Hr1G018680	0	0	0	0	0	0	0	0	0	0	0	0
HORVU1Hr1G018700	4.66517	0.555124	5.20853	0.628867	3.90814	0.439696	4.2773	1.06565	5.53754	0.449751	5.61995	0.256696
HORVU1Hr1G018710	1.73678	0.504328	3.9914	0.185964	6.11088	1.86687	6.42927	3.14251	17.5776	4.08518	9.40649	2.06298
HORVU1Hr1G018720	36.4001	3.40634	54.4665	3.45994	39.1835	4.06376	33.0663	4.45294	54.8874	6.9215	38.4214	2.67334
HORVU1Hr1G018730	0	0	0	0	0	0	0	0	0.10694	0.0713115	0.0448919	0.0897837
HORVU1Hr1G018740	71.9769	3.95085	92.5345	5.50314	70.0434	7.65306	60.6853	8.1313	83.0766	19.5205	65.8199	14.3776
HORVU1Hr1G018750	76.0822	6.54653	81.9954	2.44875	61.8769	3.02552	85.558	13.1197	69.5621	10.6741	81.8144	7.4169
HORVU1Hr1G018770	122.367	16.0735	203.369	13.7542	139.672	13.7721	108.079	27.9813	173.074	26.731	125.304	17.0938
HORVU1Hr1G018780	23.0119	1.17259	22.2279	1.48358	18.387	2.09419	21.0185	2.991	18.4735	1.66475	22.416	2.42494
HORVU1Hr1G018790	14.7703	0.915521	27.6244	1.25452	17.388	2.0699	15.0354	0.965137	22.8934	4.06946	17.831	1.92647
HORVU1Hr1G018840	0	0	0	0	0	0	0	0	0	0	0.0134569	0.0269139
HORVU1Hr1G018850	0	0	0	0	0	0	0	0	0	0	0	0
HORVU1Hr1G018870	0	0	0	0	0	0	0	0	0	0	0	0
HORVU1Hr1G018890	0	0	0	0	0	0	0	0	0	0	0	0
HORVU1Hr1G018930	3.62296	0.537901	8.38023	0.69987	4.74246	0.773981	5.07115	1.35334	10.8311	1.95004	6.79399	1.26864
HORVU1Hr1G019000	0.0475511	0.0551734	0.03508	0.0475744	0.00698016	0.0139603	0.0941637	0.0649319	0.0506089	0.057627	0.0304807	0.0407212
HORVU1Hr1G019140	0	0	0	0	0	0	0	0	0	0	0.054254	0.108508
HORVU1Hr1G019160	0	0	0	0	0	0	0	0	0	0	0	0
HORVU1Hr1G019220	0	0	0	0	0	0	0	0	0	0	0	0
HORVU1Hr1G019290	14.3806	0.490576	19.2856	1.54166	15.3136	1.29104	16.2225	2.67111	17.4591	1.58067	15.2891	1.18982
HORVU1Hr1G019320	50.7263	7.81502	81.968	5.96766	59.097	13.9538	48.9843	10.6893	88.9281	8.28501	60.2482	10.0808
HORVU1Hr1G019330	45.026	6.5218	50.1763	8.00456	47.5359	9.49983	48.1717	10.5556	44.1484	6.86519	50.6353	7.11146
HORVU1Hr1G019340	17.3859	3.54368	19.0797	0.991928	14.5453	0.957171	16.4487	1.36297	15.8069	1.71417	15.1309	2.09724
HORVU1Hr1G019380	5.23901	3.04893	65.4778	12.9133	42.1872	12.2409	8.61013	3.2515	61.801	30.3215	58.9059	39.8096
HORVU1Hr1G019390	15.0103	0.649452	33.506	1.20055	23.728	2.64804	19.9298	2.61868	38.0801	3.22408	27.4966	2.07447
HORVU1Hr1G019410	0	0	0	0	0	0	0	0	0	0	0	0
HORVU1Hr1G019480	11.7751	2.30336	21.832	2.34668	10.7818	1.04326	19.3742	3.25265	23.2929	2.22996	19.5231	6.22821
HORVU1Hr1G019490	0	0	0	0	0	0	0	0	0	0	0	0
HORVU1Hr1G019500	23.7824	1.71758	67.7598	9.16718	20.3717	5.24542	32.6559	10.78	67.8303	11.9313	48.0561	8.55369
HORVU1Hr1G019510	0	0	0	0	0	0	0	0	0	0	0	0
HORVU1Hr1G019520	0	0	0	0	0	0	0	0	0	0	0	0
HORVU1Hr1G019530	0.0513522	0.102704	0.420043	0.407639	0.464101	0.569192	0.774201	0.770825	0.757274	0.765741	2.40639	2.37536
HORVU1Hr1G019560	0	0	0	0	0	0	0	0	0	0	0	0
HORVU1Hr1G019570	29.2845	6.21217	42.9944	11.9753	39.267	11.5884	34.0493	12.8095	43.0627	15.4909	45.4535	17.1786
HORVU1Hr1G019580	8.65275	1.08782	10.8603	1.00334	6.4664	1.33009	10.1962	1.44638	5.90221	1.08684	9.44359	1.81253
HORVU1Hr1G019590	81.2895	5.51329	128.038	6.113	87.6303	9.40218	83.4579	8.80326	103.383	12.8931	100.055	8.09995
HORVU1Hr1G019600	10.3637	0.736006	9.05606	1.41901	7.15676	0.969793	13.8116	3.19411	6.25697	1.22757	11.0584	1.01001
HORVU1Hr1G019630	43.6297	2.65003	31.3597	6.15235	33.4158	6.98081	52.7072	5.59914	25.3148	4.34399	44.5831	1.2157
HORVU1Hr1G019640	2.20027	0.751936	2.59447	0.322547	1.97806	0.44507	2.64177	0.270216	2.1379	0.155651	2.53534	0.654127
HORVU1Hr1G019650	13.0869	1.95766	12.3414	1.12301	9.58492	1.46726	9.20856	1.78774	7.7038	0.913183	8.86584	1.78605
HORVU1Hr1G019660	0.917427	0.234487	0.334681	0.245184	0.31276	0.217322	0.360418	0.169933	0.447456	0.214396	0.271189	0.261633
HORVU1Hr1G019670	3.45924	0.949641	5.96816	0.700433	4.05245	1.25648	4.32051	1.27664	5.07405	1.26556	5.42766	0.547425
HORVU1Hr1G019710	0.401412	0.19957	0.808926	0.261097	2.03026	0.631547	0.12281	0.24562	1.15579	0.603027	1.98856	0.961599
HORVU1Hr1G019740	0	0	0	0	0	0	0	0	0	0	0	0
HORVU1Hr1G019750	0	0	0.325691	0.236161	0.0836879	0.097733	0	0	0.0434684	0.0869369	0.123373	0.150743
HORVU1Hr1G019770	9.54394	6.04756	23.9155	8.79622	29.4171	1.80582	8.10186	5.55901	34.6534	24.0547	25.2017	16.5594
HORVU1Hr1G019830	0.438906	0.877812	0	0	0	0	0	0	0.483353	0.966705	0	0
HORVU1Hr1G019870	0	0	0	0	0	0	0	0	0	0	0	0
HORVU1Hr1G019900	0	0	0	0	0	0	0	0	0	0	0	0
HORVU1Hr1G019930	0	0	0	0	0	0	0	0	0	0	0	0
HORVU1Hr1G019940	0	0	0	0	0	0	0	0	0	0	0	0
HORVU1Hr1G020000	4.3241	0.876974	4.08778	0.498597	3.23701	0.431547	5.62128	0.95194	3.36032	0.668028	5.62077	0.693322
HORVU1Hr1G020010	3.9787	0.8594	2.86763	0.531057	2.94022	0.170172	3.41833	0.792972	2.2325	0.905677	2.79582	0.937459
HORVU1Hr1G020020	0.946808	0.400283	1.40235	0.343635	0.614076	0.062906	0.915143	0.31523	1.66141	0.337415	1.33812	0.466019
HORVU1Hr1G020030	0	0	0	0	0	0	0	0	0	0	0	0
HORVU1Hr1G020040	0	0	0	0	0	0	0	0	0	0	0	0
HORVU1Hr1G020050	0	0	0	0	0	0	0	0	0	0	0	0
HORVU1Hr1G020060	0	0	0	0	0	0	0	0	0	0	0	0
HORVU1Hr1G020070	0	0	0	0	0	0	0	0	0	0	0	0
HORVU1Hr1G020120	51.6412	2.84273	62.1717	7.55696	49.9057	5.6647	49.7262	7.76574	63.8355	4.36973	41.5786	4.64543
HORVU1Hr1G020140	317.225	34.8377	113.523	27.4687	191.196	11.9709	294.719	39.2182	73.0882	30.5194	162.426	22.4673
HORVU1Hr1G020150	18.3851	3.42579	20.87	1.8016	19.2602	2.10162	23.0955	1.7634	21.6273	3.91513	21.8854	3.11173
HORVU1Hr1G020160	0	0	0	0	0	0	0	0	0	0	0	0
HORVU1Hr1G020170	2.28585	0.279773	8.50766	0.886369	3.75154	1.01807	2.19069	0.639134	7.51899	1.07587	3.31805	0.553912
HORVU1Hr1G020190	4.35556	1.53122	5.52507	2.22527	5.90544	2.29173	3.78706	1.56569	4.34156	2.01829	4.58644	1.61215
HORVU1Hr1G020200	6.86878	0.674222	11.7788	0.931761	7.83461	1.69897	5.42883	1.70163	7.95466	4.07599	5.36746	1.86295
HORVU1Hr1G020240	2.27749	0.484885	7.73299	0.775048	3.14768	0.770775	3.53698	0.5554	12.6234	2.09262	5.72936	0.883836
HORVU1Hr1G020270	0	0	0	0	0	0	0	0	0	0	0	0
HORVU1Hr1G020300	0.215824	0.14733	0.229404	0.154431	0.266035	0.311041	0.368447	0.38159	0.564285	0.221683	0.136514	0.15958
HORVU1Hr1G020310	0	0	0	0	0	0	0	0	0	0	0	0
HORVU1Hr1G020330	0	0	0	0	0	0	0	0	0	0	0	0
HORVU1Hr1G020340	18.4196	4.01403	11.9077	2.21233	12.392	1.37236	21.3978	3.14117	5.77258	1.53657	16.5714	3.79594
HORVU1Hr1G020360	43.3702	2.11038	57.424	4.94525	43.4358	4.959	36.1337	4.63377	52.7813	8.18936	46.6635	6.85657
HORVU1Hr1G020370	0	0	0.345886	0.202465	0.0286591	0.0573182	0.0381119	0.0762238	0.154121	0.070394	0.0262919	0.0306412
HORVU1Hr1G020380	0.378768	0.14354	0.71412	0.371414	0.412215	0.237837	0.507503	0.082003	0.61374	0.522371	0.477714	0.196289
HORVU1Hr1G020390	159.166	12.389	172.714	10.3195	143.543	15.9973	168.131	37.0387	148.796	12.5489	155.421	6.11109
HORVU1Hr1G020400	108.339	5.42069	122.258	1.73348	103.742	10.1086	131.345	22.8042	111.686	12.2086	112.217	11.1559
HORVU1Hr1G020410	7.98731	1.32811	11.3975	5.25924	21.2258	8.52103	10.4651	7.47452	27.4889	22.5397	31.2968	23.1917
HORVU1Hr1G020420	7.9138	0.449131	8.0186	1.22604	7.85662	1.59773	6.97651	3.06783	9.23731	2.6345	6.62453	0.919316
HORVU1Hr1G020430	0	0	0	0	0	0	0	0	0	0	0	0
HORVU1Hr1G020450	10.4304	6.47032	61.5909	26.8283	113.032	61.0153	36.1753	26.0547	171.036	110.273	137.98	109.069
HORVU1Hr1G020460	0	0	0	0	0	0	0	0	0	0	0	0
HORVU1Hr1G020470	13.3628	1.68531	22.9403	2.26696	16.8596	1.0262	17.3985	1.31989	27.2694	3.43156	19.9815	0.640969
HORVU1Hr1G020480	0	0	0	0	0	0	0	0	0	0	0	0
HORVU1Hr1G020490	0	0	0	0	0	0	0	0	0	0	0	0
HORVU1Hr1G020500	21.4292	1.33159	27.679	4.55206	20.7559	4.83889	28.0234	6.10693	32.7736	5.16866	29.0451	3.98612
HORVU1Hr1G020520	0	0	0	0	0	0	0	0	0.132605	0.26521	0	0
HORVU1Hr1G020530	3.60292	0.0697751	4.35406	0.308595	3.52903	0.123868	3.35244	0.259505	4.60261	0.455086	3.90131	0.580698
HORVU1Hr1G020550	0	0	0	0	0	0	0	0	0	0	0	0
HORVU1Hr1G020560	6.66143	1.87991	4.20662	0.975046	3.31185	1.45413	3.51034	1.12969	1.33798	0.967937	1.57273	0.31865
HORVU1Hr1G020570	0	0	0	0	0	0	0	0	0	0	0	0
HORVU1Hr1G020580	0	0	0	0	0	0	0	0	0.35601	0.712021	0	0
HORVU1Hr1G020590	0.0378665	0.0440004	0.14724	0.12156	0.302405	0.240538	0.15804	0.108722	0.794333	0.351029	1.0656	0.55327
HORVU1Hr1G020600	0	0	0	0	0.0669425	0.133885	0	0	0	0	0.0673451	0.13469
HORVU1Hr1G020620	30.4122	2.85188	32.343	2.48906	21.8757	1.99482	26.7763	5.26699	25.7201	4.68425	24.7285	4.25033
HORVU1Hr1G020650	0.293986	0.215328	0.181399	0.149761	0.459061	0.373852	0.553116	0.577099	0.260155	0.165154	0.22876	0.0933983
HORVU1Hr1G020660	0.64142	0.312542	0.0511274	0.0634915	0.046371	0.0317602	1.20829	0.255381	4.33654	1.7326	0.0161846	0.0323691
HORVU1Hr1G020670	0	0	0	0	0	0	0	0	0	0	0	0
HORVU1Hr1G020690	0.410851	0.318457	0	0	0	0	2.54746	1.95049	0	0	0.0431782	0.0863564
HORVU1Hr1G020710	0	0	0	0	0	0	0	0	0	0	0	0
HORVU1Hr1G020720	88.2053	8.78635	180.235	32.1873	243.784	63.0652	105.12	12.472	332.387	105.39	178.549	59.8323
HORVU1Hr1G020760	0	0	0	0	0	0	0	0	0	0	0	0
HORVU1Hr1G020790	0	0	0	0	0	0	0	0	0	0	0	0
HORVU1Hr1G020800	44.1277	7.41778	80.4049	9.36366	129.535	32.2672	8.36969	3.93852	165.705	75.1029	54.6959	25.3416
HORVU1Hr1G021000	0.518826	0.175426	0.459587	0.0650379	0.384527	0.0547504	0.772035	0.175896	0.872183	0.252376	0.576237	0.103882
HORVU1Hr1G021040	0	0	0	0	0	0	0	0	0	0	0	0
HORVU1Hr1G021070	20.4672	4.18394	26.9332	6.35729	23.6078	6.91647	16.7491	4.90411	22.8124	5.71998	15.648	3.5083
HORVU1Hr1G021100	7.50049	1.71377	6.25462	2.12737	3.36535	1.65216	5.95385	1.02313	4.7732	1.06892	3.26125	1.19085
HORVU1Hr1G021120	18.0524	2.53432	16.3097	1.84868	12.7893	0.927889	20.6718	2.3506	10.9252	2.29339	17.9428	1.33104
HORVU1Hr1G021130	198.997	17.8209	175.955	10.7902	170.417	4.17989	165	22.4481	129.824	10.7947	175.613	12.4554
HORVU1Hr1G021140	188.539	25.1812	105.792	23.8623	130.282	50.8255	329.488	129.356	239.061	72.6841	276.568	45.8526
HORVU1Hr1G021150	288.67	36.1207	151.4	19.333	213.509	65.8036	330.497	148.728	166.704	46.113	275.078	35.3217
HORVU1Hr1G021160	32.2683	3.75781	38.0717	10.2387	47.2079	9.24593	22.8665	9.13321	41.9452	5.16144	31.3828	3.92788
HORVU1Hr1G021170	145.628	29.335	231.674	38.175	237.775	52.2675	89.4064	24.0123	187.986	55.9414	148.618	4.02395
HORVU1Hr1G021180	106.222	15.598	207.773	35.4794	156.527	40.9145	227.292	81.3095	210.664	94.9983	318.21	27.9133
HORVU1Hr1G021190	0	0	0	0	0	0	0	0	0	0	0	0
HORVU1Hr1G021230	10.5234	0.441469	13.6836	1.04867	9.96351	0.485742	13.3865	2.12071	12.5872	1.84184	11.6549	1.51945
HORVU1Hr1G021250	0.0855383	0.171077	0.0876128	0.175226	0.0617689	0.123538	0	0	0.0738473	0.147695	0.079373	0.158746
HORVU1Hr1G021340	6.07221	1.18085	7.49046	0.720862	4.51937	0.786753	7.497	1.49907	4.42315	0.955206	6.52649	0.596738
HORVU1Hr1G021390	0.0198682	0.0230127	0.159465	0.0770609	0.106907	0.0774165	0.116563	0.0619943	0.304101	0.139444	0.0983721	0.0371712
HORVU1Hr1G021410	0	0	0	0	0	0	0	0	0	0	0	0
HORVU1Hr1G021490	0.061392	0.122784	0	0	0.0555496	0.111099	0.288244	0.347981	0.163268	0.204636	0.188549	0.249494
HORVU1Hr1G021530	54.6457	4.03657	61.9982	4.51216	49.0186	1.93515	51.6776	7.91429	56.7417	3.63914	50.8417	4.04675
HORVU1Hr1G021540	75.5924	4.8716	80.4795	6.25101	64.0961	5.74708	82.1827	17.5264	63.3773	7.3503	70.7927	8.1006
HORVU1Hr1G021550	92.2405	14.0753	119.063	12.6258	109.474	25.8236	111.16	26.5573	133.925	42.4445	146.464	21.7423
HORVU1Hr1G021560	8.08691	1.26606	9.40438	0.399769	7.4095	1.26023	7.91448	1.50989	8.43282	0.754468	8.24167	0.901173
HORVU1Hr1G021590	0.325833	0.213988	0.212579	0.0940755	0.148115	0.059495	1.02376	0.22773	0.240049	0.224393	0.372169	0.0956557
HORVU1Hr1G021600	11.516	0.889546	25.9319	1.79938	12.8398	3.59413	15.2111	1.67604	28.3567	5.72621	16.6341	3.21514
HORVU1Hr1G021620	2.6445	0.954295	6.28166	1.2224	4.2982	1.4637	4.79374	1.66964	9.90137	6.64511	4.60237	2.03531
HORVU1Hr1G021630	0.165978	0.331955	0.0969186	0.193837	0.176711	0.204244	0	0	0	0	0	0
HORVU1Hr1G021640	0	0	0	0	0	0	0	0	0.104552	0.209103	0.120116	0.240232
HORVU1Hr1G021650	14.6976	4.58031	34.6336	10.8073	11.2859	5.27601	17.8916	6.06174	35.6857	8.36424	14.9192	3.46759
HORVU1Hr1G021660	0	0	0	0	0	0	0	0	0	0	0	0
HORVU1Hr1G021680	0	0	0	0	0	0	0	0	0	0	0	0
HORVU1Hr1G021690	148.138	12.2687	152.505	13.1537	138.571	8.57586	145.431	10.7918	138.641	13.0313	123.7	4.67561
HORVU1Hr1G021700	8.28239	0.990881	7.16972	0.665224	6.08928	0.358781	5.76263	0.755234	4.43059	0.316378	5.51268	0.7323
HORVU1Hr1G021710	0	0	0	0	0	0	0.0962722	0.192544	0	0	0.112074	0.224147
HORVU1Hr1G021720	1450.02	116.337	1158.7	116.132	1087.46	54.5862	1544.18	158.582	735.328	120.973	1282.85	84.2839
HORVU1Hr1G021730	0	0	0	0	0.0781754	0.156351	0.0644377	0.128875	0.140215	0.28043	0	0
HORVU1Hr1G021740	0	0	0	0	0	0	0	0	0	0	0	0
HORVU1Hr1G021750	0	0	0	0	0.0142723	0.0285447	0	0	0.0520187	0.0649592	0.231389	0.155747
HORVU1Hr1G021760	45.733	5.77953	38.2483	1.40131	50.1978	2.98172	5.41363	0.626828	14.9092	2.97037	12.0331	2.54724
HORVU1Hr1G021780	282.686	41.3992	422.584	31.664	462.62	46.012	395.114	13.0254	515.093	113.011	462.508	117.243
HORVU1Hr1G021790	0	0	0	0	0	0	0	0	0	0	0	0
HORVU1Hr1G021800	10.6679	0.546224	16.9799	2.79757	12.8603	0.91261	14.2506	2.01315	18.051	2.1215	14.5229	1.82666
HORVU1Hr1G021810	0	0	0	0	0	0	0	0	0	0	0	0
HORVU1Hr1G021830	0	0	0	0	0	0	0	0	0	0	0	0
HORVU1Hr1G021840	87.866	6.99478	127.507	5.84184	87.5018	3.93183	100.975	13.9864	106.695	12.7793	102.317	8.74267
HORVU1Hr1G021880	0	0	0	0	0	0	0	0	0	0	0	0
HORVU1Hr1G021890	48.2742	4.3489	73.2609	4.66252	40.035	4.07234	50.1733	3.97688	57.6907	6.07394	48.567	10.4761
HORVU1Hr1G021900	0	0	0	0	0	0	0	0	0	0	0	0
HORVU1Hr1G021920	0	0	0.0114814	0.0229627	0	0	0	0	0	0	0	0
HORVU1Hr1G021930	26.0308	3.48452	28.6761	4.57614	19.5471	0.843844	22.5326	2.93671	31.6901	4.19776	19.6823	2.68762
HORVU1Hr1G021990	0.648366	0.157625	1.20262	0.252635	0.541727	0.0679807	1.12954	0.298824	1.23018	0.410908	0.747235	0.330994
HORVU1Hr1G022000	0	0	0	0	0	0	0	0	0	0	0	0
HORVU1Hr1G022010	0.273439	0.546877	0.292913	0.585827	0	0	0	0	0	0	0.237904	0.475808
HORVU1Hr1G022020	4.08258	0.904662	325.133	68.1046	209.442	86.7165	0.760248	0.5693	374.649	146.148	174.905	61.6054
HORVU1Hr1G022040	0	0	0	0	0	0	0	0	0	0	0	0
HORVU1Hr1G022050	1.4883	0.604893	1.27915	0.316231	0.804312	0.330652	1.68742	1.18951	0.613728	0.511026	1.26787	0.782496
HORVU1Hr1G022060	0.270841	0.238253	0.98538	0.486662	0.166036	0.193259	0.193495	0.290863	0.545633	0.315924	0.86155	1.03028
HORVU1Hr1G022070	0	0	0	0	0	0	0	0	0	0	0	0
HORVU1Hr1G022080	0	0	0	0	0	0	0	0	0	0	0	0
HORVU1Hr1G022100	15.0734	2.31775	22.6199	0.141795	15.0995	1.89892	14.5041	3.42801	16.9143	3.46469	18.5638	2.80794
HORVU1Hr1G022110	1.199	0.376288	1.56909	0.607226	2.18296	0.651749	1.73895	0.943008	2.5469	0.832692	2.15858	0.802563
HORVU1Hr1G022130	31.96	1.87859	38.6077	2.09122	31.7214	2.64806	37.5452	3.51363	41.6696	3.1191	36.1685	2.66939
HORVU1Hr1G022150	0	0	0	0	0	0	0	0	0	0	0	0
HORVU1Hr1G022170	8.88842	1.63724	12.684	4.17555	9.76577	1.64795	11.528	0.904566	14.1743	4.38501	11.7046	3.28863
HORVU1Hr1G022180	21.4694	6.77567	29.7824	5.98773	15.5218	12.7547	15.2407	10.4554	36.396	5.23041	23.6264	10.8876
HORVU1Hr1G022190	12.1552	1.30877	18.9585	0.46326	13.0768	2.03648	11.9953	1.48239	19.9405	4.15502	13.6568	2.07065
HORVU1Hr1G022250	32.7012	2.3673	34.2317	4.08095	26.1357	1.99716	35.1725	6.48337	28.0552	3.4595	30.3992	3.07242
HORVU1Hr1G022270	214.521	16.3941	221.591	22.4832	173.743	17.4843	239.176	42.5255	196.91	24.5014	213.027	20.2058
HORVU1Hr1G022290	0.634851	0.267052	1.19278	0.632717	0.719561	0.648965	0.528123	0.284226	1.41501	0.70083	0.950341	0.37976
HORVU1Hr1G022310	0.744036	0.123727	1.33177	0.2316	0.805684	0.179431	0.836927	0.0657011	1.48907	0.295963	0.913677	0.10343
HORVU1Hr1G022370	48.5689	10.0608	58.417	7.76662	51.7862	10.7732	60.5748	19.6844	58.4814	12.3138	58.2859	13.7011
HORVU1Hr1G022380	6.68744	1.89983	106.615	11.4067	101.088	31.6425	3.94527	1.5371	118.691	35.607	74.9032	23.5586
HORVU1Hr1G022390	213.588	22.6684	143.735	5.78511	198.821	35.9931	215.628	53.6715	41.7282	38.0674	201.631	31.3988
HORVU1Hr1G022400	376.951	29.4982	289.118	56.5888	411.745	41.4642	398.536	66.9921	74.2254	60.7514	372.734	19.2792
HORVU1Hr1G022410	19.6715	1.98251	26.4791	1.5768	17.7589	2.45934	18.9248	2.11395	15.8344	0.624338	18.9001	2.70673
HORVU1Hr1G022420	70.0854	2.77579	79.0624	7.84883	64.9686	4.4146	71.1508	10.3004	61.1214	8.98842	68.4666	4.56749
HORVU1Hr1G022430	12.1381	1.62708	16.4015	2.52652	12.9321	1.30972	17.7551	2.21659	30.626	7.19309	22.817	2.97171
HORVU1Hr1G022450	9.04902	1.45058	16.0304	0.704757	7.23777	0.708304	11.0654	2.61823	16.2003	2.00347	10.2145	2.09149
HORVU1Hr1G022460	0	0	0	0	0	0	0	0	0	0	0	0
HORVU1Hr1G022470	4.18934	0.547226	6.66925	0.473139	4.96532	1.9205	6.86583	1.05823	9.47374	1.31541	5.3931	0.917165
HORVU1Hr1G022500	0.0982839	0.115526	0.158956	0.197552	0.184105	0.134307	0	0	0.096272	0.192544	0.0597518	0.119504
HORVU1Hr1G022510	0	0	0	0	0	0	0	0	0	0	0	0
HORVU1Hr1G022530	0.162597	0.133475	1.00245	0.709652	0.415777	0.101312	0.560877	0.393113	1.71528	1.16744	0.686522	0.387007
HORVU1Hr1G022540	0	0	0	0	0	0	0	0	0	0	0	0
HORVU1Hr1G022550	74.393	5.1345	76.9306	7.01494	65.6448	7.80122	52.1276	8.15407	93.3637	15.3684	58.0961	8.12954
HORVU1Hr1G022570	464.74	18.5135	399.341	26.1175	349.296	14.3334	475.708	51.0834	268.735	33.8604	410.324	33.4755
HORVU1Hr1G022620	0.244694	0.489387	0.653138	0.551373	0.434613	0.388689	0.423186	0.319674	0.413928	0.58137	0.424613	0.362184
HORVU1Hr1G022630	0	0	0	0	0	0	0	0	0	0	0	0
HORVU1Hr1G022660	3.52259	2.26329	11.9117	2.61927	10.1393	4.58135	7.4155	1.12622	16.0435	7.49741	12.478	3.56957
HORVU1Hr1G022670	0	0	0	0	0	0	0	0	0	0	0	0
HORVU1Hr1G022680	0	0	0	0	0	0	0	0	0	0	0	0
HORVU1Hr1G022700	18.1654	1.42255	15.2383	1.06233	16.3226	2.79254	16.2942	2.68847	12.4409	0.952617	13.3433	1.05788
HORVU1Hr1G022710	5.34364	1.42907	3.99443	1.40013	3.93231	1.47256	9.35638	4.79887	4.32242	0.46392	3.6783	1.1855
HORVU1Hr1G022720	21.2976	2.65732	16.2192	2.07861	13.3813	1.06747	18.2701	3.5474	12.1247	1.336	15.2452	1.56735
HORVU1Hr1G022750	485.676	14.1105	471.957	7.35419	384.49	13.4084	501.276	53.5131	494.588	38.2426	444.621	42.6122
HORVU1Hr1G022780	5.51891	1.20569	3.73376	1.22298	4.59667	1.22229	5.0365	0.733755	3.97194	0.919718	4.80643	0.593352
HORVU1Hr1G022790	21.2585	1.12274	35.1026	1.75093	18.5792	1.3351	23.5659	3.26328	31.7515	3.4757	23.1834	1.58441
HORVU1Hr1G022800	7.09725	0.693927	16.9939	4.81027	8.67306	1.61271	13.4899	1.63908	13.6262	3.27964	11.3098	2.21218
HORVU1Hr1G022810	496.622	9.70191	481.345	48.2348	426.888	31.1498	544.622	72.1002	380.538	45.8256	534.574	34.4505
HORVU1Hr1G022830	0	0	0	0	0	0	0	0	0.779055	1.55811	0	0
HORVU1Hr1G022840	7.15593	2.04712	16.14	1.42439	12.2479	2.2714	11.2243	1.77875	16.7132	2.18546	14.9334	1.40826
HORVU1Hr1G022870	0	0	0	0	0	0	0	0	0	0	0	0
HORVU1Hr1G022880	0	0	0	0	0	0	0	0	0	0	0	0
HORVU1Hr1G022900	12.3152	6.4078	9.89066	1.20363	14.558	6.06175	5.59739	2.07211	0.934122	0.923032	4.14829	0.369964
HORVU1Hr1G022990	15.2041	1.14905	18.0756	3.28903	15.1866	1.25958	12.2961	1.28993	14.3143	1.48655	15.771	2.07059
HORVU1Hr1G023010	0	0	0	0	0	0	0	0	0	0	0	0
HORVU1Hr1G023030	20.9262	2.40335	21.4847	2.03654	17.5602	2.0841	22.5602	2.76908	17.8788	1.459	22.2997	3.19057
HORVU1Hr1G023060	107.249	6.73199	79.4304	12.2889	77.7357	6.79731	158.742	29.6153	69.9049	17.9396	124.367	5.636
HORVU1Hr1G023070	6.3354	0.509885	9.07895	0.789158	5.70796	0.910166	6.27331	1.32156	6.08315	0.958589	5.99771	0.177618
HORVU1Hr1G023100	0.211571	0.102653	0.296464	0.160113	0.0429813	0.0501948	0.426163	0.20617	0.409972	0.363229	0.209146	0.167446
HORVU1Hr1G023120	0	0	0	0	0	0	0	0	0	0	0	0
HORVU1Hr1G023130	5.71081	1.67679	6.8466	2.05944	6.26955	3.82733	6.39242	2.11071	10.145	4.03364	6.74381	3.01841
HORVU1Hr1G023160	3.68071	0.453896	1.43995	0.840144	3.17336	0.599739	16.3355	0.499125	5.32766	1.69803	9.48563	2.57271
HORVU1Hr1G023170	0	0	0.0851386	0.101296	0.0171954	0.0343909	0.0380152	0.044108	0.0510931	0.0640388	0.0142514	0.0285029
HORVU1Hr1G023180	0	0	0	0	0	0	0	0	0	0	0	0
HORVU1Hr1G023190	6.05254	3.4967	3.80477	1.86192	9.23999	5.37071	7.27234	6.87812	9.3912	5.61137	8.88963	3.80072
HORVU1Hr1G023220	189.213	37.7594	585.009	113.802	337.737	96.1805	272.88	33.7946	893.898	197.143	521.943	120.42
HORVU1Hr1G023250	0	0	0	0	0	0	0	0	0	0	0	0
HORVU1Hr1G023260	65.0077	2.23135	57.8755	3.41078	55.4086	0.224971	74.2263	9.06611	68.9662	4.67979	62.4631	1.62013
HORVU1Hr1G023270	1.91775	0.300596	3.29241	0.705657	2.15945	0.619335	1.52591	0.338941	2.33073	0.65609	1.93412	0.420231
HORVU1Hr1G023280	0.202549	0.233931	0.213532	0.246566	0.716886	0.647421	0.111407	0.222813	0.400053	0.330233	0.60021	0.296899
HORVU1Hr1G023320	5.53398	1.00073	11.8943	1.52408	4.6501	1.14953	5.47993	0.287507	10.7828	0.748557	6.79031	1.79421
HORVU1Hr1G023330	28.6853	5.52595	12.4471	4.85828	15.5889	1.25987	36.1776	12.5475	13.3463	2.44367	13.125	3.74341
HORVU1Hr1G023350	1.16951	0.42902	1.67944	0.293735	1.09273	0.17423	1.18814	0.37053	1.44344	0.31682	1.14431	0.314245
HORVU1Hr1G023460	0.890125	0.14456	1.84036	0.617696	1.23679	0.701478	1.14902	0.381482	2.39687	1.1353	1.35985	0.388498
HORVU1Hr1G023480	46.5363	3.72543	55.7234	2.71633	41.6049	3.79594	47.6462	8.56265	55.2101	6.85779	47.2196	5.20607
HORVU1Hr1G023500	62.9107	2.92391	60.0416	6.80807	50.0281	3.04547	61.5369	6.98369	49.5725	5.52892	58.891	4.29532
HORVU1Hr1G023510	50.087	6.27942	49.7247	6.24424	66.9735	7.02501	47.0653	14.1996	70.9078	15.1963	57.67	11.8527
HORVU1Hr1G023520	5.3789	0.267402	8.11856	0.669198	5.57371	0.594506	4.61918	0.214849	9.50198	0.591366	5.50706	0.905083
HORVU1Hr1G023620	0.0154412	0.0308824	0.0340563	0.0394615	0	0	0.124218	0.0729263	0.736592	0.0627097	0.211104	0.166772
HORVU1Hr1G023630	539.877	45.1832	259.629	32.1096	417.482	71.3318	461.605	55.6908	193.665	23.384	274.725	20.7105
HORVU1Hr1G023650	5.06255	2.3851	0.306239	0.612478	2.16635	2.89292	2.26045	2.01702	4.84073	5.89642	0	0
HORVU1Hr1G023660	1105.78	79.962	927.82	57.8038	857.038	36.9051	1215.33	87.9334	557.836	76.4989	991.335	90.6865
HORVU1Hr1G023670	50.7988	4.79049	65.6684	3.50306	55.2343	3.80685	70.3514	5.33599	65.9666	11.9593	56.9333	12.0214
HORVU1Hr1G023690	6.15377	1.2767	11.7379	4.22773	5.23082	1.71707	4.20695	0.477973	5.64827	1.84544	4.64461	0.806059
HORVU1Hr1G023710	0	0	0	0	0	0	0	0	0	0	0	0
HORVU1Hr1G023720	0.217875	0.43575	0	0	0	0	0	0	0	0	0	0
HORVU1Hr1G023730	9.07252	4.02888	11.1777	2.12843	8.74418	2.58863	10.499	3.29846	8.57659	2.65953	8.15683	1.14032
HORVU1Hr1G023740	0	0	0	0	0	0	0	0	0.111302	0.222603	0	0
HORVU1Hr1G023750	43.1426	13.2172	71.5187	12.7761	138.919	61.8626	135.806	63.3718	46.8098	18.1301	106.205	22.625
HORVU1Hr1G023820	4.18132	2.11715	5.42525	1.24061	1.85357	0.43445	4.72754	2.09308	11.4823	5.38792	5.09114	1.67988
HORVU1Hr1G023830	0	0	0	0	0	0	0	0	0	0	0	0
HORVU1Hr1G023840	0	0	0	0	0	0	0	0	0	0	0	0
HORVU1Hr1G023860	0.517219	0.706031	0.141885	0.28377	0.275306	0.324311	0.172911	0.345822	0.716617	0.845698	0.147134	0.294269
HORVU1Hr1G023870	0.407522	0.601571	0.281348	0.363642	0.150776	0.301552	0.34784	0.469774	0.462281	0.358491	0.63064	0.471191
HORVU1Hr1G023940	0	0	0	0	0	0	0	0	0	0	0	0
HORVU1Hr1G023960	0	0	0	0	0	0	0	0	0	0	0	0
HORVU1Hr1G024000	10.2719	3.1966	18.2004	1.51116	10.6154	4.008	11.2839	3.59776	21.8221	0.962365	12.9974	3.52922
HORVU1Hr1G024040	3.49698	1.78188	2.16905	0.797396	3.09808	1.51225	4.34438	1.32812	3.15694	1.11194	3.09446	0.739226
HORVU1Hr1G024050	0	0	0	0	0	0	0	0	0	0	0	0
HORVU1Hr1G024060	5.00416	0.633238	9.5113	3.12922	5.85571	1.22556	6.17804	0.665013	9.75543	3.30604	10.6372	2.20464
HORVU1Hr1G024070	56.5679	11.1407	52.9857	13.6941	70.5963	16.8373	35.2768	7.97696	50.8545	14.1785	46.2114	5.99695
HORVU1Hr1G024090	53.8857	5.5184	54.5519	8.9293	44.9785	6.6728	39.6846	9.79939	43.3222	6.74006	45.2487	8.63655
HORVU1Hr1G024100	0.912746	0.28806	0.482148	0.174849	0.973306	0.558275	1.34003	0.388969	0.904024	0.0435987	0.606916	0.125029
HORVU1Hr1G024140	35.4788	1.20901	41.0235	3.1893	34.7574	2.22694	24.658	0.723087	47.2093	5.26528	38.5496	4.21471
HORVU1Hr1G024150	0	0	0.011763	0.0235259	0.0247971	0.0495942	0	0	0.011119	0.022238	0.047258	0.0396485
HORVU1Hr1G024170	36.4067	1.8649	38.4821	2.38847	32.5024	3.86704	38.9883	7.67459	30.2429	2.24498	37.8755	2.3364
HORVU1Hr1G024180	0	0	0	0	0	0	0	0	0	0	0	0
HORVU1Hr1G024190	30.8087	4.56537	58.7021	7.10909	37.565	11.4008	53.7023	20.6141	67.606	17.7577	53.5303	16.8884
HORVU1Hr1G024210	35.9686	2.95667	33.6062	1.54623	31.185	3.25159	43.9752	4.49054	33.8992	1.99212	35.5441	2.54249
HORVU1Hr1G024220	8.08503	1.45256	9.95102	1.53582	6.67384	0.453458	9.28993	2.08767	8.92159	0.445485	7.75611	0.74749
HORVU1Hr1G024240	52.6023	1.7643	73.4798	1.07854	56.2068	4.48117	58.6073	7.38862	75.9263	11.5813	54.655	7.2343
HORVU1Hr1G024280	0	0	0.52232	1.04464	0.11415	0.2283	0.0587025	0.117405	0.438667	0.62286	0.16214	0.217289
HORVU1Hr1G024290	0	0	0	0	0	0	0	0	0	0	0	0
HORVU1Hr1G024300	0	0	0	0	0	0	0	0	0	0	0	0
HORVU1Hr1G024390	12.1969	0.976446	33.3941	8.96571	18.5039	6.44721	15.548	5.44724	36.2295	10.4613	19.517	5.13623
HORVU1Hr1G024400	3.05063	0.28446	3.03386	0.291571	1.78285	0.203269	6.34677	1.56517	3.70641	0.638823	3.03807	0.140259
HORVU1Hr1G024420	8.10136	0.760864	23.1188	1.90708	9.91993	1.68453	6.11289	1.10048	20.6862	5.31929	10.9385	1.75225
HORVU1Hr1G024440	0	0	0	0	0	0	0	0	0	0	0	0
HORVU1Hr1G024460	3.3008	0.618162	7.5438	0.89298	4.2565	0.667395	2.2704	0.490047	4.31653	1.06072	2.33449	0.529299
HORVU1Hr1G024490	10.4001	2.76106	14.4279	1.40245	15.3531	4.91555	19.7409	4.0588	11.9887	3.40207	25.1967	3.37953
HORVU1Hr1G024510	8.34108	0.37425	11.2648	1.08526	8.44694	1.01079	9.52678	1.37512	9.1897	1.18575	8.38086	1.27398
HORVU1Hr1G024540	46.2253	5.13634	31.3258	7.47179	59.0574	25.1467	66.2587	30.9444	56.8811	26.7486	55.8237	14.5929
HORVU1Hr1G024550	1.72847	1.25654	1.60074	0.48873	0.458366	0.529783	1.34218	0.449918	2.13147	0.457909	0.182069	0.364139
HORVU1Hr1G024580	11.0631	1.55125	21.3241	1.47526	12.1318	0.693107	11.6261	1.77894	16.5125	4.99492	12.1543	1.94249
HORVU1Hr1G024620	0	0	0	0	0	0	0	0	0	0	0	0
HORVU1Hr1G024640	40.7534	1.71457	31.8401	1.8679	20.5078	3.43421	72.4879	14.5744	38.6615	9.10338	41.1806	6.78244
HORVU1Hr1G024660	47.6301	1.7821	50.759	5.14053	44.9281	4.7011	52.4669	7.19232	55.4409	6.1795	53.8572	5.03548
HORVU1Hr1G024670	8.55745	0.611275	9.10523	1.02699	7.35017	0.799453	8.90232	0.253396	7.45076	0.90901	8.3806	0.634954
HORVU1Hr1G024700	0	0	0	0	0	0	0	0	0	0	0	0
HORVU1Hr1G024710	1648.66	136.964	1405.59	51.9367	1265.23	94.6469	1751.79	220.454	1185.46	154.541	1587.74	123.414
HORVU1Hr1G024740	39.5755	1.098	58.2145	6.50644	42.3553	5.91467	39.8368	4.2016	48.988	7.77413	37.539	4.18817
HORVU1Hr1G024750	0	0	0	0	0	0	0	0	0	0	0	0
HORVU1Hr1G024770	0	0	0	0	0	0	0	0	0	0	0	0
HORVU1Hr1G024800	0	0	0	0	0	0	0	0	0	0	0	0
HORVU1Hr1G024810	17.0129	1.51406	18.2748	1.43266	13.8776	1.39348	16.4004	2.51959	16.1968	2.3797	15.4192	2.19466
HORVU1Hr1G024860	142.406	43.5274	49.9661	13.1579	95.729	25.2686	172.46	51.3819	62.6426	51.5324	98.9576	18.7026
HORVU1Hr1G024870	100.381	6.09491	126.037	14.4805	103.669	13.3711	98.665	29.1383	54.7438	14.7711	97.4983	5.609
HORVU1Hr1G024880	0	0	0	0	0	0	0	0	0	0	0	0
HORVU1Hr1G024890	0	0	0	0	0	0	0	0	0	0	0	0
HORVU1Hr1G024900	0	0	0	0	0	0	0	0	0	0	0	0
HORVU1Hr1G024990	2.19074	0.518227	0.185087	0.166719	0.551736	0.0296394	1.29937	0.362908	0.28672	0.151062	0.346592	0.0600877
HORVU1Hr1G025010	0.0153134	0.0306268	0	0	0.0168086	0.0336172	0	0	0.0309531	0.0358394	0.0157217	0.0314434
HORVU1Hr1G025020	20.1003	1.23008	25.8895	0.64316	20.2841	0.752682	21.0163	1.40825	21.4166	1.09162	19.9018	1.3415
HORVU1Hr1G025030	0.124194	0.153782	0.0411858	0.0823716	0	0	0	0	0.0383108	0.0766217	0	0
HORVU1Hr1G025040	53.4623	12.748	28.1605	6.26326	32.5321	15.4489	60.7368	15.8277	15.3589	4.32779	35.2386	8.69985
HORVU1Hr1G025060	0.00199615	0.00273073	0.00406261	0.00155135	0.00423364	0.00167581	0.000506063	0.00101213	0.00289073	0.00117526	0.0013257	0.00161001
HORVU1Hr1G025070	0	0	0	0	0	0	0	0	0	0	0	0
HORVU1Hr1G025080	0	0	0	0	0	0	0	0	0	0	0	0
HORVU1Hr1G025090	0	0	0	0	0	0	0	0	0	0	0	0
HORVU1Hr1G025100	0	0	0	0	0	0	0	0	0	0	0	0
HORVU1Hr1G025110	0	0	0	0	0	0	0	0	0	0	0	0
HORVU1Hr1G025120	0	0	0	0	0	0	0	0	0	0	0	0
HORVU1Hr1G025150	0.873657	0.30852	1.01539	0.380774	0.496626	0.220214	0.531751	0.274543	1.10548	0.211012	0.713306	0.149831
HORVU1Hr1G025160	0.0493063	0.0481359	0.081736	0.0207332	0.0584931	0.0295506	0.190419	0.0469536	0.26298	0.0792518	0.145466	0.0687172
HORVU1Hr1G025190	0	0	0	0	0	0	0	0	0	0	0	0
HORVU1Hr1G025200	0	0	0	0	0	0	0	0	0	0	0	0
HORVU1Hr1G025250	13.6461	2.74231	11.1799	1.45995	15.0833	1.92508	14.6796	1.23642	7.93421	0.707446	13.2865	2.56101
HORVU1Hr1G025280	0	0	0	0	0	0	0	0	0.00880955	0.0176191	0	0
HORVU1Hr1G025300	0	0	0	0	0	0	0	0	0	0	0	0
HORVU1Hr1G025340	11.8821	1.88092	23.5269	1.53784	15.3775	2.06648	12.3126	1.1511	23.5385	3.21471	19.7478	3.69762
HORVU1Hr1G025360	34.5448	2.85204	37.5021	5.10077	30.4632	2.26881	29.9411	3.40587	34.0892	1.95659	27.6473	1.35257
HORVU1Hr1G025370	0.114035	0.0423573	0.212265	0.0715007	0.159535	0.0392476	0.109834	0.0476574	0.17518	0.105831	0.213045	0.0979092
HORVU1Hr1G025380	0.053883	0.107766	0	0	0	0	0	0	0	0	0	0
HORVU1Hr1G025390	6.19686	0.821973	4.45552	1.11723	3.20721	0.629268	5.60599	0.858367	3.62832	1.12201	4.8316	0.833593
HORVU1Hr1G025440	4.88202	0.909836	1.58499	0.121717	2.20535	1.24301	11.955	2.27148	3.05597	1.50258	4.07575	0.974625
HORVU1Hr1G025450	0.150642	0.0347445	0.355237	0.157979	0.158469	0.186897	0.140578	0.178045	0.265999	0.19267	0.0833649	0.06181
HORVU1Hr1G025470	0.136356	0.272711	0	0	0	0	0.169232	0.338464	0	0	0	0
HORVU1Hr1G025480	13.1106	2.22126	14.8512	2.22952	10.3825	1.51613	14.3347	1.1719	18.0234	1.80828	13.5618	1.93675
HORVU1Hr1G025500	6.01592	0.697733	5.97701	1.28888	6.40766	0.379081	6.8342	0.780271	4.30991	1.10974	5.24609	1.28306
HORVU1Hr1G025530	3.66456	1.39705	28.5448	9.74911	9.04988	2.81636	5.65199	0.998415	28.5268	7.97172	9.64866	2.01254
HORVU1Hr1G025560	0	0	0	0	0	0	0	0	0	0	0	0
HORVU1Hr1G025570	0	0	0	0	0	0	0	0	0	0	0	0
HORVU1Hr1G025580	0	0	0	0	0	0	0	0	0	0	0.0800376	0.160075
HORVU1Hr1G025600	54.5856	4.52075	50.2046	2.9809	36.5601	5.88311	40.7942	11.9884	41.0369	4.5236	33.8952	3.86663
HORVU1Hr1G025660	24.2716	1.35176	36.1666	0.590054	21.6542	2.05453	25.7248	3.00192	28.9515	2.14127	25.2819	2.66489
HORVU1Hr1G025670	87.7519	8.15593	65.4375	5.86214	60.5284	5.09171	65.7311	2.71475	60.8332	8.12162	65.2419	18.1418
HORVU1Hr1G025690	18.4994	1.53343	30.4687	5.64058	17.9726	1.34103	25.6619	4.22338	37.3812	4.19109	26.1865	3.35316
HORVU1Hr1G025710	0	0	0.610427	0.873417	0.163297	0.326594	0	0	0.284967	0.569933	0	0
HORVU1Hr1G025810	0	0	0	0	0	0	0	0	0	0	0	0
HORVU1Hr1G025830	0	0	0	0	0	0	0	0	0.0524782	0.104956	0	0
HORVU1Hr1G025840	0	0	0	0	0	0	0	0	0	0	0	0
HORVU1Hr1G025850	0	0	0	0	0	0	0	0	0	0	0	0
HORVU1Hr1G025860	0	0	0	0	0	0	0	0	0	0	0	0
HORVU1Hr1G025870	0.134506	0.106581	0.219017	0.131846	0.250423	0.128761	0.128771	0.098264	0.201801	0.113585	0.475017	0.438799
HORVU1Hr1G025890	2.10031	0.543276	2.15483	0.263101	1.57925	0.400698	5.06797	1.65701	3.13691	0.403426	4.07648	0.916064
HORVU1Hr1G025910	2.63691	0.247739	2.79449	0.334099	2.33443	0.414367	2.1634	0.392249	2.74539	0.696252	2.57731	0.75412
HORVU1Hr1G025940	0	0	0	0	0	0	0	0	0	0	0	0
HORVU1Hr1G025960	0.122958	0.0678444	1.73084	0.650637	0.632128	0.321212	0.124412	0.152407	0.612546	0.538612	0.646731	0.262239
HORVU1Hr1G025970	0	0	0	0	0	0	0	0	0	0	0	0
HORVU1Hr1G026020	0	0	0	0	0	0	0	0	0	0	0	0
HORVU1Hr1G026040	0	0	0	0	0.0556917	0.111383	0	0	0	0	0	0
HORVU1Hr1G026060	0	0	0	0	0	0	0	0	0	0	0	0
HORVU1Hr1G026100	0.308417	0.616835	0.305344	0.610687	0.572131	0.66892	0.279042	0.558083	0.597515	1.19503	0.326311	0.652623
HORVU1Hr1G026110	0	0	0.0896673	0.179335	0	0	0	0	0	0	0	0
HORVU1Hr1G026130	22.4187	3.98019	15.434	1.56987	12.894	0.709201	31.9673	3.07845	13.9973	2.21035	19.5971	3.604
HORVU1Hr1G026140	57.4064	5.84576	26.7062	2.59802	38.3151	7.77998	70.1	1.52694	33.2228	5.64535	45.7645	1.676
HORVU1Hr1G026150	0	0	0	0	0	0	0	0	0	0	0	0
HORVU1Hr1G026180	0	0	0	0	0	0	0	0	0	0	0	0
HORVU1Hr1G026240	0	0	0	0	0.102173	0.204346	0.130251	0.260501	0	0	0.678524	0.710409
HORVU1Hr1G026250	11.441	1.03882	23.8806	3.25002	8.30113	1.63363	9.79028	1.37408	26.9425	7.20803	12.0293	4.21695
HORVU1Hr1G026280	2.08016	0.243291	3.74261	1.09222	1.86971	0.566177	2.58464	1.12836	4.32399	0.782448	1.95776	0.796185
HORVU1Hr1G026320	3.29203	1.2405	3.92448	1.45995	3.48392	0.865402	3.95563	0.560936	3.65609	0.438293	3.24212	0.584631
HORVU1Hr1G026330	43.6398	3.17645	52.1835	9.17592	27.3311	4.90615	42.8724	5.0539	54.118	10.7791	38.1522	8.64297
HORVU1Hr1G026400	0.768439	0.3726	0.940939	0.407486	0.286811	0.327013	1.938	1.01633	0.551889	0.339453	0.809828	0.257428
HORVU1Hr1G026430	0	0	0	0	0	0	0	0	0	0	0	0
HORVU1Hr1G026480	0.0984148	0.113991	1.06577	0.480097	0.581787	0.119545	0.115922	0.231843	0.955827	0.398641	0.567258	0.32854
HORVU1Hr1G026510	0	0	0	0	0	0	0	0	0	0	0	0
HORVU1Hr1G026520	22.123	5.71894	16.7082	2.49141	10.4644	2.91868	12.6275	3.99167	36.6241	7.42738	10.8915	2.10104
HORVU1Hr1G026530	17.0822	8.0865	11.6548	5.6901	7.16115	4.84046	37.5637	27.2018	13.5477	11.202	9.72864	12.0911
HORVU1Hr1G026570	0.0677484	0.135497	0.586433	0.557472	0.0795004	0.159001	0.18798	0.37596	0.0766834	0.153367	0.175167	0.203784
HORVU1Hr1G026580	1.27514	0.359662	2.49634	0.202957	1.4639	0.170827	2.36181	0.741602	3.66577	0.606937	2.79898	0.856699
HORVU1Hr1G026590	25.2263	1.4121	49.3017	4.67986	32.6349	0.970812	30.779	2.1739	51.3683	4.54504	39.5272	4.39058
HORVU1Hr1G026620	0	0	0	0	0	0	0	0	0.0455935	0.091187	0.0398099	0.0796198
HORVU1Hr1G026630	0	0	0	0	0	0	0	0	0	0	0	0
HORVU1Hr1G026650	37.185	3.78458	58.4263	6.88101	31.2723	2.65833	24.6449	6.72036	31.5577	8.61849	26.2141	4.56965
HORVU1Hr1G026680	0	0	0	0	0	0	0	0	0	0	0	0
HORVU1Hr1G026740	0	0	0	0	0	0	0	0	0	0	0	0
HORVU1Hr1G026750	0	0	0	0	0	0	0	0	0	0	0	0
HORVU1Hr1G026780	0.576638	0.356897	1.81399	0.918048	0.731293	0.700277	3.45296	0.155847	2.91079	1.53644	1.32859	0.441399
HORVU1Hr1G026800	0	0	0	0	0	0	0	0	0	0	0	0
HORVU1Hr1G026820	0	0	0.139927	0.279853	0	0	0	0	0.128689	0.257378	0	0
HORVU1Hr1G026840	90.6395	4.58523	100.43	9.16143	86.2018	9.07422	60.8031	6.625	67.7862	9.1494	57.8766	11.7928
HORVU1Hr1G026850	0	0	0	0	0.0234211	0.0468423	0	0	0	0	0	0
HORVU1Hr1G026860	0.317707	0.635414	0	0	0.348728	0.697456	0.344622	0.689245	0	0	0	0
HORVU1Hr1G026870	2.41686	2.69669	0.546607	0.63157	1.12516	0.90745	1.15805	1.6512	4.73479	6.27479	1.39357	0.568967
HORVU1Hr1G026880	0	0	0	0	0	0	0	0	0	0	0	0
HORVU1Hr1G026900	0.530274	0.422955	0.690314	0.539986	0.503831	0.437687	0.561615	0.766701	0.644867	0.959522	0.157561	0.315121
HORVU1Hr1G026920	0.104545	0.030781	0.0156369	0.0189284	0.0455288	0.0335375	0.0305908	0.020294	0.0971432	0.107315	0.0128006	0.0147842
HORVU1Hr1G026940	0.0167355	0.0137551	0	0	0	0	0.00890783	0.0102887	0.0123249	0.0246499	0	0
HORVU1Hr1G026960	0	0	0	0	0	0	0	0	0	0	0	0
HORVU1Hr1G026990	0	0	0.0129927	0.0259853	0	0	0	0	0.0438052	0.0876105	0	0
HORVU1Hr1G027000	0.0275961	0.0058252	0.0130583	0.00904371	0.0278772	0.0131238	0.0129432	0.00905058	0.0447704	0.0544305	0.00734946	0.00559146
HORVU1Hr1G027010	0	0	0	0	0	0	0	0	0	0	0	0
HORVU1Hr1G027020	0	0	0	0	0	0	0	0	0	0	0	0
HORVU1Hr1G027070	0	0	0	0	0	0	0	0	0	0	0	0
HORVU1Hr1G027080	0	0	0	0	0	0	0	0	0	0	0	0
HORVU1Hr1G027090	0	0	0	0	0	0	0	0	0	0	0	0
HORVU1Hr1G027120	0	0	0	0	0	0	0	0	0	0	0	0
HORVU1Hr1G027140	0	0	0	0	0	0	0	0	0	0	0	0
HORVU1Hr1G027170	0	0	0.0869504	0.173901	0	0	0	0	0.172905	0.34581	0	0
HORVU1Hr1G027180	0	0	0	0	0	0	0	0	0	0	0	0
HORVU1Hr1G027190	0	0	0	0	0	0	0	0	0	0	0	0
HORVU1Hr1G027220	0	0	0	0	0	0	0	0	0	0	0	0
HORVU1Hr1G027230	0	0	0	0	0	0	0	0	0	0	0	0
HORVU1Hr1G027250	0	0	0	0	0	0	0	0	0	0	0	0
HORVU1Hr1G027280	0	0	0	0	0	0	0	0	0	0	0	0
HORVU1Hr1G027300	0.0125451	0.0176161	0.00706486	0.00818615	0.00330473	0.00660947	0.0168109	0.0336217	0.0160194	0.0238358	0	0
HORVU1Hr1G027310	0	0	0	0	0	0	0	0	0	0	0	0
HORVU1Hr1G027340	0.160014	0.0729366	0.169109	0.0727298	0.50258	0.152564	0.109167	0.115611	0.235147	0.362067	0.0614241	0.0635017
HORVU1Hr1G027350	0	0	0	0	0	0	0	0	0	0	0	0
HORVU1Hr1G027360	0	0	0	0	0	0	0	0	0	0	0	0
HORVU1Hr1G027400	17.123	1.81379	19.4999	3.09754	15.6136	1.62565	19.13	3.26393	16.821	2.49097	20.1802	3.68601
HORVU1Hr1G027410	0	0	0.069761	0.139522	0	0	0.292799	0.39972	0.130242	0.260484	0	0
HORVU1Hr1G027420	348.248	31.6515	269.027	17.6052	256.867	19.0522	293.405	41.3432	221.982	23.7766	246.065	34.8565
HORVU1Hr1G027440	0	0	0	0	0	0	0	0	0	0	0	0
HORVU1Hr1G027460	0	0	0	0	0.680754	0.882372	0	0	0	0	0	0
HORVU1Hr1G027490	88.7727	8.58846	59.4399	5.88755	76.0953	11.4422	96.7064	12.4785	44.0599	3.32062	75.1358	5.89903
HORVU1Hr1G027500	0.0305262	0.0610525	0	0	0.0289009	0.0578017	0.138433	0.104572	0	0	0	0
HORVU1Hr1G027510	0	0	0	0	0	0	0	0	0	0	0	0
HORVU1Hr1G027520	0	0	0	0	0	0	0	0	0	0	0	0
HORVU1Hr1G027540	1.16362	0.667775	0.418272	0.414178	0.445033	0.225174	0.753653	0.87799	0.160064	0.185331	0	0
HORVU1Hr1G027550	16.6253	1.8253	22.7452	2.40916	16.1506	2.67189	23.6725	2.69212	22.6443	3.92829	23.1811	2.46133
HORVU1Hr1G027570	9.1892	1.31454	7.37598	1.06679	6.13368	0.913573	7.98374	0.920691	6.08343	1.50399	7.42834	1.26557
HORVU1Hr1G027600	24.5518	2.04773	31.4092	1.63581	22.0335	0.563766	24.4722	2.72332	34.5913	2.13476	26.8396	1.9846
HORVU1Hr1G027620	38.901	2.92779	43.8663	2.71052	35.9357	3.61509	39.0682	6.50355	36.51	4.44247	38.9408	3.35305
HORVU1Hr1G027660	0.476308	0.0563948	0.52372	0.0345344	0.358682	0.0575547	0.506822	0.106023	0.358931	0.0756299	0.435589	0.0927058
HORVU1Hr1G027690	83.7984	4.76863	73.1082	4.2484	73.779	7.27816	74.7742	11.8728	65.6962	3.49617	65.0654	4.19597
HORVU1Hr1G027700	34.8932	13.4284	56.0396	16.2309	81.8946	18.0983	71.1828	26.9101	180.536	67.8383	146.416	53.0166
HORVU1Hr1G027770	2.60275	0.84419	3.66776	0.883201	3.0148	0.952548	3.02198	0.717343	5.31743	2.31864	3.53981	0.961835
HORVU1Hr1G027810	12.9149	1.89875	21.4716	1.36206	14.1155	2.221	13.9039	2.56342	22.0436	1.74114	16.2447	0.647383
HORVU1Hr1G027840	10.889	0.878022	10.3655	0.437701	7.82918	0.872298	15.1254	1.28575	10.1409	1.839	12.2978	0.814444
HORVU1Hr1G027850	2.35786	0.460828	2.94132	0.366955	2.11598	0.206324	2.29858	0.300302	2.9393	0.490796	1.96691	0.43402
HORVU1Hr1G027910	0	0	0	0	0	0	0	0	0	0	0	0
HORVU1Hr1G027920	3.29947	0.666109	10.0214	1.01219	7.17428	1.3228	3.68131	0.963543	9.97862	1.87228	6.39376	1.10623
HORVU1Hr1G027930	0	0	0	0	0	0	0	0	0	0	0	0
HORVU1Hr1G027980	3.28383	0.495703	11.3461	1.13596	6.11709	2.10664	4.99338	0.945269	15.8737	2.82705	8.45737	1.22156
HORVU1Hr1G028010	0	0	1.17171	0.788776	0.751615	0.867916	0.441883	0.883767	1.81611	0.715425	0	0
HORVU1Hr1G028030	32.3741	1.52228	39.0112	13.0511	48.4484	14.8184	33.6949	11.2624	28.8807	16.7017	48.9882	31.3875
HORVU1Hr1G028090	0	0	0	0	0	0	0	0	0	0	0	0
HORVU1Hr1G028150	0	0	0	0	0	0	0	0	0	0	0	0
HORVU1Hr1G028170	6.08298	5.32111	13.3881	7.09731	14.0076	11.2283	5.06282	2.91804	23.5065	19.6049	9.47693	3.2121
HORVU1Hr1G028190	0	0	0	0	0	0	0	0	0	0	0	0
HORVU1Hr1G028200	109.235	13.681	116.403	16.6658	106.285	27.6542	126.132	8.98591	99.4781	23.7461	118.673	24.8411
HORVU1Hr1G028210	0	0	0	0	0	0	0	0	0	0	0	0
HORVU1Hr1G028250	15.544	3.52664	9.21123	1.25483	5.33394	1.07787	19.6356	2.92283	3.50685	2.83668	7.2628	0.726181
HORVU1Hr1G028260	0	0	0	0	0	0	0	0	0	0	0	0
HORVU1Hr1G028270	1.77827	0.469565	0.459261	0.248036	0.388003	0.180522	1.60721	0.698051	0.0710917	0.142183	0.563318	0.164406
HORVU1Hr1G028280	48.5284	3.69803	60.6104	5.29675	49.4926	3.41485	38.8565	6.84294	46.0415	5.73725	43.2545	6.16547
HORVU1Hr1G028330	11.697	1.26283	10.1072	1.07463	9.13603	0.716837	8.49749	0.839195	8.27466	0.95617	9.67373	1.55407
HORVU1Hr1G028430	0	0	0	0	0	0	0	0	0	0	0	0
HORVU1Hr1G028450	0.130548	0.0221	0.157428	0.0172643	0.116589	0.0141448	0.0785535	0.0109344	0.140881	0.0412581	0.100318	0.0332176
HORVU1Hr1G028500	18.5835	1.56851	20.7054	3.86713	16.3597	1.3678	18.0453	1.56746	17.7777	2.59075	15.4826	2.48693
HORVU1Hr1G028510	0	0	0	0	0	0	0	0	0	0	0	0
HORVU1Hr1G028520	36.0027	5.94575	42.4746	10.7688	47.5158	10.6742	33.6829	15.3472	37.653	2.73871	34.65	10.4119
HORVU1Hr1G028530	0	0	0	0	0	0	0	0	0	0	0	0
HORVU1Hr1G028540	0	0	0	0	0	0	0	0	0	0	0	0
HORVU1Hr1G028560	0	0	0	0	0	0	0	0	0	0	0	0
HORVU1Hr1G028570	14.9149	1.19928	25.0395	2.11983	16.9321	3.37121	16.1325	1.60661	24.6391	3.18609	18.5743	2.83201
HORVU1Hr1G028640	0	0	0	0	0	0	0	0	0	0	0	0
HORVU1Hr1G028650	3.09372	0.673835	2.49261	0.684789	2.3811	0.839867	2.08728	0.557564	2.07234	0.376392	1.97409	1.00263
HORVU1Hr1G028660	0.00811572	0.0162314	0.106446	0.0735859	0.0132039	0.0154377	0.00747102	0.014942	0.0143872	0.0166584	0.0380299	0.0319037
HORVU1Hr1G028680	6.78009	0.672048	9.26091	0.376389	8.38737	1.67955	6.30741	0.323593	9.15406	1.09455	8.74079	1.00657
HORVU1Hr1G028690	5.99363	1.82365	1.74894	0.73971	1.44905	0.75905	7.56701	3.42764	2.671	0.784432	0.86725	0.3177
HORVU1Hr1G028720	427.6	23.5817	293.997	46.5038	287.318	31.9115	565.337	88.7465	211.743	49.4368	385.687	21.8637
HORVU1Hr1G028780	5.75926	0.345062	8.76306	0.403662	5.34027	1.05757	5.94492	0.746752	4.67992	0.899302	6.25307	0.425918
HORVU1Hr1G028810	0.0798096	0.0230722	0.0362862	0.00788615	0.052842	0.0492243	0.0227336	0.0280998	0.0507008	0.0377615	0.0544172	0.0186837
HORVU1Hr1G028820	370.215	19.4944	284.137	25.9773	260.752	17.759	435.741	48.4835	166.527	30.1893	336.621	29.6395
HORVU1Hr1G028850	7.59599	3.47661	6.05326	1.48011	3.8521	1.35082	2.64366	0.870706	3.80138	1.5667	7.69404	3.43896
HORVU1Hr1G028870	0	0	0	0	0	0	0	0	0	0	0	0
HORVU1Hr1G028890	7.00872	0.816197	12.2992	0.966959	8.85751	0.722377	6.02654	1.45797	9.45587	0.807264	8.78104	0.502986
HORVU1Hr1G028900	3.62186	1.01489	5.47819	1.60905	3.78713	0.846752	1.98972	1.14485	6.34114	2.01771	3.62122	0.785337
HORVU1Hr1G028920	7.16577	1.75323	41.1165	9.61088	21.9917	11.5713	11.7522	4.22917	59.9708	25.7422	27.1079	9.46532
HORVU1Hr1G028970	0.00348217	0.00696434	0	0	0.00739101	0.014782	0.00324081	0.00648163	0.00346979	0.00693959	0.00437683	0.00875366
HORVU1Hr1G029020	0	0	0	0	0	0	0	0	0	0	0	0
HORVU1Hr1G029050	0	0	0	0	0	0	0	0	0	0	0	0
HORVU1Hr1G029060	0	0	0	0	0	0	0	0	0	0	0	0
HORVU1Hr1G029080	0	0	0	0	0	0	0	0	0	0	0	0
HORVU1Hr1G029090	43.9106	25.2423	29.87	17.6439	40.839	33.7875	41.8023	20.5748	9.22228	7.49095	41.4807	22.6968
HORVU1Hr1G029110	6.66901	0.445501	6.75322	1.09134	5.02767	0.571672	8.14665	0.394388	7.38674	0.707094	6.81045	0.918373
HORVU1Hr1G029170	0	0	0	0	0	0	0	0	0	0	0	0
HORVU1Hr1G029180	415.607	43.1618	307.944	74.8276	465.71	111.009	520.424	63.4577	533.612	215.718	593.721	182.615
HORVU1Hr1G029220	0	0	0	0	0	0	0.0144214	0.0288428	0.0133092	0.0266185	0	0
HORVU1Hr1G029240	0.422527	0.519991	1.00685	0.846019	0.281123	0.324623	0.680873	0.612485	0.557426	0.476769	1.4608	0.998172
HORVU1Hr1G029280	0.974041	0.402922	7.05445	1.58913	3.52908	1.43623	1.13284	0.731101	9.16391	3.83655	3.53616	1.43383
HORVU1Hr1G029290	3.24793	0.521811	5.31637	0.915494	2.51986	0.270801	4.49297	0.800559	6.65891	1.23916	5.14655	0.650373
HORVU1Hr1G029350	0	0	0	0	0	0	0	0	0	0	0	0
HORVU1Hr1G029360	0	0	0	0	0	0	0	0	0	0	0	0
HORVU1Hr1G029370	37.1986	4.91154	42.2859	9.23687	32.5808	6.71233	36.9548	7.73955	40.4168	3.45105	35.3753	2.18739
HORVU1Hr1G029460	115.352	12.3835	103.155	1.25434	92.922	4.47616	230.753	27.3848	110.09	13.9198	179.391	11.9867
HORVU1Hr1G029480	2.01324	0.105629	2.61883	0.117269	1.58301	0.188669	2.31289	0.311913	2.90719	0.177778	2.20505	0.315599
HORVU1Hr1G029490	11.6858	1.24673	15.619	1.14482	10.6323	0.818343	12.2346	3.19544	15.1085	1.52425	13.4046	1.63796
HORVU1Hr1G029510	0.453796	0.187717	2.34147	1.24442	2.61832	1.79952	0.882244	0.494308	8.27527	5.29643	6.64427	2.16028
HORVU1Hr1G029520	0.189016	0.16525	0.031631	0.0365244	0.0292261	0.0344285	0.255382	0.164346	0.134869	0.0885441	0.0868942	0.101576
HORVU1Hr1G029540	5.51229	0.480001	3.54067	0.697208	2.35502	0.352121	6.45774	1.5502	1.72279	0.894725	3.86448	0.509105
HORVU1Hr1G029640	1.69426	1.10074	11.884	2.81607	2.49569	0.712339	4.2366	1.41035	12.8914	1.11671	6.94416	2.27377
HORVU1Hr1G029680	1.12134	0.667705	5.72408	2.7694	1.56054	0.910288	2.78435	1.19527	10.0414	3.09414	5.48587	1.86757
HORVU1Hr1G029710	0	0	0	0	0	0	0	0	0	0	0	0
HORVU1Hr1G029760	0	0	0	0	0	0	0	0	0	0	0	0
HORVU1Hr1G029770	142.45	12.2639	131.931	13.8148	106.613	7.03707	118.965	17.8799	37.2709	17.3227	104.333	12.9363
HORVU1Hr1G029800	10.5114	2.1403	15.7334	1.25623	11.8221	2.16109	10.0506	2.52328	16.9956	2.11653	11.6058	1.05331
HORVU1Hr1G029820	0	0	0	0	0	0	0	0	0	0	0	0
HORVU1Hr1G029850	61.3928	21.3367	98.3066	44.3867	118.145	56.2784	118.702	48.9409	230.006	120.026	209.484	105.557
HORVU1Hr1G029870	434.482	25.829	373.166	32.2591	319.583	31.0098	515.6	77.4775	345.985	43.3309	439.077	35.4902
HORVU1Hr1G029880	0	0	0	0	0	0	0	0	0	0	0	0
HORVU1Hr1G029890	0	0	0	0	0	0	0	0	0	0	0	0
HORVU1Hr1G029900	0	0	0	0	0	0	0	0	0	0	0	0
HORVU1Hr1G029910	0	0	0	0	0	0	0	0	0	0	0	0
HORVU1Hr1G029920	17.1854	2.62708	10.1706	1.38627	4.97888	1.67304	22.3854	6.48398	10.2597	2.4735	4.51047	2.80002
HORVU1Hr1G029950	11.5703	1.04417	22.0729	1.18344	11.9589	1.61556	12.5005	2.94189	17.3883	4.59675	14.1766	2.89282
HORVU1Hr1G030000	13.3377	1.06387	18.8947	1.40429	12.0154	1.48508	13.8157	1.99407	18.1441	2.01712	13.6965	0.983833
HORVU1Hr1G030030	38.9692	1.88839	36.7696	2.36404	33.0641	4.4246	37.3933	6.92874	31.1367	3.91527	32.1411	2.59034
HORVU1Hr1G030040	8.37498	1.24436	5.67779	0.48432	4.83577	0.993877	9.1876	2.5049	9.59909	0.636305	8.85564	1.21284
HORVU1Hr1G030060	0.281476	0.0482634	0.278665	0.065608	0.249861	0.0796286	0.296017	0.044535	0.330043	0.162583	0.202332	0.0434222
HORVU1Hr1G030080	0	0	0	0	0	0	0	0	0.113432	0.226863	0	0
HORVU1Hr1G030100	12.239	1.02775	8.43789	1.02373	7.00846	0.301062	9.1455	1.87217	4.19113	0.585525	6.91006	0.576096
HORVU1Hr1G030140	95.5365	10.3031	107.039	19.1885	83.1489	15.0041	109.791	11.2162	98.7333	18.193	97.7119	8.65145
HORVU1Hr1G030190	0	0	0	0	0	0	0	0	0.0148327	0.0188617	0.00429388	0.00858777
HORVU1Hr1G030200	0.214138	0.15152	2.58628	0.605722	0.320631	0.172678	0.320065	0.326153	1.11781	0.795854	0.424146	0.208304
HORVU1Hr1G030220	0.0915614	0.183123	0.0950131	0.190026	0	0	0	0	0.469533	0.573644	0	0
HORVU1Hr1G030300	0	0	0.269942	0.539884	0	0	0.25563	0.350916	0.77874	0.609477	0.559655	0.307262
HORVU1Hr1G030390	18.8915	4.26383	60.1497	11.8569	34.288	14.8842	24.2104	9.94665	56.8097	19.5331	38.608	12.3598
HORVU1Hr1G030410	0	0	0	0	0	0	0	0	0	0	0	0
HORVU1Hr1G030420	0	0	0	0	0	0	0	0	0	0	0	0
HORVU1Hr1G030440	0	0	0	0	0	0	0	0	0	0	0	0
HORVU1Hr1G030460	0	0	0	0	0	0	0	0	0	0	0	0
HORVU1Hr1G030480	19.5345	1.73568	23.0395	3.31357	17.2362	2.77097	17.1086	3.48305	20.3545	2.63957	17.7659	2.18908
HORVU1Hr1G030540	15.7625	0.77498	17.7562	1.9016	10.8016	1.34357	17.7148	1.02066	23.4552	2.75388	13.6586	2.771
HORVU1Hr1G030550	0	0	0	0	0	0	0	0	0	0	0	0
HORVU1Hr1G030580	0	0	0	0	0	0	0	0	0	0	0	0
HORVU1Hr1G030610	0.123731	0.247463	0	0	0	0	0.113902	0.227805	0	0	0	0
HORVU1Hr1G030620	0.686219	0.621433	0.29299	0.338502	0.829378	0.739588	0.434052	0.575012	0.435874	0.291573	0	0
HORVU1Hr1G030630	0	0	0	0	0	0	0	0	0	0	0	0
HORVU1Hr1G030660	72.5583	2.35129	121.642	1.0102	80.6401	6.65423	89.5498	12.8917	117.921	14.5712	92.7651	7.84999
HORVU1Hr1G030710	3.15107	0.364641	4.69537	0.218892	3.67212	0.308652	2.48785	0.245861	4.23934	0.318536	3.14095	0.432541
HORVU1Hr1G030740	19.8951	3.85499	22.2838	4.00228	18.1534	5.92751	34.1098	8.92136	24.9704	7.9888	34.4773	6.25349
HORVU1Hr1G030790	66.3528	2.82396	89.1256	5.14069	71.2353	3.65331	51.8533	1.86723	79.8245	5.96339	79.794	8.29157
HORVU1Hr1G030840	0.942123	0.868461	1.70435	1.12474	1.2339	0.654957	0.872508	0.653164	2.57754	1.99182	0.765264	0.329683
HORVU1Hr1G030870	2.48965	0.95993	2.14913	0.884179	2.4275	1.53574	1.95107	0.587966	2.25899	0.676436	1.96644	0.627951
HORVU1Hr1G030880	0	0	0	0	0	0	0	0	0	0	0	0
HORVU1Hr1G030930	7.44088	0.427069	7.99186	1.67476	6.39272	1.02923	7.2632	1.68154	3.47508	1.14805	6.62389	0.625282
HORVU1Hr1G030960	0	0	0	0	0	0	0	0	0	0	0	0
HORVU1Hr1G031010	3.32518	0.618203	6.22272	0.18477	3.7394	0.493055	4.88613	0.790817	10.7196	1.69911	5.96464	0.45991
HORVU1Hr1G031020	0	0	0	0	0	0	0	0	0	0	0	0
HORVU1Hr1G031090	0	0	0	0	0	0	0	0	0	0	0	0
HORVU1Hr1G031150	0	0	0	0	0	0	0	0	0	0	0	0
HORVU1Hr1G031180	58.2429	3.96203	94.7324	7.02961	59.2296	7.54211	50.5472	14.1771	79.3431	7.67613	61.8903	2.1516
HORVU1Hr1G031220	23.8576	1.70088	27.0805	2.23518	21.1201	3.56486	26.8716	2.68256	24.1306	4.28121	26.0994	4.31961
HORVU1Hr1G031230	5.20953	0.42517	7.9112	0.724082	5.05401	0.819361	6.78115	1.31981	9.89876	1.25923	7.588	0.651673
HORVU1Hr1G031250	0.661901	0.220215	0.920954	0.282101	0.39662	0.190532	1.93722	0.412156	1.46457	0.259887	1.1708	0.0917198
HORVU1Hr1G031270	17.7708	2.80344	29.2597	3.94249	15.2058	2.88728	16.8558	2.23914	26.6006	6.9336	19.5361	3.59
HORVU1Hr1G031310	4.81283	0.67247	6.8629	0.107675	5.48501	0.671199	4.83116	0.84948	6.95826	1.07175	5.57917	0.381435
HORVU1Hr1G031340	0	0	0	0	0	0	0	0	0	0	0	0
HORVU1Hr1G031370	3.57697	0.427386	6.59186	0.290114	3.54405	0.529033	3.9313	0.711083	6.82574	1.41026	4.62596	0.264873
HORVU1Hr1G031420	0.0494722	0.0989444	0.0903681	0.180736	0.424308	0.218168	0.0916062	0.107917	0.474173	0.377868	0.382076	0.216821
HORVU1Hr1G031430	0.0218148	0.0436297	0	0	0	0	0	0	0	0	0.0257529	0.0515058
HORVU1Hr1G031460	7.33204	0.993853	9.55254	0.683026	6.09209	0.86507	8.17351	1.10013	6.61924	0.857974	5.87354	1.87039
HORVU1Hr1G031490	0	0	0	0	0	0	0	0	0	0	0	0
HORVU1Hr1G031500	0	0	0	0	0	0	0	0	0	0	0	0
HORVU1Hr1G031540	2.5221	1.05633	4.29096	1.94894	2.6361	2.71153	5.11536	5.17789	4.88524	2.84967	3.11772	1.04703
HORVU1Hr1G031570	0	0	0	0	0	0	0	0	0	0	0	0
HORVU1Hr1G031600	148.842	3.46947	82.1773	8.2791	108.854	8.66177	164.068	20.3656	62.752	16.0345	111.992	4.96951
HORVU1Hr1G031610	0	0	0	0	0	0	0	0	0	0	0	0
HORVU1Hr1G031660	22.6792	2.38826	41.8046	1.78405	23.7619	5.20279	24.4812	1.97415	49.1186	8.0096	27.1515	3.07416
HORVU1Hr1G031680	0	0	0	0	0	0	0	0	0	0	0	0
HORVU1Hr1G031780	0.0750123	0.0174967	0.110697	0.025843	0.0972971	0.020164	0.10156	0.0310627	0.167658	0.0295099	0.113103	0.01668
HORVU1Hr1G031860	15.5446	1.2007	23.3026	0.510345	16.0198	1.52904	16.6383	3.54197	18.0952	1.59115	16.724	1.55346
HORVU1Hr1G031880	0.49854	0.99708	0	0	0	0	0	0	0	0	0	0
HORVU1Hr1G031900	0.133334	0.266667	0	0	0	0	0	0	0	0	0	0
HORVU1Hr1G031950	25.6985	2.85713	24.055	0.779503	21.1099	1.652	22.3551	3.30224	24.8665	2.19317	21.5695	2.11873
HORVU1Hr1G031970	31.8652	2.07784	37.7981	3.74446	27.9499	3.23232	26.2774	4.03676	31.1672	4.70478	28.0261	2.4536
HORVU1Hr1G031990	0.201952	0.0849249	0.352644	0.0980652	0.270121	0.1893	0.187627	0.172368	0.479035	0.299595	0.341929	0.139878
HORVU1Hr1G032000	0.385014	0.218878	0.895091	0.222866	0.844674	0.537155	0.746906	0.73646	2.10769	1.50036	0.731263	0.812555
HORVU1Hr1G032020	0	0	0	0	0	0	0	0	0	0	0	0
HORVU1Hr1G032060	271.788	26.7281	224.373	33.9629	205.429	19.4837	217.007	26.5749	131.789	14.5242	195.784	26.7922
HORVU1Hr1G032090	1.41825	0.147139	4.11228	0.197331	1.67586	0.345761	2.59629	0.5655	5.39269	0.711515	2.42361	0.534286
HORVU1Hr1G032150	26.2951	6.81691	2.01671	0.971592	8.8928	2.18363	0.346217	0.17134	0.103308	0.0885157	0.148259	0.0789542
HORVU1Hr1G032190	7.29957	0.519983	7.3379	0.648725	5.88187	0.396786	8.54713	0.771827	7.56454	0.69637	7.54839	0.601876
HORVU1Hr1G032210	0	0	0	0	0	0	0	0	0	0	0	0
HORVU1Hr1G032260	0	0	0	0	0	0	0	0	0	0	0	0
HORVU1Hr1G032310	8.83885	0.69422	12.6175	0.521513	8.61421	0.915627	8.0302	1.23868	11.8319	1.40858	9.30488	0.826406
HORVU1Hr1G032390	0	0	0	0	0.045528	0.091056	0	0	0.121384	0.155996	0.0877691	0.175538
HORVU1Hr1G032470	0.0151955	0.0303911	0	0	0.0171573	0.0343147	0	0	0.0166248	0.0332495	0	0
HORVU1Hr1G032500	0.472063	0.0859997	0.513325	0.0761698	0.296642	0.0608353	0.663279	0.104848	0.61295	0.145097	0.717553	0.134081
HORVU1Hr1G032510	35.0396	1.54564	51.7456	1.74083	35.3812	3.32659	37.1483	3.54364	45.813	4.37138	41.4571	4.23252
HORVU1Hr1G032600	0.0691211	0.138242	0.569886	0.37246	1.0029	0.592667	0.0749768	0.149954	0.605101	0.595937	0.838396	0.46873
HORVU1Hr1G032610	4.03351	0.545392	7.29293	0.584169	4.921	0.676752	5.41432	1.36116	8.31509	1.17472	6.62961	0.778487
HORVU1Hr1G032650	0	0	0	0	0	0	0	0	0	0	0	0
HORVU1Hr1G032670	4.21124	0.77408	10.1433	0.68078	5.76035	1.29892	6.46912	1.08896	14.789	2.38869	8.38371	0.903051
HORVU1Hr1G032770	0	0	0	0	0	0	0	0	0	0	0.209866	0.419732
HORVU1Hr1G032780	3.2309	0.353271	3.66189	0.218509	2.72499	0.141143	2.84219	0.412084	3.36545	0.665021	2.66593	0.112592
HORVU1Hr1G032850	143.455	6.03093	156.247	10.2013	126.078	9.33669	143.607	23.7329	166.841	18.9363	147.817	20.7834
HORVU1Hr1G032900	46.0903	1.60428	47.306	1.91025	38.1554	3.80601	39.3134	6.39603	39.4627	5.05655	37.2664	5.32711
HORVU1Hr1G032940	0.0938909	0.187782	0.224857	0.449713	0	0	0	0	0	0	0	0
HORVU1Hr1G032960	3.66809	0.275842	7.94794	0.798711	4.336	0.770999	5.71931	1.2191	7.97376	1.29303	5.29311	0.428808
HORVU1Hr1G033050	0	0	0	0	0	0	0	0	0	0	0	0
HORVU1Hr1G033060	11.8919	1.65173	12.0133	1.33983	8.69076	1.23235	10.3965	1.51457	12.478	1.35413	11.7338	0.680534
HORVU1Hr1G033080	0	0	0	0	0	0	0	0	0	0	0	0
HORVU1Hr1G033110	0.0671989	0.0596235	0.121056	0.123198	0.104081	0.101388	0.0997631	0.0699837	0.243778	0.11876	0.0837032	0.0457111
HORVU1Hr1G033130	2.97684	0.471713	4.1302	0.257457	2.99485	0.0447035	3.13408	0.21593	5.71727	1.07515	3.47943	0.248158
HORVU1Hr1G033160	4.88017	0.937341	8.00958	1.67207	4.69782	1.92943	5.50488	2.14043	9.63288	3.26393	4.84899	0.478209
HORVU1Hr1G033210	74.8427	3.20528	139.727	8.20197	85.743	15.113	76.1273	8.88997	140.378	20.3426	79.6255	11.9527
HORVU1Hr1G033270	132.684	13.1839	119.027	8.36752	107.596	8.33671	126.167	24.8835	87.1393	10.2243	116.19	9.684
HORVU1Hr1G033300	11.136	2.22066	16.043	2.37156	11.7965	3.74043	11.1012	3.74555	16.1468	4.53115	12.9582	2.56213
HORVU1Hr1G033320	0	0	0	0	0	0	0	0	0	0	0	0
HORVU1Hr1G033330	0	0	0	0	0	0	0	0	0	0	0	0
HORVU1Hr1G033390	98.6485	4.95746	109.432	16.3592	73.2581	5.11409	105.596	13.0842	137.596	10.0831	104.395	6.81816
HORVU1Hr1G033470	17.0035	1.87269	18.166	1.12757	14.5898	1.1982	16.5493	1.76711	17.7296	1.59816	15.4309	0.356916
HORVU1Hr1G033550	0	0	0	0	0	0	0	0	0	0	0	0
HORVU1Hr1G033580	0	0	0	0	0	0	0	0	0	0	0	0
HORVU1Hr1G033610	0	0	0	0	0	0	0	0	0	0	0	0
HORVU1Hr1G033660	0	0	0	0	0.0568653	0.113731	0	0	0	0	0	0
HORVU1Hr1G033740	0	0	0	0	0	0	0	0	0	0	0	0
HORVU1Hr1G033760	0	0	0	0	0	0	0	0	0	0	0	0
HORVU1Hr1G033800	45.7893	4.40654	56.0059	6.96111	41.7972	3.53974	44.0303	11.0744	49.5921	5.83402	48.0539	2.78637
HORVU1Hr1G033810	0	0	0	0	0	0	0	0	0	0	0.442908	0.885815
HORVU1Hr1G033850	0	0	0	0	0	0	0	0	0	0	0	0
HORVU1Hr1G033980	0	0	0	0	0	0	0	0	0	0	0	0
HORVU1Hr1G033990	0	0	0	0	0	0	0	0	0	0	0	0
HORVU1Hr1G034070	3.63198	0.26246	3.7597	0.330923	3.24512	0.383538	3.56026	0.227952	3.79114	0.538458	3.20665	0.271824
HORVU1Hr1G034130	0	0	0	0	0	0	0	0	0	0	0	0
HORVU1Hr1G034150	0	0	0	0	0	0	0	0	0	0	0	0
HORVU1Hr1G034370	0	0	0	0	0	0	0	0	0	0	0	0
HORVU1Hr1G034400	26.3732	1.1588	25.3015	4.54495	24.9078	3.55322	25.4864	3.87972	27.6853	7.57553	30.8896	5.34419
HORVU1Hr1G034420	2.97345	1.28704	12.9431	1.55557	6.24619	2.5861	4.97542	3.11926	6.35826	2.61024	8.05848	4.64308
HORVU1Hr1G034470	19.9367	4.21169	23.9279	2.58291	20.8364	5.04706	17.1936	3.712	23.1112	4.2819	20.0162	4.032
HORVU1Hr1G034490	0	0	0	0	0	0	0	0	0	0	0	0
HORVU1Hr1G034570	1.38428	0.192958	1.98741	0.118502	1.28528	0.341285	1.71811	0.397843	3.03708	0.682324	1.72905	0.270545
HORVU1Hr1G034630	29.8307	1.41049	37.9088	1.72217	30.7802	1.78444	27.766	3.58449	33.187	3.2982	30.0168	3.16648
HORVU1Hr1G034640	0	0	0	0	0	0	0	0	0	0	0	0
HORVU1Hr1G034650	6.63972	1.46225	5.87803	0.37323	3.53928	1.73974	9.58854	4.25905	5.40763	1.44894	6.58478	0.768217
HORVU1Hr1G034730	24.2889	1.09084	31.2235	1.65241	24.3306	1.87637	20.6386	1.51696	25.5743	3.27772	21.6381	2.15686
HORVU1Hr1G034750	0	0	0	0	0	0	0	0	0	0	0	0
HORVU1Hr1G034850	0	0	0	0	0	0	0	0	0	0	0	0
HORVU1Hr1G034860	0	0	0	0	0	0	0	0	0	0	0	0
HORVU1Hr1G034880	26.2269	2.2974	28.4872	5.08484	24.3404	1.41516	28.7761	2.04938	35.3089	2.64328	22.9162	1.84625
HORVU1Hr1G034980	103.158	2.49597	102.315	4.72212	90.1967	6.41395	107.665	12.2988	91.7253	7.50366	93.2881	7.80223
HORVU1Hr1G035010	0	0	0	0	0	0	0	0	0	0	0	0
HORVU1Hr1G035080	0.0998669	0.0681732	0.0688613	0.137723	0.0364195	0.0728391	0.252883	0.149577	0.0317775	0.063555	0.367823	0.182287
HORVU1Hr1G035090	0.0909038	0.181808	0	0	0	0	0	0	0.0497269	0.0994539	0	0
HORVU1Hr1G035100	42.0407	3.04243	107.44	5.95083	56.9468	10.6328	40.8366	8.54397	169.407	42.6736	88.683	23.3307
HORVU1Hr1G035130	205.687	17.3823	157.304	26.4451	153.616	7.47805	160.541	7.94885	32.7183	18.1845	135.016	12.9765
HORVU1Hr1G035160	17.7719	1.54336	31.2918	2.71593	17.8926	3.23692	22.0851	2.67122	29.2331	4.07844	19.9898	2.83385
HORVU1Hr1G035190	0	0	0	0	0	0	0	0	0	0	0	0
HORVU1Hr1G035200	3.85761	0.347857	5.33394	0.406485	4.07649	0.595071	3.64112	0.732346	5.81187	1.05345	4.16348	0.498525
HORVU1Hr1G035210	18.3232	1.28435	25.3156	3.92227	16.0277	2.74415	21.0759	2.86055	30.3572	3.52995	23.9905	4.13717
HORVU1Hr1G035280	3.76062	1.1978	5.80586	0.719279	5.45143	1.58861	5.26997	1.01508	6.16086	1.71228	5.09666	2.11464
HORVU1Hr1G035290	0	0	0.142695	0.204172	0.180524	0.177892	0.14887	0.124412	0.0336878	0.0673755	0.431041	0.240145
HORVU1Hr1G035350	0	0	0	0	0	0	0	0	0	0	0	0
HORVU1Hr1G035360	6.87956	1.39029	9.16662	1.31448	11.0304	2.52148	8.25022	2.27431	8.64566	1.01055	11.0753	1.8365
HORVU1Hr1G035370	3.10308	0.831627	3.20022	1.01329	4.97855	0.781975	3.72011	1.47206	3.86487	1.63242	4.61824	2.1579
HORVU1Hr1G035380	0	0	0	0	0	0	0	0	0	0	0	0
HORVU1Hr1G035390	57.0013	4.0755	61.4111	4.84062	50.1356	4.31902	59.6705	13.3214	53.2191	6.8648	55.0328	5.18065
HORVU1Hr1G035440	13.0804	1.11013	15.9952	0.749812	12.8999	0.792461	11.7828	1.67684	14.4784	2.17718	10.9127	0.740911
HORVU1Hr1G035450	0	0	0	0	0	0	0	0	0	0	0	0
HORVU1Hr1G035490	19.5411	0.995199	23.3131	0.640321	19.6342	2.09967	18.1161	1.9769	20.9307	2.56199	19.4991	1.27325
HORVU1Hr1G035600	51.1045	4.86465	67.3325	6.03472	41.4489	5.70631	44.9467	5.37886	57.0772	9.42554	44.7429	8.35697
HORVU1Hr1G035630	0	0	0	0	0	0	0	0	0	0	0	0
HORVU1Hr1G035650	4.84431	0.430469	9.38385	1.8518	5.73272	1.5181	4.02395	1.95141	7.86829	2.77205	4.65973	0.648097
HORVU1Hr1G035660	0	0	0	0	0	0	0	0	0	0	0	0
HORVU1Hr1G035720	60.6344	14.6353	27.7907	6.18061	40.2214	12.0844	7.91904	5.29358	5.20724	5.21405	4.58976	2.1339
HORVU1Hr1G035740	0	0	0	0	0	0	0	0	0	0	0	0
HORVU1Hr1G035760	0.00169538	0.00339076	0	0	0	0	0.00340688	0.00394502	0.00158144	0.00316287	0	0
HORVU1Hr1G035930	16.2976	2.18556	21.1864	4.91367	13.6845	3.25935	16.0357	2.66053	20.1897	1.80662	17.3441	1.91021
HORVU1Hr1G035950	39.6667	6.36778	8.28605	3.24646	8.91733	0.914942	18.9114	6.49095	14.1458	3.03231	5.02581	0.520107
HORVU1Hr1G035960	7.91345	0.810332	9.75873	0.749918	6.24469	0.503939	7.69027	0.704708	8.49717	0.489214	7.36982	0.304972
HORVU1Hr1G035980	0	0	0	0	0	0	0	0	0	0	0	0
HORVU1Hr1G035990	0	0	0	0	0	0	0	0	0	0	0	0
HORVU1Hr1G036020	0	0	0	0	0	0	0	0	0	0	0	0
HORVU1Hr1G036040	1.28394	0.184263	1.36869	0.13762	0.942827	0.059721	1.221	0.193567	0.83075	0.153475	1.04511	0.149125
HORVU1Hr1G036060	3.14483	0.273269	2.80159	0.491788	2.27394	0.319845	4.49355	1.2503	3.18099	0.362384	3.3576	0.23883
HORVU1Hr1G036120	7.54831	0.845626	16.7949	2.3635	12.0208	1.62859	12.0057	2.861	19.1104	2.09979	13.7703	0.884278
HORVU1Hr1G036160	2.13662	0.739538	6.10163	1.11794	2.55057	0.404718	1.456	0.498276	5.57093	1.00358	3.06483	1.07461
HORVU1Hr1G036200	17.5792	3.03856	26.3563	3.22975	16.5233	2.05924	22.9841	2.09192	28.27	6.47271	20.0512	3.51861
HORVU1Hr1G036220	0	0	0	0	0	0	0	0	0	0	0	0
HORVU1Hr1G036280	6.81095	2.08427	4.70318	0.732607	3.63088	0.751834	11.0047	2.84147	2.8976	0.461137	6.31712	0.659518
HORVU1Hr1G036300	2.6619	0.311387	2.23237	0.707755	1.22579	0.272835	4.10459	1.67011	1.25395	0.343991	2.37414	0.579689
HORVU1Hr1G036320	0	0	0	0	0	0	0	0	0	0	0	0
HORVU1Hr1G036340	4.21662	1.79744	6.65069	1.08433	2.55161	1.43095	6.04599	0.772467	5.12782	1.17048	5.98145	1.12511
HORVU1Hr1G036360	0	0	0	0	0	0	0	0	0	0	0	0
HORVU1Hr1G036370	2.09989	0.592726	5.26707	0.89177	3.54352	1.17883	2.77145	0.722693	7.27072	1.84288	4.92869	1.64392
HORVU1Hr1G036440	14.9693	0.563807	44.1336	11.5307	5.25253	1.72723	5.20539	0.92566	21.6801	6.21633	13.2022	4.28563
HORVU1Hr1G036490	0.573072	1.05036	0.147398	0.206003	0.270044	0.260579	0.285633	0.203484	0.60415	0.493378	0.40104	0.438574
HORVU1Hr1G036500	23.5435	1.74976	18.4381	0.723183	17.2945	2.53317	19.0063	4.30876	12.1504	2.7557	17.6139	1.79023
HORVU1Hr1G036510	0	0	0	0	0	0	0	0	0	0	0	0
HORVU1Hr1G036520	0	0	0	0	0	0	0	0	0	0	0	0
HORVU1Hr1G036580	0	0	0	0	0	0	0	0	0	0	0	0
HORVU1Hr1G036590	0	0	0	0	0	0	0	0	0	0	0	0
HORVU1Hr1G036620	0	0	0	0	0	0	0	0	0	0	0	0
HORVU1Hr1G036630	0	0	0	0	0.0951238	0.190248	0.100013	0.200026	0	0	0	0
HORVU1Hr1G036640	27.5201	1.32551	35.636	1.61714	27.4674	3.01686	26.5002	3.122	28.7755	2.59284	27.1398	3.3148
HORVU1Hr1G036670	19.3695	3.08759	21.3589	4.67792	19.2373	3.3946	24.1435	5.20164	25.8654	6.4708	23.7953	2.1989
HORVU1Hr1G036720	0.369944	0.0356453	0.576141	0.00949643	0.350838	0.0345473	0.331189	0.0371335	0.712488	0.149659	0.375112	0.0733978
HORVU1Hr1G036760	0	0	0.62892	0.900663	0.28187	0.329176	0.165818	0.331637	0.45947	0.307544	0.447976	0.304077
HORVU1Hr1G036780	1.08179	0.428925	1.42247	0.562995	1.55526	0.585912	0.879914	0.383468	2.32112	0.596714	0.918865	0.553789
HORVU1Hr1G036800	0	0	0	0	0	0	0	0	0	0	0	0
HORVU1Hr1G036810	0	0	0	0	0	0	0	0	0	0	0	0
HORVU1Hr1G036820	0	0	0	0	0	0	0	0	0	0	0	0
HORVU1Hr1G036870	0	0	0	0	0	0	0	0	0	0	0	0
HORVU1Hr1G036910	0.553214	0.415614	0	0	0.0972532	0.194506	0.522738	0.41971	0	0	0.48877	0.686026
HORVU1Hr1G036920	113.612	26.4069	253.856	47.6792	194.467	58.1181	151.731	53.3345	296.454	94.8745	223.533	11.9247
HORVU1Hr1G036930	0	0	0	0	0	0	0	0	0	0	0	0
HORVU1Hr1G036940	0	0	0	0	0	0	0	0	0	0	0	0
HORVU1Hr1G036970	0	0	0	0	0	0	0	0	0	0	0	0
HORVU1Hr1G036980	1.30488	0.926272	1.37454	0.8515	0.556998	0.71293	0.163411	0.326823	0.722633	0.581485	0.18543	0.370859
HORVU1Hr1G036990	0.208876	0.0407858	0.116285	0.0200527	0.159739	0.0539239	0.0849428	0.0274235	0.0931647	0.0311416	0.0662122	0.0196836
HORVU1Hr1G037000	0.00404311	0.00466952	0.00894557	0.00785508	0	0	0.00215186	0.00430371	0.00196347	0.00392695	0.00210478	0.00420956
HORVU1Hr1G037040	0	0	0	0	0	0	0	0	0	0	0	0
HORVU1Hr1G037050	0	0	0	0	0	0	0	0	0	0	0	0
HORVU1Hr1G037060	0.9649	0.466716	1.29074	0.445458	0.803486	0.113714	0.991824	0.589663	0.815511	0.243255	0.842813	0.153646
HORVU1Hr1G037090	0.146667	0.293334	0.679437	0.672787	0.546367	0.461628	0.116381	0.232762	0.50306	0.71631	0.881939	0.895803
HORVU1Hr1G037110	20.2212	3.42296	11.0786	0.684214	8.67996	2.55159	30.5741	7.76588	27.3504	7.70654	16.6672	2.92026
HORVU1Hr1G037120	0	0	0	0	0	0	0	0	0	0	0	0
HORVU1Hr1G037150	0	0	0	0	0	0	0	0	0	0	0	0
HORVU1Hr1G037160	0	0	0	0	0	0	0	0	0	0	0	0
HORVU1Hr1G037250	4.34816	0.219368	4.77166	0.652022	5.07576	0.370119	3.71631	0.66354	6.59426	1.30424	4.26602	0.243414
HORVU1Hr1G037270	0	0	0	0	0	0	0	0	0	0	0	0
HORVU1Hr1G037280	0	0	0	0	0	0	0	0	0	0	0	0
HORVU1Hr1G037320	0.849371	0.233605	4.76579	0.220652	1.02736	0.41975	0.641668	0.266678	2.04503	0.715067	1.0975	0.80237
HORVU1Hr1G037340	18.9779	1.60629	16.2205	1.18241	13.4375	0.920888	19.0472	0.723747	13.4205	2.32563	15.6663	0.931553
HORVU1Hr1G037350	0	0	0	0	0	0	0	0	0	0	0	0
HORVU1Hr1G037460	2.27487	0.352998	2.89919	0.138612	2.18028	0.306158	1.45249	0.285611	1.97172	0.215821	1.90823	0.201075
HORVU1Hr1G037500	0	0	0	0	0	0	0	0	0	0	0	0
HORVU1Hr1G037530	0	0	0	0	0	0	0	0	0	0	0	0
HORVU1Hr1G037550	103.788	37.2005	186.861	70.2437	116.582	60.6069	137.601	113.683	259.239	167.592	176.902	138.415
HORVU1Hr1G037570	6.27503	1.90452	3.7931	0.726063	10.721	2.62382	7.96973	3.47215	5.39359	5.39853	8.53664	5.51203
HORVU1Hr1G037580	0.731925	0.193526	0.562872	0.401961	0.734229	0.301461	1.20865	1.07114	0.454609	0.097274	0.654754	0.23144
HORVU1Hr1G037590	0	0	0	0	0	0	0	0	0	0	0	0
HORVU1Hr1G037610	0.646937	0.58557	0	0	0	0	0.202532	0.234992	0.085975	0.17195	0.246831	0.299767
HORVU1Hr1G037630	0	0	0	0	0	0	0	0	0	0	0	0
HORVU1Hr1G037640	18.0888	6.42288	37.6445	3.52156	15.4575	3.42761	13.6562	2.77801	32.1103	2.59411	20.0731	12.795
HORVU1Hr1G037650	5.47055	1.03715	15.0414	0.517234	7.62731	1.81406	4.78887	1.29208	15.2286	1.50721	8.27452	0.99029
HORVU1Hr1G037710	0	0	0	0	0	0	0	0	0	0	0	0
HORVU1Hr1G037730	14.9476	0.722602	17.0312	2.46921	10.0187	0.88907	18.7738	1.69553	17.6084	3.99045	17.5856	2.90659
HORVU1Hr1G037750	12.3314	1.41127	11.5506	1.0986	13.7726	2.73926	17.5038	4.19271	13.44	3.83238	14.6747	3.33167
HORVU1Hr1G037760	0.198866	0.147783	14.5827	1.82654	14.4918	3.45402	0.132929	0.0965802	36.5002	13.569	10.1765	4.40083
HORVU1Hr1G037800	63.0475	7.85628	87.2667	3.937	52.6131	6.96636	73.1118	14.3164	84.2611	8.65761	60.9383	4.65354
HORVU1Hr1G037810	31.3586	1.17829	48.2597	1.81998	33.2444	3.37479	30.0816	5.27192	42.8281	4.04566	38.111	3.95258
HORVU1Hr1G037820	0	0	0	0	0	0	0	0	0	0	0	0
HORVU1Hr1G037870	1.04152	0.398605	1.11027	0.929109	0.562519	0.731101	0.367207	0.734415	0.169444	0.338889	0.179587	0.359174
HORVU1Hr1G037900	0	0	0	0	0	0	0	0	0	0	0	0
HORVU1Hr1G037910	0	0	0	0	0	0	0	0	0	0	0	0
HORVU1Hr1G037920	0	0	0	0	0	0	0	0	0	0	0	0
HORVU1Hr1G037930	0	0	0	0	0	0	0	0	0	0	0	0
HORVU1Hr1G037940	0	0	0	0	0	0	0	0	0	0	0	0
HORVU1Hr1G037950	0	0	0	0	0	0	0	0	0	0	0	0
HORVU1Hr1G037960	0	0	0	0	0	0	0	0	0	0	0	0
HORVU1Hr1G037970	0	0	0	0	0	0	0	0	0	0	0	0
HORVU1Hr1G037990	0	0	0	0	0	0	0	0	0	0	0	0
HORVU1Hr1G038000	0	0	0	0	0	0	0	0	0	0	0	0
HORVU1Hr1G038010	0	0	0	0	0	0	0	0	0	0	0	0
HORVU1Hr1G038020	0	0	0	0	0	0	0	0	0	0	0	0
HORVU1Hr1G038030	0	0	0	0	0	0	0	0	0	0	0	0
HORVU1Hr1G038040	0.0494776	0.0989551	0.118283	0.136582	0.179203	0.11972	0.0597158	0.119432	0	0	0.117637	0.140257
HORVU1Hr1G038060	42.3364	1.73791	48.2223	1.81993	44.1976	4.41293	49.9864	7.84735	43.0252	6.68077	51.2565	4.34434
HORVU1Hr1G038070	5.18596	1.0826	8.38359	0.739754	7.22573	1.28832	7.56381	0.510646	10.4648	0.670953	8.59556	1.16112
HORVU1Hr1G038120	0	0	0	0	0	0	0	0	0	0	0	0
HORVU1Hr1G038130	58.5651	13.3462	81.3155	27.4333	63.0414	22.6027	246.223	112.32	111.448	41.0147	113.496	67.361
HORVU1Hr1G038150	0.0928702	0.18574	0.701107	0.512812	0.383494	0.481149	0.0883511	0.176702	1.29358	0.259082	0.376472	0.340197
HORVU1Hr1G038180	33.2964	8.65278	54.3403	2.54139	32.549	4.98389	36.5899	9.77393	49.442	11.6717	44.0478	5.62141
HORVU1Hr1G038210	56.568	5.95411	123.927	4.91162	75.0597	15.3451	61.8744	12.2048	133.394	24.7683	69.5797	8.11675
HORVU1Hr1G038220	0.529418	0.291573	0.291075	0.171461	0.321083	0.25371	0.324482	0.165347	0.563272	0.222053	0.312799	0.134227
HORVU1Hr1G038230	0	0	0	0	0	0	0	0	0	0	0	0
HORVU1Hr1G038240	17.0704	0.433624	16.9178	1.05029	14.1508	1.31039	15.0866	0.563945	11.6675	0.895628	13.6517	2.47984
HORVU1Hr1G038250	0	0	0	0	0	0	0	0	0	0	0	0
HORVU1Hr1G038260	5.90956	1.1916	4.37741	1.10621	4.78673	0.525256	7.01697	1.16268	2.31207	0.449207	5.54699	1.03752
HORVU1Hr1G038270	34.5519	2.3604	39.7724	2.82514	31.4562	4.5987	34.0849	6.02715	35.5079	5.53384	36.9492	4.407
HORVU1Hr1G038280	55.9295	5.95541	91.7548	3.76955	52.8874	6.72709	41.2389	8.7852	75.5114	11.8173	53.9887	5.46736
HORVU1Hr1G038320	0	0	0	0	0	0	0	0	0	0	0	0
HORVU1Hr1G038330	107.783	4.55847	111.399	9.40061	87.1414	11.8864	131.054	15.0587	125.669	18.7943	100.003	9.19708
HORVU1Hr1G038370	13.2812	2.09642	19.1547	0.716172	13.6967	1.75083	12.9692	2.84942	18.5753	2.45969	13.6907	2.1091
HORVU1Hr1G038380	0	0	0	0	0	0	0	0	0	0	0	0
HORVU1Hr1G038410	16.8729	2.85148	34.9581	6.87666	20.6957	5.27471	25.1067	3.06427	41.7913	12.1954	25.9778	6.01789
HORVU1Hr1G038500	8.76362	2.05511	9.38208	2.49708	8.28019	3.33685	8.2418	2.68059	2.97326	1.18772	9.19479	1.22509
HORVU1Hr1G038510	22.8657	7.60227	34.3532	6.2385	36.9048	17.7294	16.9397	6.47615	5.61327	4.85066	40.1943	2.36533
HORVU1Hr1G038560	22.9407	3.85195	20.5192	7.77779	29.65	7.90222	23.0802	9.15376	30.9274	6.22059	28.178	3.92671
HORVU1Hr1G038580	0.173502	0.347003	0.570987	0.384378	0.146949	0.293899	0.516547	0.632758	0.555325	0.722572	0.406909	0.472279
HORVU1Hr1G038620	2.05072	0.161521	2.04635	0.482006	1.44945	0.174534	3.06812	0.861874	1.31511	0.672556	2.45478	0.312321
HORVU1Hr1G038650	0.0720483	0.144097	0.075029	0.150058	0	0	0	0	0.141843	0.283687	0	0
HORVU1Hr1G038670	0	0	0	0	0	0	0	0	0	0	0	0
HORVU1Hr1G038680	138.432	19.5011	79.9038	13.0712	84.3876	15.6114	119.11	21.412	30.9304	8.11518	77.0589	8.7395
HORVU1Hr1G038700	42.1827	10.7822	42.4652	6.89299	31.7871	10.391	17.3081	5.14383	50.8042	11.4265	37.2513	10.6874
HORVU1Hr1G038710	0	0	0	0	0	0	0	0	0	0	0	0
HORVU1Hr1G038730	0	0	0.368052	0.404732	0	0	0.116664	0.13545	0.117521	0.235041	0.0612852	0.12257
HORVU1Hr1G038740	0	0	0	0	0	0	0.291528	0.369227	0.180259	0.360519	0.299884	0.367914
HORVU1Hr1G038750	0.0835012	0.167002	0	0	0.0942816	0.188563	0	0	0	0	0.0908782	0.181756
HORVU1Hr1G038770	0	0	0	0	0	0	0	0	0	0	0	0
HORVU1Hr1G038800	21.4448	1.90695	16.556	5.1322	16.4729	2.23741	14.7327	4.4854	21.9659	4.90087	11.7988	0.981183
HORVU1Hr1G038810	101.074	9.72147	233.622	19.087	77.5476	22.4458	183.364	46.8751	132.067	40.41	103.677	33.0375
HORVU1Hr1G038820	14.0462	0.765758	20.2391	1.18445	15.7153	1.73205	15.1689	2.88043	17.7547	1.19511	15.961	1.70941
HORVU1Hr1G038840	0	0	0	0	0	0	0	0	0	0	0	0
HORVU1Hr1G038850	39.7087	3.6684	55.2234	3.26751	39.6917	2.3507	42.2641	7.08728	51.5065	5.19975	38.7455	5.05571
HORVU1Hr1G038870	13.3584	2.09112	13.6377	2.57228	26.6926	5.39983	12.4614	2.96932	21.1517	7.39041	27.4607	11.3575
HORVU1Hr1G038880	7.0521	0.700007	15.026	1.37749	9.48605	2.47739	14.8724	4.35366	19.6104	3.30996	16.1289	3.56428
HORVU1Hr1G038890	803.171	53.4797	704.898	24.8227	655.106	16.0839	913.777	52.3308	549.093	72.6464	791.438	59.6623
HORVU1Hr1G038920	0	0	0	0	0	0	0.120022	0.159	0	0	0	0
HORVU1Hr1G038950	19.9498	2.05916	10.1761	0.556954	18.0492	3.61732	16.9438	4.6213	7.84873	1.99663	16.0864	1.67735
HORVU1Hr1G038990	14.5184	0.642227	17.0839	1.39031	13.8791	2.1521	15.128	1.57725	19.2949	3.27532	14.1704	2.60805
HORVU1Hr1G039000	34.6727	1.24427	57.3976	3.34702	37.3736	5.00577	37.0493	6.24732	55.3544	7.70503	41.6682	6.92709
HORVU1Hr1G039010	4.3544	0.584956	5.6263	1.83258	2.98026	0.855823	4.34468	0.891898	4.48957	0.647151	4.26642	1.12479
HORVU1Hr1G039030	0	0	0	0	0	0	0	0	0	0	0	0
HORVU1Hr1G039050	64.0943	2.95086	61.2396	4.86633	52.2436	3.91203	65.0161	11.9379	43.1637	5.87645	60.7271	4.2604
HORVU1Hr1G039090	13.6529	1.18097	43.1444	3.30623	18.7944	4.40776	15.6244	2.30618	44.5205	8.99482	21.8864	4.87426
HORVU1Hr1G039140	1.38524	1.13384	1.14984	0.581065	0.542393	0.528973	2.37517	1.0035	1.36374	0.858626	2.18959	0.306153
HORVU1Hr1G039150	0	0	0	0	0	0	0	0	0	0	0	0
HORVU1Hr1G039160	354.708	30.7002	217.668	16.4979	244.923	14.3256	334.696	22.5454	114.248	18.4429	247.63	21.299
HORVU1Hr1G039180	0	0	0	0	0	0	0	0	0	0	0	0
HORVU1Hr1G039200	0	0	0	0	0	0	0	0	0	0	0	0
HORVU1Hr1G039220	1.16915	0.462697	1.21134	0.655209	0.732121	0.430808	1.80622	0.202101	2.55248	0.666029	1.44176	0.325873
HORVU1Hr1G039230	23.0043	1.71198	24.4794	2.64674	18.9978	2.04997	19.7678	5.11138	21.9015	2.08683	21.1443	1.54242
HORVU1Hr1G039250	41.8741	8.20211	158.681	45.2318	51.2558	14.932	71.5719	13.4089	383.406	98.9758	95.9738	17.9306
HORVU1Hr1G039260	125.11	8.41176	89.8292	12.3236	92.7483	4.51931	138.321	8.59712	64.2564	5.95276	102.414	5.38905
HORVU1Hr1G039340	0	0	0	0	0	0	0	0	0	0	0	0
HORVU1Hr1G039370	61.666	6.43385	68.862	13.116	59.3362	10.8742	73.7796	19.3845	56.6679	19.0168	93.1429	23.0734
HORVU1Hr1G039400	9.96697	2.4238	17.0022	2.40591	31.0532	4.20588	7.88437	1.90386	10.6771	3.58682	17.3072	2.43961
HORVU1Hr1G039410	0.0579235	0.115847	0	0	0	0	0.069886	0.139772	0	0	0	0
HORVU1Hr1G039430	0	0	0	0	0	0	0	0	0.0604944	0.120989	0	0
HORVU1Hr1G039440	0.667194	0.536688	1.80231	1.65299	0.859055	0.722477	0.415658	0.318166	1.67096	0.954487	0.907645	0.71097
HORVU1Hr1G039480	0	0	0	0	0	0	0	0	0	0	0	0
HORVU1Hr1G039500	21.0113	4.21087	28.5867	5.85883	39.6441	7.55314	12.5948	4.31171	32.009	13.3747	28.8701	7.28314
HORVU1Hr1G039540	19.1152	3.95503	12.9237	1.07078	10.6794	2.5574	10.9454	3.18766	15.0712	2.14098	12.3145	2.00143
HORVU1Hr1G039570	0.0490595	0.042839	0.0872248	0.0713861	0.0516597	0.0597087	0.105541	0.0670027	0.226894	0.12761	0.0283192	0.0374729
HORVU1Hr1G039600	16.2812	4.39544	44.2565	5.21414	38.658	14.1169	28.8853	8.12746	63.1281	16.5159	61.8971	8.13239
HORVU1Hr1G039610	0	0	0	0	0	0	0	0	0	0	0	0
HORVU1Hr1G039620	0	0	0	0	0	0	0	0	0	0	0	0
HORVU1Hr1G039630	0	0	0	0	0	0	0	0	0	0	0	0
HORVU1Hr1G039670	0.182664	0.163706	2.97819	1.05335	1.49241	0.979696	1.18399	0.593713	4.08689	1.9136	3.66194	1.8053
HORVU1Hr1G039690	0	0	0	0	0	0	0	0	0	0	0	0
HORVU1Hr1G039700	0	0	0	0	0	0	0	0	0	0	0	0
HORVU1Hr1G039720	2.5556	0.429026	15.1483	2.9953	6.91816	2.40132	2.58876	1.3597	22.2653	3.0889	14.1142	3.79082
HORVU1Hr1G039760	0	0	0	0	0	0	0	0	0	0	0	0
HORVU1Hr1G039780	0	0	0	0	0	0	0	0	0	0	0	0
HORVU1Hr1G039790	103.576	4.41012	128.924	4.94499	99.6738	5.3324	142.86	13.1794	116.678	10.7957	125.647	7.0937
HORVU1Hr1G039810	0.0545979	0.0630569	0.0576601	0.11532	0	0	0.0300301	0.0600602	0.0540694	0.062438	0.0234158	0.0468315
HORVU1Hr1G039820	0.0405298	0.0810595	0.600622	0.229162	0	0	0.0403164	0.0469328	0.196686	0.150798	0.0593859	0.0403099
HORVU1Hr1G039830	0.0364474	0.0728948	0	0	0	0	0	0	0.0727131	0.0586827	0	0
HORVU1Hr1G039870	97.1448	3.49969	76.8491	3.20277	88.4832	6.74894	87.4609	8.50478	67.3331	5.07439	70.1618	4.1328
HORVU1Hr1G039880	18.2191	1.74846	20.0408	1.97779	15.5906	2.9507	21.4228	5.1861	16.8358	2.78628	20.5632	3.15908
HORVU1Hr1G039930	0	0	0	0	0	0	0	0	0	0	0	0
HORVU1Hr1G039940	0	0	0	0	0	0	0	0	0	0	0	0
HORVU1Hr1G040050	49.3353	2.93368	56.3568	4.4269	43.0099	2.07631	42.1468	8.65386	51.1643	6.84581	44.1637	2.68115
HORVU1Hr1G040060	0	0	0	0	0	0	0	0	0	0	0	0
HORVU1Hr1G040070	0.164749	0.329498	0	0	0	0	0	0	0	0	0	0
HORVU1Hr1G040110	2.56794	0.860596	8.71897	2.11939	4.37963	1.77478	2.43768	0.901055	8.32749	3.99476	4.43063	1.96647
HORVU1Hr1G040130	4.50832	0.753276	4.99707	1.73611	4.09277	0.712441	4.37701	1.54742	4.03291	2.10175	4.7903	1.12956
HORVU1Hr1G040140	0.37504	0.434397	0	0	0	0	0	0	0	0	0	0
HORVU1Hr1G040150	0	0	0	0	0	0	0	0	0	0	0	0
HORVU1Hr1G040160	0.637087	0.0786361	0.518856	0.0913617	0.388618	0.0569003	0.559067	0.0753441	0.699734	0.128636	0.32649	0.0816067
HORVU1Hr1G040170	0	0	0	0	0	0	0	0	0	0	0	0
HORVU1Hr1G040180	0	0	0	0	0	0	0	0	0	0	0	0
HORVU1Hr1G040200	0	0	0	0	0	0	0	0	0	0	0	0
HORVU1Hr1G040250	4.89035	0.488809	7.05298	1.20199	4.59077	0.563415	4.61334	1.00069	5.50388	0.732949	5.09082	0.189949
HORVU1Hr1G040260	0	0	0	0	0	0	0	0	0	0	0	0
HORVU1Hr1G040300	0	0	0	0	0	0	0	0	0	0	0	0
HORVU1Hr1G040310	0	0	0	0	0	0	0	0	0	0	0	0
HORVU1Hr1G040320	0	0	0	0	0	0	0	0	0	0	0	0
HORVU1Hr1G040330	0	0	0	0	0	0	0	0	0.0143129	0.0286259	0	0
HORVU1Hr1G040370	0	0	0	0	0	0	0	0	0	0	0	0
HORVU1Hr1G040420	0.284164	0.154877	0.144082	0.169805	0.119341	0.107205	0.758416	0.326973	0.104178	0.0827227	0.279324	0.0979051
HORVU1Hr1G040450	52.3578	4.69614	40.4012	4.23001	44.2737	5.62811	46.4932	7.04116	41.0546	4.99519	41.4503	3.96394
HORVU1Hr1G040540	7.32179	1.35422	9.0871	0.586168	8.6682	0.895319	7.67256	0.777712	8.99947	1.50949	7.80813	1.20993
HORVU1Hr1G040560	43.893	3.99532	53.6856	2.23105	41.5998	3.78588	44.4684	8.52894	45.7979	5.28654	45.4837	3.89232
HORVU1Hr1G040620	1.43752	1.57344	1.03672	0.606061	1.88589	0.917412	0.0791969	0.158394	4.38773	1.33416	0.692543	0.401411
HORVU1Hr1G040640	0	0	0	0	0	0	0	0	0	0	0	0
HORVU1Hr1G040660	6.62062	0.821521	13.2292	1.73406	8.72805	0.673452	12.509	1.73824	16.3461	2.45227	13.0745	0.864604
HORVU1Hr1G040670	63.5602	10.3283	61.3811	6.31255	47.7353	4.09797	52.4991	6.88718	46.4576	7.27731	52.7516	8.03511
HORVU1Hr1G040700	0.0180846	0.0361691	0	0	0.038385	0.0767701	0.247937	0.123604	0.0178167	0.0356334	0.135127	0.0741872
HORVU1Hr1G040720	0.885551	0.21011	0.705252	0.155399	0.653051	0.195232	1.40571	0.40602	0.861669	0.323824	0.789171	0.154667
HORVU1Hr1G040740	0	0	0	0	0	0	0	0	0	0	0	0
HORVU1Hr1G040800	0.0347121	0.0694241	0.515275	0.267052	0.181066	0.089373	0.50303	0.254508	1.40661	0.554194	1.32299	0.459419
HORVU1Hr1G040810	0.294051	0.588102	2.30971	2.6257	1.11241	1.60181	1.09492	0.128128	0.521283	0.603573	1.70112	1.39024
HORVU1Hr1G040850	29.069	1.75869	34.7665	4.18916	25.2434	1.15731	34.602	1.57838	26.9356	3.44255	30.5605	3.54926
HORVU1Hr1G040920	3.0649	2.51907	26.0073	14.5218	25.6959	4.24069	17.7185	13.0323	20.9099	13.2686	23.9594	5.06867
HORVU1Hr1G040930	34.4168	6.88092	60.6079	6.8973	40.0361	10.3927	37.6796	10.2671	51.7182	4.60464	44.9223	5.9503
HORVU1Hr1G040940	3.08157	0.418002	3.5554	0.798798	3.45192	0.503331	3.15961	0.961187	2.97112	0.805636	2.91466	0.513749
HORVU1Hr1G040950	1.66503	0.866035	2.26613	0.713883	2.3716	0.662231	3.49997	1.89315	6.67247	2.4152	4.70672	0.779668
HORVU1Hr1G040970	0	0	0	0	0.0584748	0.11695	0	0	0	0	0	0
HORVU1Hr1G040980	71.2896	5.5062	70.2105	7.50016	59.3971	5.08435	60.1645	9.94128	49.5207	3.71976	60.8213	1.99981
HORVU1Hr1G041020	2.47117	0.181792	2.91254	0.370698	1.90567	0.542157	2.27779	0.759468	1.93213	0.58998	2.25877	0.734633
HORVU1Hr1G041030	9.21376	0.735915	19.5941	2.42821	11.9072	2.12962	11.1477	0.816825	19.1584	3.92936	11.6942	2.40997
HORVU1Hr1G041060	24.1994	1.77916	28.0788	1.35262	20.5125	2.54361	27.566	4.94525	27.1974	2.36924	26.9999	3.06351
HORVU1Hr1G041110	6.16086	0.898926	9.03675	1.15392	5.38336	1.43643	4.83483	1.39159	6.49021	1.12778	5.3398	1.43727
HORVU1Hr1G041150	36.7226	3.58436	32.2638	2.572	27.468	2.8998	36.0216	6.27016	28.9059	2.73242	28.4659	1.06622
HORVU1Hr1G041170	0	0	0	0	0	0	0	0	0	0	0	0
HORVU1Hr1G041220	28.5985	3.84819	40.4804	5.08418	22.249	3.79772	27.9524	3.8026	37.9172	7.99401	32.5689	8.73479
HORVU1Hr1G041240	3.06219	0.736597	0.75767	0.372524	1.15183	0.482118	5.33094	1.7121	3.65373	1.51768	2.70031	1.1558
HORVU1Hr1G041250	1331.26	62.3036	1013.14	95.1742	1097.43	119.502	1552.31	258.332	892.609	97.1127	1130.06	78.8064
HORVU1Hr1G041260	0	0	0	0	0.0921797	0.184359	0	0	0	0	0	0
HORVU1Hr1G041280	1.4828	0.208505	5.53516	1.62436	4.69235	0.479139	12.5814	3.86457	10.8217	2.7095	16.4867	2.30889
HORVU1Hr1G041310	0	0	0	0	0	0	0	0	0	0	0	0
HORVU1Hr1G041320	0	0	0	0	0	0	0	0	0	0	0	0
HORVU1Hr1G041340	0	0	0	0	0	0	0	0	0	0	0	0
HORVU1Hr1G041350	0	0	0	0	0	0	0	0	0	0	0	0
HORVU1Hr1G041360	0	0	0	0	0	0	0	0	0	0	0	0
HORVU1Hr1G041370	0	0	0	0	0	0	0	0	0	0	0	0
HORVU1Hr1G041400	0	0	0	0	0	0	0	0	0	0	0	0
HORVU1Hr1G041410	0	0	0	0	0	0	0	0	0	0	0	0
HORVU1Hr1G041430	0	0	0	0	0	0	0	0	0	0	0	0
HORVU1Hr1G041440	10.5611	0.714256	15.9094	1.16096	10.9369	3.48678	12.2197	1.06773	13.7238	3.36929	11.9128	3.66119
HORVU1Hr1G041480	0	0	0	0	0	0	0	0	0	0	0	0
HORVU1Hr1G041490	0	0	0	0	0	0	0	0	0.338206	0.676413	0	0
HORVU1Hr1G041500	0	0	0	0	0	0	0	0	0	0	0.185091	0.370183
HORVU1Hr1G041510	0	0	0	0	0	0	0	0	0	0	0	0
HORVU1Hr1G041530	7.71022	0.626897	10.9181	1.44685	7.00757	1.08763	7.95995	1.06648	11.633	3.67665	9.56899	2.76238
HORVU1Hr1G041580	0.854914	0.59052	0.788219	0.249074	0.411643	0.28998	1.31181	0.8973	1.39627	0.721788	1.00663	0.569727
HORVU1Hr1G041630	36.7326	4.96175	61.074	4.81776	45.3767	6.34261	42.3008	3.85239	66.1805	6.2254	54.8946	2.30409
HORVU1Hr1G041650	7.04629	0.676806	8.91853	0.790076	5.90409	0.663033	6.27479	1.16208	6.95196	2.32635	6.89471	1.15777
HORVU1Hr1G041710	17.948	2.71481	30.7509	2.30658	20.8253	3.35341	18.3136	4.38869	29.9856	5.25075	22.352	4.6769
HORVU1Hr1G041720	16.7931	1.14045	19.0683	1.69918	15.3379	1.45523	17.1066	2.46536	21.6614	1.86133	22.0208	2.93169
HORVU1Hr1G041740	29.4614	4.1743	20.5075	3.19784	22.0727	2.15018	19.5406	2.46672	20.0176	1.76514	17.7704	1.03859
HORVU1Hr1G041770	26.0172	2.29248	22.0523	2.37992	13.8565	2.69776	21.3254	3.24021	17.8379	0.754894	13.6251	2.3072
HORVU1Hr1G041790	31.6186	3.74714	50.0935	4.98808	31.5607	5.76477	33.0625	8.16671	51.2188	0.52827	33.4363	1.75952
HORVU1Hr1G041810	0	0	0	0	0	0	0	0	0	0	0	0
HORVU1Hr1G041820	12.7821	1.92102	27.7284	6.71526	23.0363	8.26863	26.0128	9.39865	39.0917	10.0701	41.0107	12.7852
HORVU1Hr1G041830	0	0	0	0	0	0	0	0	0	0	0	0
HORVU1Hr1G041860	0	0	0	0	0	0	0	0	0	0	0	0
HORVU1Hr1G041890	25.0682	5.37249	72.4581	7.35113	58.0641	16.5277	45.4876	10.0346	110.398	37.4101	82.2237	13.0766
HORVU1Hr1G041910	2.49824	0.375236	5.16529	0.577576	2.64195	0.436881	2.40384	0.500939	5.12535	0.967703	3.13056	0.191985
HORVU1Hr1G041950	2.45592	1.07033	3.52209	2.58223	2.59683	1.09632	1.97362	1.21459	4.05503	1.33139	2.26613	2.30991
HORVU1Hr1G041960	7.02129	1.26863	9.34446	2.75802	6.15536	2.64061	8.68528	2.16945	6.16302	2.03106	6.53327	0.58567
HORVU1Hr1G041970	132.77	6.64279	106.708	3.81513	105.652	6.12996	143.859	2.75291	95.6934	5.81339	103.706	4.31892
HORVU1Hr1G041980	0	0	0	0	0	0	0	0	0	0	0	0
HORVU1Hr1G041990	8.20957	0.834886	12.9021	0.532968	8.41664	1.87933	13.6661	2.68016	15.4766	2.86599	14.1764	2.77118
HORVU1Hr1G042020	44.8862	3.70046	33.6932	3.58785	29.7595	2.02441	58.6765	8.0348	25.6901	4.26924	41.2114	4.37867
HORVU1Hr1G042030	51.6532	19.6418	157.639	37.2944	81.5529	15.1218	106.065	17.1457	172.283	15.3888	106.817	10.5008
HORVU1Hr1G042050	184.748	13.8195	145.049	16.0983	135.854	10.6097	188.588	30.0838	104.654	14.721	150.847	14.5063
HORVU1Hr1G042060	9.68217	1.65876	6.58382	0.535284	7.12463	1.27448	5.34476	1.0406	5.39378	0.730421	5.49725	0.681646
HORVU1Hr1G042130	0	0	0	0	0	0	0	0	0	0	0	0
HORVU1Hr1G042140	18.127	0.937778	26.6138	2.16161	17.3607	1.59938	20.7182	1.91372	23.25	3.48331	18.9917	2.67526
HORVU1Hr1G042180	0.0710797	0.142159	0	0	0	0	0.0676209	0.135242	0.0613649	0.12273	0.052727	0.105454
HORVU1Hr1G042210	1.13381	0.206318	2.27636	0.771506	1.62336	0.361121	3.24052	0.706164	3.36586	0.448804	2.76602	1.23076
HORVU1Hr1G042220	715.084	72.6467	558.614	17.1196	574.98	32.2507	827.29	137.17	378.213	30.9723	666.366	35.9332
HORVU1Hr1G042250	7.0128	1.56215	17.6027	5.64161	17.124	1.84679	11.6165	3.47637	21.8875	2.94535	14.0585	5.00967
HORVU1Hr1G042270	214.279	7.40846	206.026	7.1059	176.364	13.5991	240.932	38.098	151.358	18.0183	206.101	10.8599
HORVU1Hr1G042280	26.1772	2.5793	37.9818	4.48014	23.0183	3.04368	25.7476	4.63701	27.8709	7.1949	26.8908	6.50653
HORVU1Hr1G042290	0	0	0	0	0	0	0	0	0	0	0	0
HORVU1Hr1G042330	0	0	0	0	0	0	0	0	0	0	0	0
HORVU1Hr1G042340	0	0	0	0	0	0	0.128615	0.25723	0	0	0	0
HORVU1Hr1G042350	21.5049	0.811211	50.2116	5.89614	24.9303	4.34363	26.3264	3.26724	39.0093	8.46355	31.2965	6.72245
HORVU1Hr1G042360	6.24854	1.01491	16.1098	2.16734	12.4013	4.47916	9.1484	1.12244	23.0414	15.5125	20.3367	9.87066
HORVU1Hr1G042370	1.72135	0.295281	1.13615	0.229899	0.988763	0.331408	3.05554	0.749261	5.34807	2.68861	4.93711	2.32792
HORVU1Hr1G042420	99.1774	5.73457	113.186	24.4373	98.0174	20.31	117.037	42.7095	99.4422	10.1417	98.8565	11.5468
HORVU1Hr1G042440	4.45156	0.128723	9.11841	1.42358	5.71192	0.745904	3.91673	1.16391	7.62836	1.72873	5.59882	1.44406
HORVU1Hr1G042450	5.35016	0.369141	7.99022	1.40342	4.5941	0.335287	4.83644	0.642133	6.26282	1.64111	5.11317	1.80592
HORVU1Hr1G042490	11.9144	1.07384	12.8068	2.40357	10.1435	1.24958	23.246	3.18675	13.4874	2.04099	14.7702	1.10916
HORVU1Hr1G042510	0.00834876	0.0166975	0.0475031	0.0512725	0.00707109	0.0141422	0.0367631	0.0307231	0.0256782	0.0171965	0.0268439	0.0186612
HORVU1Hr1G042520	89.6268	8.12215	82.6788	2.43663	69.436	7.83958	90.2426	7.53505	61.6381	8.48075	81.286	12.539
HORVU1Hr1G042530	0	0	0	0	0	0	0	0	0	0	0	0
HORVU1Hr1G042540	0	0	0	0	0	0	0	0	0	0	0	0
HORVU1Hr1G042550	18.4931	1.52599	25.7595	1.33351	18.0349	1.71726	18.2058	3.04552	21.6055	3.41445	19.1752	2.30449
HORVU1Hr1G042560	15.9029	1.94804	16.5196	1.37725	13.8205	2.05029	12.0969	2.45481	16.0449	2.27396	14.1282	1.02453
HORVU1Hr1G042590	0	0	0	0	0	0	0	0	0	0	0	0
HORVU1Hr1G042600	0	0	0	0	0	0	0	0	0	0	0	0
HORVU1Hr1G042610	0	0	0	0	0	0	0	0	0	0	0	0
HORVU1Hr1G042650	13.2096	0.973373	28.0261	1.57042	17.7328	2.61231	19.0323	3.76457	27.9855	3.56218	21.5765	2.12036
HORVU1Hr1G042690	18.9888	3.23108	28.5906	4.7796	20.6025	1.82684	20.6897	4.69125	24.8897	5.75443	22.894	1.18667
HORVU1Hr1G042710	1.02535	0.416181	0.744402	0.115019	0.431044	0.131548	1.56464	0.368125	1.13545	0.118844	1.10233	0.230494
HORVU1Hr1G042740	0	0	0	0	0	0	0	0	0	0	0	0
HORVU1Hr1G042770	0.606406	0.328157	2.52828	0.778743	1.51129	0.668383	1.81732	0.658406	3.56793	0.371031	3.97329	2.09775
HORVU1Hr1G042800	0.0526356	0.0611619	0.525602	0.217177	0.0273512	0.0547025	0.210437	0.247906	0.465365	0.151082	0.257694	0.307209
HORVU1Hr1G042810	2.9572	0.816167	17.5408	5.18615	5.62158	2.83402	7.19488	4.18942	41.8681	7.65677	20.0572	4.08503
HORVU1Hr1G042820	0	0	0	0	0	0	0	0	0	0	0	0
HORVU1Hr1G042840	0	0	0	0	0	0	0	0	0	0	0	0
HORVU1Hr1G042870	6.9489	0.759731	13.0106	2.00194	6.66206	0.453099	9.60326	1.23362	16.8301	2.44266	12.3711	3.30628
HORVU1Hr1G042910	0	0	0	0	0	0	0	0	0	0	0	0
HORVU1Hr1G042920	92.419	6.23833	91.6801	4.05921	82.573	4.50713	76.1872	3.47727	62.5759	6.23625	60.4014	3.54122
HORVU1Hr1G042990	0	0	0	0	0	0	0	0	0	0	0	0
HORVU1Hr1G043040	0	0	0.172844	0.345688	0	0	0	0	0.0816911	0.163382	0.186605	0.217092
HORVU1Hr1G043050	2.20748	1.23949	6.55393	2.20587	2.55036	0.824565	2.77314	1.4622	5.59469	0.222749	4.42921	1.84754
HORVU1Hr1G043080	0.282438	0.145069	0.74679	0.551402	0.566556	0.176867	0.999414	0.469405	2.30356	0.678828	0.173278	0.200129
HORVU1Hr1G043090	1.31777	0.563914	0.259481	0.174701	0.594403	0.421555	1.14584	0.607822	0.711612	0.707072	1.14771	0.370263
HORVU1Hr1G043110	26.2739	1.42243	31.9914	1.04769	20.554	2.03674	26.776	4.45417	25.5482	4.34239	24.2013	3.06993
HORVU1Hr1G043130	0	0	0	0	0	0	0	0	0	0	0	0
HORVU1Hr1G043140	0	0	0	0	0	0	0	0	0	0	0	0
HORVU1Hr1G043150	12.9318	1.51027	15.1302	1.03518	10.4774	1.60345	13.7763	1.93443	14.3733	2.0134	12.5061	2.02618
HORVU1Hr1G043190	0	0	0	0	0	0	0	0	0	0	0	0
HORVU1Hr1G043200	0	0	0	0	0	0	0	0	0	0	0	0
HORVU1Hr1G043220	42.0619	3.04721	37.4926	1.1374	36.3934	3.74258	37.8457	10.3872	30.0217	2.43996	30.3502	3.67164
HORVU1Hr1G043250	0	0	0	0	0	0	0	0	0	0	0	0
HORVU1Hr1G043280	8.12769	1.60755	9.2761	0.693049	5.97997	0.841065	13.9524	1.8772	10.8381	1.63259	10.1624	1.61407
HORVU1Hr1G043320	0.584854	0.741548	0	0	0	0	0.9033	0.785433	0.578202	0.385565	0.378178	0.442075
HORVU1Hr1G043360	1.06917	1.06263	3.97032	1.49011	2.14157	0.507817	4.79358	2.36517	4.10158	0.861276	3.12885	2.98113
HORVU1Hr1G043380	130.406	39.9419	292.011	111.126	178.578	89.7674	70.6872	34.2333	183.625	47.5433	132.42	12.4151
HORVU1Hr1G043430	0.109785	0.219571	1.51746	1.0105	0.456152	0.409053	0	0	0	0	0.329029	0.389679
HORVU1Hr1G043440	46.9217	1.62398	56.6831	1.13487	41.9752	2.59703	49.0273	7.10333	53.9339	0.581335	47.584	3.18805
HORVU1Hr1G043450	0.196167	0.132086	0.200027	0.16739	0.183323	0.060328	0.456984	0.515872	0.278679	0.182372	0.578979	0.642389
HORVU1Hr1G043470	0	0	0	0	0	0	0	0	0	0	0	0
HORVU1Hr1G043480	7.25961	0.895426	4.16466	0.730996	4.22145	1.01183	5.32085	1.66691	3.34256	1.41747	4.53593	0.821473
HORVU1Hr1G043500	0.806822	0.394387	0.228671	0.288649	0.30932	0.618641	0.802493	0.322263	0.37973	0.295624	1.0539	0.570885
HORVU1Hr1G043520	13.5503	1.37889	15.4383	0.567342	11.4435	1.51414	13.6602	3.06483	10.6959	1.88299	14.0151	1.31037
HORVU1Hr1G043550	0	0	0	0	0	0	0	0	0	0	0	0
HORVU1Hr1G043580	0.228618	0.153608	2.16271	1.0634	2.18898	0.848773	0.598334	0.0461478	7.4993	3.1737	6.11216	1.64426
HORVU1Hr1G043620	0	0	0.0242966	0.0485931	0	0	0	0	0	0	0	0
HORVU1Hr1G043640	52.6789	5.3788	46.1899	1.18758	34.3935	4.29893	48.3635	11.4503	29.6224	5.95225	42.2021	5.12519
HORVU1Hr1G043660	104.904	13.7239	128.533	4.84691	110.195	18.9475	126.432	27.0565	138.315	30.7883	115.657	26.614
HORVU1Hr1G043670	0	0	0	0	0	0	0	0	0	0	0	0
HORVU1Hr1G043680	71.3294	7.55217	92.8938	2.83922	66.4718	4.72969	65.6887	11.8121	74.6126	13.5588	67.8154	7.41228
HORVU1Hr1G043690	0	0	0	0	0	0	0	0	0	0	0	0
HORVU1Hr1G043700	0	0	0	0	0	0	0	0	0	0	0	0
HORVU1Hr1G043710	34.5631	3.55732	38.8547	3.42916	33.5059	5.79911	65.9052	6.23086	67.285	3.38217	57.1996	7.95161
HORVU1Hr1G043730	4.69982	0.262223	6.88585	0.752509	4.33677	0.878038	7.12282	1.09839	9.7933	1.52209	7.12991	1.1624
HORVU1Hr1G043780	0.294051	0.588102	0	0	0	0	0	0	0	0	0	0
HORVU1Hr1G043790	23.2919	7.60378	20.9422	6.17037	23.7189	6.44891	30.0498	10.3007	23.2864	9.92798	23.8294	3.20822
HORVU1Hr1G043800	0	0	0	0	0	0	0	0	0	0	0	0
HORVU1Hr1G043820	111.131	16.4842	167.599	25.5199	105.017	20.1657	153.399	8.21826	87.649	13.749	85.0006	8.01308
HORVU1Hr1G043830	4.99214	2.48425	84.0772	17.8577	44.9598	11.5751	29.1881	15.3519	88.6423	19.8415	65.5069	11.6272
HORVU1Hr1G043870	88.664	11.7768	97.6249	12.7821	80.0505	13.4481	131.785	29.3253	98.57	17.3804	93.9113	13.3567
HORVU1Hr1G043880	3.04892	0.711094	10.1448	3.2401	4.61614	1.25677	5.24872	2.0946	15.9201	6.18847	5.17486	1.93985
HORVU1Hr1G043890	0	0	0.735215	0.556351	0.159815	0.184783	0	0	0.218792	0.277466	0.0638155	0.127631
HORVU1Hr1G043900	0.365136	0.311712	0.270792	0.103999	0.145825	0.114626	2.47221	0.905268	0.466701	0.228293	1.05944	0.0764306
HORVU1Hr1G043910	17.8258	7.7052	37.1209	5.14809	48.2387	14.5868	47.9873	6.78357	103.383	60.6541	124.406	33.3073
HORVU1Hr1G043920	174.171	26.2583	394.731	24.1888	179.008	13.4463	103.855	22.8107	235.499	71.681	136.91	49.9943
HORVU1Hr1G043930	33.3054	3.93267	40.0985	2.17104	33.379	2.39874	29.909	1.65756	39.5438	3.92365	32.9304	2.45754
HORVU1Hr1G043940	47.6539	3.7779	47.6544	3.27851	39.7907	3.20564	58.833	10.4307	43.6962	5.0721	49.7115	2.68959
HORVU1Hr1G043970	0.168235	0.336471	0	0	0.177576	0.205053	0	0	0.175848	0.203494	0	0
HORVU1Hr1G043980	0	0	0.199649	0.399298	0	0	0	0	0	0	0.175512	0.351024
HORVU1Hr1G044000	144.67	8.83755	79.7118	29.9828	100.66	21.8332	253.62	86.2478	210.722	166.639	291.64	98.3798
HORVU1Hr1G044020	28.5439	2.53728	28.8106	2.16663	24.0717	3.47211	31.3021	6.86008	26.5609	2.91632	27.2995	1.5682
HORVU1Hr1G044040	1.47333	0.746668	1.50307	1.05528	3.52437	1.77977	6.0857	3.51366	5.43021	4.62127	10.6583	9.41946
HORVU1Hr1G044050	0	0	0	0	0	0	0	0	0	0	0	0
HORVU1Hr1G044070	0	0	0	0	0	0	0	0	0	0	0	0
HORVU1Hr1G044080	82.9586	22.2966	106.819	36.6431	196.717	80.8814	123.358	47.2036	294.956	171.969	299.158	151.138
HORVU1Hr1G044120	35.2513	2.72756	32.2088	3.49851	25.2847	2.67083	33.7877	5.64762	20.1374	3.91935	31.4514	4.17295
HORVU1Hr1G044160	69.894	7.65837	58.7197	8.56708	56.7501	8.27675	70.9425	11.8742	42.6893	4.39239	64.6936	4.89227
HORVU1Hr1G044170	48.6344	6.86629	31.3908	2.75824	47.283	16.0522	59.5464	25.3036	49.0265	5.08686	46.2943	3.26563
HORVU1Hr1G044200	0.232139	0.195577	0.214842	0.242687	0.0753529	0.0871252	1.34998	1.00967	0.385398	0.328985	1.64278	1.39199
HORVU1Hr1G044260	0.442094	0.527924	3.913	1.88812	3.84514	1.51958	6.48111	2.26883	2.03011	1.35195	4.22144	1.67159
HORVU1Hr1G044310	0	0	0	0	0	0	0	0	0.168009	0.336017	0	0
HORVU1Hr1G044320	0.33292	0.665841	1.0611	1.70046	0	0	0.495583	0.607078	0.528228	0.692066	0.181166	0.362333
HORVU1Hr1G044330	2.71251	1.14283	0.781003	0.744602	0.155682	0.311364	2.49873	0.761959	0.602094	0.485916	0	0
HORVU1Hr1G044340	0	0	0	0	0	0	0	0	0	0	0	0
HORVU1Hr1G044350	20.4226	1.81532	25.6184	1.88774	18.5653	1.40349	22.082	4.85667	21.3709	2.97018	23.5296	2.39461
HORVU1Hr1G044380	0.415905	0.258763	0.122433	0.150491	0.191658	0.156364	0.289429	0.0925135	0.543378	0.110218	0.1615	0.0239821
HORVU1Hr1G044400	0	0	0	0	0	0	0	0	0	0	0	0
HORVU1Hr1G044440	8.18231	0.639219	8.32257	0.882886	6.29603	0.793184	8.63551	2.18432	7.30785	1.25485	8.46166	0.311574
HORVU1Hr1G044490	0.123477	0.246955	0	0	0.110517	0.221034	0.0979797	0.195959	0.33526	0.437991	0	0
HORVU1Hr1G044500	14.2891	1.74205	17.4919	1.16276	11.0425	1.85212	11.8901	0.587045	15.1849	2.92372	13.7554	1.96305
HORVU1Hr1G044510	0	0	0	0	0	0	0	0	0	0	0	0
HORVU1Hr1G044530	22.285	1.92716	41.2064	3.95967	26.1259	3.93227	28.2471	2.90735	35.356	8.27164	28.9029	3.796
HORVU1Hr1G044560	34.059	5.45407	43.4529	14.0908	44.027	16.018	17.8954	6.05095	72.6889	22.4807	37.9584	6.45219
HORVU1Hr1G044570	15.6486	1.26085	19.08	2.9432	14.5917	2.37323	18.753	4.37437	18.231	1.79043	18.5582	1.60265
HORVU1Hr1G044590	34.0719	3.44745	50.4699	3.07079	35.3626	3.24562	37.8578	8.55703	44.1698	3.86509	40.3233	3.92897
HORVU1Hr1G044610	0.0828267	0.165653	0.26149	0.174509	0	0	0.272302	0.186385	0.330129	0.660258	0.604913	0.545086
HORVU1Hr1G044630	0	0	0	0	0	0	0	0	0	0	0	0
HORVU1Hr1G044680	0.299282	0.252018	0.100411	0.115945	0	0	0.394939	0.332564	0.56436	0.465865	3.1254	1.91265
HORVU1Hr1G044710	37.7654	3.75731	42.7176	7.87872	44.8439	9.70417	41.0676	10.0462	49.2342	16.0369	51.9508	6.27806
HORVU1Hr1G044740	41.6563	1.5723	116.075	5.46987	78.7434	9.26751	51.6303	5.85305	120.252	13.1958	77.1339	11.9063
HORVU1Hr1G044750	35.4807	3.14006	50.5312	5.49767	31.7059	4.3909	39.4416	6.90627	44.4382	6.76759	38.1205	6.39969
HORVU1Hr1G044770	61.1222	20.1497	31.881	6.48267	60.4226	9.43045	66.6484	17.2323	9.53851	6.59034	40.768	6.97037
HORVU1Hr1G044780	18.5939	1.73553	20.3863	2.21965	20.5138	1.95838	22.8469	1.86415	14.2733	4.9374	25.3914	4.26896
HORVU1Hr1G044790	0.76045	0.334626	1.01995	0.581128	0.602465	0.314397	0.460786	0.109392	1.16392	0.408963	0.846389	0.269019
HORVU1Hr1G044800	0	0	0	0	0	0	0	0	0	0	0	0
HORVU1Hr1G044810	44.5861	2.77878	75.839	3.1747	50.927	6.24588	47.1449	5.68683	74.8155	10.0232	56.2889	8.79305
HORVU1Hr1G044820	21.8607	1.64781	22.4735	2.45605	18.259	0.661156	23.7401	4.05282	23.1986	2.53767	23.0524	1.02806
HORVU1Hr1G044880	0	0	0	0	0	0	0	0	0	0	0	0
HORVU1Hr1G044890	83.7187	9.14543	54.0258	9.2933	46.3791	8.62292	91.3756	3.49319	13.3431	11.0783	53.2183	7.86053
HORVU1Hr1G044930	3.55688	0.151803	4.64447	0.551933	3.16913	0.540237	3.86907	0.902697	4.64912	1.45332	5.71488	1.09507
HORVU1Hr1G044960	64.4369	10.5289	61.8637	22.8675	96.8534	37.1961	86.4758	21.0968	192.095	101.515	148.634	65.311
HORVU1Hr1G045010	0	0	0.14597	0.29194	0.115411	0.230823	0.642331	0.743793	1.08443	1.27092	0.554495	0.321396
HORVU1Hr1G045020	0.157844	0.0577751	0.278203	0.104683	0.233534	0.107151	0.127713	0.123024	1.1234	0.111923	0.791705	0.164187
HORVU1Hr1G045060	3.19887	1.28322	5.02055	1.62462	3.35624	1.6467	4.83784	1.13518	2.52198	1.4237	4.25516	0.97384
HORVU1Hr1G045070	15.8164	1.53802	13.8247	2.05211	11.8478	1.78402	16.5352	3.28183	10.843	1.55434	13.9448	1.41004
HORVU1Hr1G045080	6.80599	0.927192	7.75963	1.74177	6.6598	1.53217	7.12696	1.67314	1.58934	0.924059	3.41665	0.446053
HORVU1Hr1G045090	0	0	0.0945775	0.075386	0	0	0.0252738	0.0505477	0	0	0.0284702	0.0569404
HORVU1Hr1G045100	0.510865	0.365943	0.539732	0.251175	0.600063	0.31859	0.508069	0.124302	0.612301	0.269751	0.650926	0.0961265
HORVU1Hr1G045110	3.09363	1.39825	5.16146	1.41312	2.1263	1.06539	7.83479	1.24044	6.22877	1.50812	4.49062	1.30522
HORVU1Hr1G045120	0	0	0	0	0	0	0	0	0	0	0	0
HORVU1Hr1G045130	14.6298	0.83496	14.4129	1.2342	12.0132	0.717356	19.6204	1.47887	15.1336	1.62918	15.9364	1.40218
HORVU1Hr1G045160	144.867	16.8071	192.073	11.2698	147.878	19.0212	142.04	31.937	185.102	18.1843	145.276	10.4835
HORVU1Hr1G045170	25.7391	4.03836	27.8426	0.979803	20.1376	2.35527	26.5776	4.54261	21.4659	2.67973	21.6152	2.43998
HORVU1Hr1G045180	0	0	0	0	0	0	0	0	0	0	0	0
HORVU1Hr1G045190	0	0	0	0	0	0	0	0	0	0	0	0
HORVU1Hr1G045220	304.856	43.4509	284.623	54.5832	301.625	61.6933	239.921	83.6332	358.85	38.2266	291.255	44.5843
HORVU1Hr1G045230	0	0	0	0	0	0	0	0	0	0	0	0
HORVU1Hr1G045280	2.3147	0.41711	2.95497	0.133595	2.22869	0.278433	2.58383	0.344786	2.66282	0.396833	3.27533	0.29233
HORVU1Hr1G045310	14.6585	1.25201	13.2239	1.52456	9.83283	0.893262	14.5379	2.50753	12.4898	1.75802	12.8903	1.9625
HORVU1Hr1G045320	0	0	0	0	0	0	0	0	0	0	0	0
HORVU1Hr1G045360	68.2539	6.88424	70.4294	3.0973	59.9562	3.46433	63.4864	2.69104	62.2008	6.53548	59.6176	2.57847
HORVU1Hr1G045390	0	0	0	0	0	0	0	0	0	0	0	0
HORVU1Hr1G045490	33.0851	2.06673	49.2998	4.23236	29.0424	5.51532	25.8958	6.64236	33.1593	10.9481	27.5814	8.19846
HORVU1Hr1G045500	0	0	0.222824	0.149475	0.18381	0.223156	0.19862	0.243305	0	0	0.508743	0.618385
HORVU1Hr1G045510	0	0	0	0	0	0	0	0	0	0	0	0
HORVU1Hr1G045520	0.247011	0.186812	0.551482	0.200341	0.624892	0.44169	1.98156	0.522716	1.35114	0.335105	1.68233	0.5644
HORVU1Hr1G045530	0	0	0	0	0	0	0.0593964	0.0712737	0.0193856	0.0387712	0	0
HORVU1Hr1G045550	0	0	0	0	0	0	0	0	0	0	0	0
HORVU1Hr1G045570	0.196716	0.261327	0.263905	0.231734	0	0	0	0	0.479134	0.188047	0.125057	0.149104
HORVU1Hr1G045590	3.90703	0.340981	4.30431	0.281236	4.53732	0.670009	8.83233	0.967047	7.00238	0.929069	9.15446	0.503876
HORVU1Hr1G045610	39.1269	1.85458	49.3684	2.45395	41.0714	7.04898	46.3912	4.01589	55.622	7.26818	59.7663	4.79637
HORVU1Hr1G045630	253.992	19.8013	345.145	31.6853	298.469	33.8337	363.707	15.2856	465.65	52.6326	370.404	48.6267
HORVU1Hr1G045640	24.8048	4.11408	39.3071	2.53947	29.4971	5.06741	30.0482	5.52353	42.9925	5.1216	36.2894	3.59658
HORVU1Hr1G045670	5.72971	0.879397	11.2486	2.00137	7.35234	1.31059	5.40541	0.617226	13.1488	1.86254	8.89386	2.07331
HORVU1Hr1G045690	42.492	8.42804	141.292	14.2946	171.263	26.5943	19.0461	11.1613	58.4892	16.2695	83.6303	50.2111
HORVU1Hr1G045700	19.792	7.45881	57.5346	14.9251	83.6509	10.6446	8.82277	5.72657	27.5533	5.83394	39.8598	22.3634
HORVU1Hr1G045710	0	0	0	0	0	0	0	0	0	0	0	0
HORVU1Hr1G045720	88.1742	8.81525	96.4847	17.4921	98.8933	18.8027	78.5167	18.0798	76.1459	12.2759	81.8212	11.4988
HORVU1Hr1G045760	0.200356	0.210254	1.66003	0.76825	1.12323	0.217067	0.457489	0.557405	2.83499	1.56795	0.921671	0.602253
HORVU1Hr1G045790	0.0523468	0.104694	0.273616	0.0948397	0.0534211	0.106842	1.22145	0.7181	0.532404	0.399153	0.373295	0.384734
[truncated: 37,846 more rows]
