# Supplementary material for: Osmotic stress enhances suberization of apoplastic barriers in barley seminal roots: analysis of chemical, transcriptomic and physiological responses
Source: New Phytol. 2018 Jul 28;221(1):180–94. doi: 10.1111/nph.15351 (PMC6586163; doi:10.1111/nph.15351)
Supplement: Supplementary file 3 — Table S2 Complete list of differentially expressed genes [file NPH-221-180-s003.xlsx]

## Sheet: Information
New Phytologist Supporting Information
Article title: Osmotic stress enhances suberization of apoplastic barriers in barley seminal roots: analysis of chemical, transcriptomic and physiological responses
Authors: Tino Kreszies, Nandhini Shellakkutti, Alina Osthoff, Peng Yu, Jutta A. Baldauf, Viktoria V. Zeisler-Diehl, Kosala Ranathunge, Frank Hochholdinger and Lukas Schreiber
Article acceptance date: 18 June 2018
Table S2: Complete list of differentially expressed genes.
The Table consists of several sheets which include the barley gene IDs with their log2FC and t, P, adjusted P and B value.
Sheets: A_SvsK; B_SvsK; C_SvsK represent differentially expressed genes in the three root Zones A, B and C each stress versus control
Sheets: K_AvsB; K_BvsC; K_AvsC represent differentially expressed genes in control conditions over the length of the root
Sheets: S_AvsB; S_BvsC; S_AvsC represent differentially expressed genes in control conditions over the length of the root

## Sheet: A_SvsK
ID	log2FC	t	P.Value	adj.P.Val	B
HORVU5Hr1G096000	-4.61409	-28.3406	3.42e-17	1.27e-12	29.6266
HORVU1Hr1G071260	-5.40313	-27.4177	6.39e-17	1.27e-12	28.94
HORVU2Hr1G036870	-1.92924	-26.8262	9.64e-17	1.28e-12	28.5847
HORVU4Hr1G076100	-2.24806	-26.2797	1.42e-16	1.41e-12	28.1899
HORVU5Hr1G067880	-5.03716	-25.6025	2.32e-16	1.85e-12	27.5981
HORVU5Hr1G026730	-3.00143	-24.4749	5.39e-16	3.58e-12	26.6968
HORVU4Hr1G073630	-3.0911	-24.161	6.87e-16	3.91e-12	26.4053
HORVU4Hr1G083030	-2.71922	-23.4615	1.19e-15	4.21e-12	26.0572
HORVU7Hr1G047700	-4.56068	-23.6509	1.02e-15	4.21e-12	26.023
HORVU6Hr1G033380	-3.27557	-23.5524	1.11e-15	4.21e-12	26.0032
HORVU3Hr1G022770	-4.78107	-23.3815	1.27e-15	4.21e-12	25.9637
HORVU7Hr1G004350	-2.28048	-22.9183	1.84e-15	5.47e-12	25.4658
HORVU6Hr1G070330	-2.27164	-22.7919	2.04e-15	5.47e-12	25.3453
HORVU2Hr1G122370	-3.2426	-22.7814	2.06e-15	5.47e-12	25.2918
HORVU4Hr1G016410	-2.66135	-22.5282	2.53e-15	5.94e-12	25.0616
HORVU3Hr1G054640	-1.15894	-21.6607	5.26e-15	1.16e-11	24.4969
HORVU0Hr1G007360	-8.597	-22.6454	2.3e-15	5.73e-12	24.2576
HORVU6Hr1G063540	-2.93852	-21.52	5.94e-15	1.18e-11	24.0548
HORVU5Hr1G124390	-3.2233	-21.2514	7.5e-15	1.42e-11	24
HORVU7Hr1G077750	5.8581	23.7049	9.81e-16	4.21e-12	23.7471
HORVU1Hr1G055350	-9.47695	-21.5681	5.7e-15	1.18e-11	23.1689
HORVU6Hr1G033420	-1.82269	-19.583	3.4e-14	5.88e-11	22.7533
HORVU3Hr1G059130	-4.08737	-19.208	4.85e-14	8.05e-11	22.3995
HORVU7Hr1G006250	-2.41094	-19.0575	5.6e-14	8.59e-11	22.2539
HORVU5Hr1G042080	-3.98825	-18.9868	6e-14	8.85e-11	22.1877
HORVU3Hr1G050080	-5.97892	-19.0784	5.49e-14	8.59e-11	22.0071
HORVU1Hr1G066470	-7.4516	-20.1159	2.07e-14	3.75e-11	21.9357
HORVU2Hr1G013450	-4.75883	-18.7081	7.87e-14	1.12e-10	21.8131
HORVU0Hr1G018200	-1.58182	-18.5397	9.29e-14	1.19e-10	21.5766
HORVU1Hr1G021760	-3.10217	-18.3836	1.08e-13	1.27e-10	21.3518
HORVU2Hr1G066480	-4.36924	-18.1813	1.33e-13	1.43e-10	21.3172
HORVU4Hr1G064720	-3.87244	-18.291	1.19e-13	1.32e-10	21.1458
HORVU2Hr1G003080	-4.98253	-18.615	8.62e-14	1.14e-10	21.1067
HORVU2Hr1G114070	-9.5614	-18.4682	9.97e-14	1.2e-10	21.0466
HORVU5Hr1G040970	2.39333	18.0181	1.57e-13	1.6e-10	20.9747
HORVU1Hr1G081410	-9.31797	-18.3559	1.11e-13	1.27e-10	20.7875
HORVU6Hr1G024850	-6.41622	-18.6582	8.26e-14	1.14e-10	20.7386
HORVU4Hr1G011280	1.82161	17.8042	1.95e-13	1.94e-10	20.6434
HORVU3Hr1G108670	-10.3829	-18.0613	1.5e-13	1.57e-10	20.5308
HORVU2Hr1G076180	1.92604	17.0856	4.12e-13	3.73e-10	20.2722
HORVU3Hr1G087850	1.80267	17.0953	4.08e-13	3.73e-10	20.2674
HORVU5Hr1G097870	4.89802	18.4753	9.9e-14	1.2e-10	20.0723
HORVU7Hr1G078850	-1.94082	-17.0546	4.26e-13	3.77e-10	20.0688
HORVU3Hr1G114360	0.79869	17.0231	4.4e-13	3.81e-10	19.7922
HORVU2Hr1G085280	-5.92335	-16.5454	7.37e-13	6e-10	19.6831
HORVU6Hr1G061450	-3.11323	-16.7555	5.87e-13	4.87e-10	19.6024
HORVU2Hr1G046930	-6.34611	-17.3364	3.16e-13	3e-10	19.544
HORVU2Hr1G029000	-6.97095	-16.9497	4.76e-13	4.04e-10	19.3662
HORVU4Hr1G053770	-4.95774	-17.3543	3.1e-13	3e-10	19.2393
HORVU3Hr1G058220	-8.12159	-16.4351	8.32e-13	6.63e-10	18.9411
HORVU2Hr1G045900	-2.60327	-16.2005	1.08e-12	7.96e-10	18.9191
HORVU5Hr1G062940	1.36141	16.2842	9.83e-13	7.39e-10	18.8892
HORVU4Hr1G053820	-6.90672	-16.4048	8.6e-13	6.72e-10	18.8517
HORVU2Hr1G071860	-3.3374	-15.7041	1.89e-12	1.28e-09	18.7575
HORVU5Hr1G094300	-1.25164	-16.0393	1.29e-12	9.36e-10	18.5996
HORVU4Hr1G053810	-5.85052	-16.2878	9.79e-13	7.39e-10	18.516
HORVU1Hr1G046400	5.92804	15.9001	1.51e-12	1.06e-09	18.504
HORVU3Hr1G030890	5.67492	15.7514	1.79e-12	1.23e-09	18.4733
HORVU6Hr1G026450	-7.34089	-16.0134	1.33e-12	9.46e-10	18.4696
HORVU2Hr1G115210	0.73362	15.5562	2.24e-12	1.49e-09	18.4356
HORVU3Hr1G082460	-6.01814	-15.3549	2.83e-12	1.79e-09	18.3108
HORVU2Hr1G092800	-4.5165	-15.4738	2.46e-12	1.61e-09	18.2724
HORVU1Hr1G077020	-1.44689	-15.2812	3.08e-12	1.89e-09	18.2609
HORVU5Hr1G024160	-2.63891	-15.1814	3.46e-12	1.97e-09	18.0959
HORVU3Hr1G003820	-1.11696	-15.2034	3.38e-12	1.95e-09	18.0016
HORVU3Hr1G030770	6.05796	15.1196	3.73e-12	2.09e-09	17.9066
HORVU3Hr1G015710	-7.005	-15.4069	2.66e-12	1.71e-09	17.835
HORVU3Hr1G064080	-2.5325	-15.2277	3.28e-12	1.95e-09	17.8027
HORVU4Hr1G087730	-7.10371	-15.3041	3e-12	1.87e-09	17.7854
HORVU2Hr1G073210	7.11313	15.2064	3.36e-12	1.95e-09	17.6312
HORVU0Hr1G017540	-1.20861	-15.0033	4.28e-12	2.37e-09	17.6278
HORVU4Hr1G079600	5.60346	15.2593	3.16e-12	1.91e-09	17.5502
HORVU6Hr1G026330	-3.6097	-14.7349	5.9e-12	3.22e-09	17.3722
HORVU7Hr1G097270	-3.7302	-14.4209	8.65e-12	4.6e-09	17.2379
HORVU1Hr1G078300	-3.08499	-14.4427	8.42e-12	4.54e-09	17.1903
HORVU5Hr1G056950	2.06176	14.265	1.05e-11	5.43e-09	17.0602
HORVU4Hr1G081550	-6.3753	-14.2285	1.1e-11	5.61e-09	16.8634
HORVU1Hr1G060940	-1.94138	-14.0912	1.3e-11	6.41e-09	16.8456
HORVU4Hr1G081500	-5.94243	-14.1119	1.27e-11	6.32e-09	16.8001
HORVU2Hr1G107600	-5.2267	-14.0301	1.41e-11	6.82e-09	16.766
HORVU4Hr1G090080	-9.99585	-14.0227	1.42e-11	6.82e-09	16.65
HORVU2Hr1G111300	1.33634	14.1458	1.22e-11	6.14e-09	16.5677
HORVU6Hr1G052500	1.16433	13.9898	1.48e-11	7.02e-09	16.5554
HORVU1Hr1G032150	-6.22912	-13.9455	1.57e-11	7.17e-09	16.4984
HORVU4Hr1G081570	-6.22686	-13.855	1.76e-11	7.78e-09	16.4663
HORVU7Hr1G024190	-6.4928	-13.9577	1.54e-11	7.14e-09	16.4538
HORVU3Hr1G090430	-4.63974	-13.8768	1.71e-11	7.73e-09	16.4007
HORVU7Hr1G048940	2.72424	13.9587	1.54e-11	7.14e-09	16.3001
HORVU4Hr1G073120	-1.72477	-14.3587	9.34e-12	4.9e-09	16.2815
HORVU4Hr1G082000	-4.86636	-13.5804	2.5e-11	1.04e-08	16.2011
HORVU2Hr1G109970	-4.11175	-13.6095	2.4e-11	1.01e-08	16.1831
HORVU2Hr1G053610	-2.70524	-13.5343	2.65e-11	1.09e-08	16.0591
HORVU7Hr1G008320	0.813053	13.7047	2.13e-11	9.12e-09	15.9619
HORVU6Hr1G025480	-5.65949	-13.7043	2.13e-11	9.12e-09	15.9381
HORVU7Hr1G074650	-2.85372	-13.3844	3.22e-11	1.28e-08	15.9341
HORVU2Hr1G094140	-5.20993	-13.7726	1.95e-11	8.54e-09	15.8661
HORVU6Hr1G091950	0.747568	13.8544	1.76e-11	7.78e-09	15.8611
HORVU7Hr1G091910	-5.27531	-13.4593	2.92e-11	1.19e-08	15.8599
HORVU7Hr1G078330	-5.74593	-13.6428	2.3e-11	9.76e-09	15.7961
HORVU4Hr1G014530	-4.27927	-13.2659	3.76e-11	1.42e-08	15.7946
HORVU6Hr1G060720	4.32501	13.3535	3.35e-11	1.31e-08	15.7441
HORVU4Hr1G067280	-4.86122	-13.3363	3.43e-11	1.32e-08	15.6819
HORVU5Hr1G095460	-5.44003	-13.3857	3.22e-11	1.28e-08	15.6256
HORVU5Hr1G012890	-0.813029	-13.3644	3.31e-11	1.3e-08	15.6229
HORVU5Hr1G018100	-3.91122	-13.076	4.84e-11	1.74e-08	15.4783
HORVU6Hr1G090560	5.46219	13.0093	5.29e-11	1.88e-08	15.4446
HORVU5Hr1G076140	-1.14835	-13.3337	3.44e-11	1.32e-08	15.4342
HORVU7Hr1G054530	-7.18984	-13.1261	4.53e-11	1.69e-08	15.357
HORVU7Hr1G035020	-3.44465	-12.9785	5.51e-11	1.93e-08	15.3535
HORVU0Hr1G038820	-5.57349	-13.1123	4.61e-11	1.7e-08	15.3304
HORVU7Hr1G100230	-2.95431	-13.1026	4.67e-11	1.71e-08	15.2646
HORVU2Hr1G037280	-5.40313	-13.0751	4.85e-11	1.74e-08	15.0956
HORVU3Hr1G010920	-4.30845	-12.8006	7.01e-11	2.37e-08	15.0432
HORVU5Hr1G019030	4.07673	12.828	6.75e-11	2.3e-08	15.0373
HORVU5Hr1G025900	-0.682179	-12.9846	5.47e-11	1.93e-08	14.9966
HORVU7Hr1G122350	-8.7582	-12.8525	6.53e-11	2.24e-08	14.973
HORVU4Hr1G008680	-1.66765	-12.6193	8.97e-11	2.98e-08	14.9145
HORVU0Hr1G009450	-5.19397	-12.5927	9.31e-11	3.07e-08	14.8314
HORVU5Hr1G024040	-2.43777	-12.5336	1.01e-10	3.25e-08	14.819
HORVU5Hr1G087980	-4.02606	-12.5269	1.02e-10	3.25e-08	14.7996
HORVU2Hr1G090750	4.73548	12.8628	6.44e-11	2.23e-08	14.744
HORVU6Hr1G032290	-8.00209	-12.5256	1.02e-10	3.25e-08	14.7358
HORVU6Hr1G063490	-1.24529	-13.2611	3.79e-11	1.42e-08	14.583
HORVU4Hr1G081510	-7.69773	-12.4112	1.2e-10	3.78e-08	14.5618
HORVU4Hr1G060870	4.32555	12.324	1.35e-10	4.2e-08	14.5147
HORVU5Hr1G065170	1.26864	12.5624	9.7e-11	3.17e-08	14.3032
HORVU4Hr1G008700	-2.15904	-12.7501	7.51e-11	2.51e-08	14.285
HORVU4Hr1G089750	-8.81729	-12.2178	1.57e-10	4.84e-08	14.2237
HORVU3Hr1G002980	-4.4337	-12.3597	1.29e-10	4.03e-08	14.21
HORVU3Hr1G091230	1.86891	12.1326	1.77e-10	5.3e-08	14.1689
HORVU4Hr1G072260	-3.70428	-12.1351	1.76e-10	5.3e-08	14.1564
HORVU4Hr1G057170	3.97012	12.0147	2.09e-10	6.08e-08	14.0546
HORVU6Hr1G090180	-4.87248	-12.1527	1.72e-10	5.23e-08	14.0533
HORVU6Hr1G090420	-7.57104	-12.031	2.04e-10	5.98e-08	13.979
HORVU7Hr1G081980	3.04748	12.0373	2.02e-10	5.97e-08	13.9756
HORVU3Hr1G095360	-5.29573	-11.955	2.28e-10	6.34e-08	13.9594
HORVU7Hr1G035190	-2.89315	-11.903	2.45e-10	6.65e-08	13.9376
HORVU2Hr1G114190	-2.2245	-11.9665	2.24e-10	6.33e-08	13.9368
HORVU5Hr1G006320	-5.5375	-11.9171	2.4e-10	6.6e-08	13.9177
HORVU4Hr1G075970	1.068	11.9254	2.37e-10	6.57e-08	13.8847
HORVU5Hr1G117110	4.81608	12.0842	1.89e-10	5.63e-08	13.8534
HORVU1Hr1G063420	3.45381	11.8148	2.78e-10	7.45e-08	13.818
HORVU6Hr1G009990	-5.86686	-11.9575	2.27e-10	6.34e-08	13.8136
HORVU7Hr1G053940	-1.52556	-11.9809	2.19e-10	6.25e-08	13.7534
HORVU1Hr1G045590	1.12462	11.905	2.45e-10	6.65e-08	13.6824
HORVU3Hr1G018650	1.3376	11.7118	3.23e-10	8.47e-08	13.6409
HORVU3Hr1G079960	0.937351	11.9804	2.2e-10	6.25e-08	13.6055
HORVU5Hr1G077810	2.2245	11.6869	3.35e-10	8.62e-08	13.5982
HORVU7Hr1G039930	-0.825087	-11.9854	2.18e-10	6.25e-08	13.5517
HORVU2Hr1G090740	-2.94289	-11.6581	3.5e-10	8.93e-08	13.54
HORVU4Hr1G011060	-5.71799	-11.6952	3.31e-10	8.57e-08	13.5318
HORVU6Hr1G058000	2.14674	11.607	3.77e-10	9.32e-08	13.5195
HORVU6Hr1G025080	-5.64787	-11.7783	2.94e-10	7.75e-08	13.5077
HORVU7Hr1G071290	2.33691	11.6187	3.7e-10	9.22e-08	13.4991
HORVU7Hr1G049370	-1.71264	-12.1917	1.63e-10	4.98e-08	13.4833
HORVU2Hr1G092810	1.22372	11.5619	4.02e-10	9.72e-08	13.4507
HORVU5Hr1G051310	-4.65676	-11.7878	2.9e-10	7.69e-08	13.4395
HORVU3Hr1G113560	3.77375	11.5684	3.99e-10	9.68e-08	13.4324
HORVU7Hr1G086890	-2.42632	-11.5579	4.05e-10	9.72e-08	13.398
HORVU4Hr1G053790	-9.21541	-11.5181	4.29e-10	1.02e-07	13.3811
HORVU2Hr1G075970	0.504492	11.8905	2.5e-10	6.72e-08	13.3754
HORVU4Hr1G053850	-9.57883	-11.5086	4.35e-10	1.03e-07	13.3656
HORVU2Hr1G011170	5.80177	11.625	3.67e-10	9.19e-08	13.3435
HORVU6Hr1G072300	-1.91906	-11.5813	3.91e-10	9.56e-08	13.3406
HORVU2Hr1G036110	7.82005	11.5319	4.21e-10	1e-07	13.3068
HORVU2Hr1G125430	5.48622	11.5854	3.89e-10	9.56e-08	13.267
HORVU3Hr1G097120	4.14405	11.6459	3.56e-10	9.03e-08	13.2262
HORVU7Hr1G059050	-1.31267	-11.642	3.58e-10	9.03e-08	13.1698
HORVU0Hr1G040190	-2.89547	-11.3586	5.44e-10	1.24e-07	13.1493
HORVU2Hr1G101470	-2.3526	-11.4672	4.63e-10	1.08e-07	13.1159
HORVU4Hr1G089870	-8.40614	-11.3901	5.19e-10	1.2e-07	13.1092
HORVU3Hr1G011330	1.02026	11.706	3.26e-10	8.49e-08	13.0726
HORVU5Hr1G096310	2.03614	11.3388	5.6e-10	1.27e-07	13.0496
HORVU5Hr1G076230	0.933725	11.3722	5.33e-10	1.22e-07	13.012
HORVU7Hr1G039780	-1.42037	-11.3824	5.25e-10	1.21e-07	12.9177
HORVU5Hr1G061480	1.77794	11.1976	6.91e-10	1.5e-07	12.8982
HORVU7Hr1G050680	-4.68029	-11.2212	6.67e-10	1.46e-07	12.8683
HORVU0Hr1G030160	-4.82869	-11.2614	6.28e-10	1.39e-07	12.8494
HORVU4Hr1G083950	2.52238	11.11	7.89e-10	1.65e-07	12.7803
HORVU6Hr1G071950	-2.43274	-11.1819	7.08e-10	1.52e-07	12.7514
HORVU7Hr1G102070	-7.30547	-11.1473	7.46e-10	1.58e-07	12.7402
HORVU7Hr1G109650	-5.01709	-11.1413	7.53e-10	1.59e-07	12.7348
HORVU0Hr1G017720	-11.1955	-11.0813	8.24e-10	1.7e-07	12.7195
HORVU2Hr1G071570	1.75093	11.2943	5.98e-10	1.34e-07	12.6798
HORVU4Hr1G040290	-1.71044	-11.4299	4.89e-10	1.14e-07	12.6737
HORVU6Hr1G016520	2.8223	11.2391	6.5e-10	1.43e-07	12.6579
HORVU6Hr1G063480	-4.45171	-11.0732	8.34e-10	1.71e-07	12.6561
HORVU2Hr1G070300	-2.0072	-11.2977	5.95e-10	1.34e-07	12.6552
HORVU3Hr1G076890	-1.44379	-11.1009	8e-10	1.67e-07	12.634
HORVU1Hr1G068910	5.36529	11.0576	8.54e-10	1.73e-07	12.6247
HORVU2Hr1G003390	-5.81657	-11.077	8.3e-10	1.7e-07	12.5677
HORVU6Hr1G073730	1.28592	11.1957	6.94e-10	1.5e-07	12.5525
HORVU5Hr1G072530	-0.643358	-11.2822	6.09e-10	1.36e-07	12.5512
HORVU4Hr1G081310	-1.54824	-11.0981	8.04e-10	1.67e-07	12.5422
HORVU4Hr1G068770	0.600627	11.1723	7.18e-10	1.54e-07	12.5392
HORVU7Hr1G098490	-2.57576	-11.0574	8.55e-10	1.73e-07	12.5261
HORVU1Hr1G070140	-5.01263	-10.92	1.05e-09	2.03e-07	12.506
HORVU1Hr1G003370	2.94795	10.9327	1.03e-09	2e-07	12.5001
HORVU1Hr1G046990	2.00631	11.0403	8.77e-10	1.77e-07	12.48
HORVU4Hr1G011040	-5.76815	-10.957	9.96e-10	1.95e-07	12.4238
HORVU5Hr1G020400	1.39684	10.9688	9.78e-10	1.94e-07	12.4172
HORVU4Hr1G083140	-4.11154	-11.0316	8.89e-10	1.78e-07	12.3974
HORVU3Hr1G011620	3.5068	10.869	1.14e-09	2.17e-07	12.3316
HORVU6Hr1G009940	-5.50444	-10.847	1.18e-09	2.23e-07	12.3312
HORVU2Hr1G062910	3.20331	10.81	1.25e-09	2.34e-07	12.3142
HORVU1Hr1G053840	-0.908848	-11.1493	7.44e-10	1.58e-07	12.3141
HORVU5Hr1G048810	2.15622	10.9665	9.82e-10	1.94e-07	12.2955
HORVU5Hr1G053480	1.82972	10.7811	1.31e-09	2.41e-07	12.2825
HORVU2Hr1G077120	2.51467	10.9455	1.01e-09	1.98e-07	12.2508
HORVU6Hr1G002230	-0.99307	-10.9644	9.85e-10	1.94e-07	12.2157
HORVU7Hr1G043210	-3.02194	-10.7429	1.38e-09	2.54e-07	12.2068
HORVU6Hr1G090040	-9.01561	-10.7119	1.45e-09	2.66e-07	12.149
HORVU5Hr1G077880	2.10768	10.6755	1.54e-09	2.77e-07	12.1338
HORVU7Hr1G020940	-4.49074	-10.692	1.5e-09	2.71e-07	12.1202
HORVU6Hr1G009100	-4.66243	-10.6623	1.57e-09	2.81e-07	12.0375
HORVU3Hr1G068780	1.10378	10.8066	1.25e-09	2.34e-07	12.0324
HORVU3Hr1G109590	-5.44138	-10.66	1.58e-09	2.81e-07	11.9478
HORVU4Hr1G067020	1.55986	10.794	1.28e-09	2.37e-07	11.9226
HORVU5Hr1G067760	-5.41772	-10.543	1.89e-09	3.29e-07	11.9219
HORVU6Hr1G027360	-0.819972	-10.833	1.2e-09	2.26e-07	11.9163
HORVU1Hr1G092710	1.17018	10.8774	1.13e-09	2.16e-07	11.8881
HORVU5Hr1G093530	-1.499	-10.5603	1.84e-09	3.22e-07	11.8687
HORVU3Hr1G007280	0.871906	10.9368	1.03e-09	2e-07	11.8561
HORVU4Hr1G024570	1.00858	10.6143	1.69e-09	3.01e-07	11.8451
HORVU7Hr1G086010	-0.889274	-10.5809	1.78e-09	3.14e-07	11.8205
HORVU4Hr1G010250	-3.62021	-10.5997	1.73e-09	3.07e-07	11.8158
HORVU5Hr1G000780	0.727919	10.7078	1.46e-09	2.66e-07	11.8014
HORVU2Hr1G126130	-9.36049	-10.3872	2.42e-09	4.06e-07	11.6889
HORVU6Hr1G077710	-2.58275	-10.4499	2.19e-09	3.76e-07	11.6752
HORVU7Hr1G038650	-0.76874	-10.8512	1.17e-09	2.22e-07	11.6341
HORVU6Hr1G090460	-4.56023	-10.3922	2.4e-09	4.05e-07	11.6145
HORVU7Hr1G106540	3.94846	10.3652	2.51e-09	4.18e-07	11.6024
HORVU4Hr1G069660	3.00683	10.3221	2.68e-09	4.4e-07	11.554
HORVU2Hr1G091460	-2.04213	-10.3323	2.64e-09	4.35e-07	11.551
HORVU7Hr1G089290	-1.73102	-10.3862	2.42e-09	4.06e-07	11.5335
HORVU3Hr1G035400	-0.507843	-10.5255	1.94e-09	3.37e-07	11.5016
HORVU6Hr1G091840	5.87527	10.2494	3.02e-09	4.88e-07	11.4509
HORVU4Hr1G072630	0.752071	10.4192	2.3e-09	3.9e-07	11.4368
HORVU6Hr1G018520	1.28312	10.5714	1.81e-09	3.18e-07	11.4244
HORVU7Hr1G054660	3.96097	10.2229	3.15e-09	5.08e-07	11.4156
HORVU6Hr1G087000	-1.19857	-10.4373	2.24e-09	3.82e-07	11.3554
HORVU4Hr1G013190	-2.02519	-10.2905	2.82e-09	4.59e-07	11.3494
HORVU2Hr1G117540	-5.95761	-10.1473	3.55e-09	5.64e-07	11.2924
HORVU1Hr1G041280	2.92597	10.1444	3.57e-09	5.65e-07	11.2871
HORVU1Hr1G011610	-1.33334	-10.1596	3.48e-09	5.55e-07	11.2819
HORVU2Hr1G007490	-3.92241	-10.1227	3.7e-09	5.78e-07	11.2296
HORVU4Hr1G016860	-5.10614	-10.1387	3.6e-09	5.68e-07	11.2118
HORVU3Hr1G086500	-3.65946	-10.131	3.65e-09	5.73e-07	11.2049
HORVU2Hr1G092930	-0.685706	-10.3116	2.73e-09	4.46e-07	11.1532
HORVU4Hr1G083210	1.22413	10.2062	3.23e-09	5.19e-07	11.0443
HORVU2Hr1G049700	-0.994443	-10.3337	2.64e-09	4.35e-07	11.0352
HORVU2Hr1G011690	-5.15302	-9.99218	4.57e-09	6.96e-07	11.0243
HORVU0Hr1G013800	-4.98494	-9.93884	4.99e-09	7.42e-07	10.9767
HORVU1Hr1G016200	1.69172	10.0825	3.95e-09	6.14e-07	10.9469
HORVU5Hr1G044460	1.28837	10.0291	4.31e-09	6.62e-07	10.9443
HORVU4Hr1G081660	3.53042	10.0201	4.37e-09	6.67e-07	10.9411
HORVU7Hr1G057460	-4.54953	-9.93409	5.03e-09	7.45e-07	10.9258
HORVU1Hr1G006860	1.12253	10.4637	2.14e-09	3.7e-07	10.9209
HORVU5Hr1G048240	-1.33307	-10.194	3.3e-09	5.28e-07	10.9114
HORVU6Hr1G089780	-1.10239	-10.4219	2.29e-09	3.9e-07	10.8968
HORVU3Hr1G078390	-8.39457	-9.89576	5.36e-09	7.9e-07	10.8958
HORVU5Hr1G100980	-3.94459	-9.88571	5.45e-09	8e-07	10.8901
HORVU5Hr1G121250	-1.57604	-10.3586	2.53e-09	4.21e-07	10.8805
HORVU3Hr1G064200	-5.14199	-9.86338	5.65e-09	8.25e-07	10.8568
HORVU3Hr1G084020	-1.44785	-9.95041	4.9e-09	7.33e-07	10.8499
HORVU3Hr1G065420	5.54017	9.88408	5.46e-09	8e-07	10.837
HORVU6Hr1G032270	-0.879074	-10.0223	4.35e-09	6.67e-07	10.8266
HORVU3Hr1G102720	1.63779	9.96502	4.78e-09	7.19e-07	10.813
HORVU1Hr1G017070	-4.19913	-9.83157	5.95e-09	8.59e-07	10.7997
HORVU3Hr1G025670	2.0723	9.82801	5.99e-09	8.61e-07	10.7969
HORVU1Hr1G094160	-4.31499	-9.81185	6.15e-09	8.75e-07	10.7646
HORVU2Hr1G033660	-4.13241	-9.82101	6.06e-09	8.65e-07	10.7474
HORVU1Hr1G049280	-3.09911	-10.0561	4.12e-09	6.36e-07	10.7365
HORVU5Hr1G096240	-2.1702	-9.82418	6.03e-09	8.64e-07	10.733
HORVU3Hr1G093270	-7.86603	-9.78884	6.39e-09	9.03e-07	10.7226
HORVU6Hr1G036830	1.48564	9.85713	5.71e-09	8.3e-07	10.7096
HORVU7Hr1G080790	-0.52527	-10.0638	4.07e-09	6.31e-07	10.6437
HORVU1Hr1G065630	3.26977	9.7749	6.54e-09	9.21e-07	10.6428
HORVU1Hr1G017080	-3.59015	-9.7169	7.2e-09	1e-06	10.6176
HORVU2Hr1G007800	-2.55896	-9.71372	7.24e-09	1e-06	10.6127
HORVU7Hr1G091250	2.4395	9.76896	6.6e-09	9.26e-07	10.6072
HORVU1Hr1G053900	-0.552731	-9.97148	4.73e-09	7.14e-07	10.6002
HORVU6Hr1G059090	1.5196	9.74751	6.84e-09	9.57e-07	10.5791
HORVU5Hr1G109390	-1.06774	-9.85475	5.73e-09	8.3e-07	10.5704
HORVU7Hr1G020800	5.79967	9.66631	7.83e-09	1.05e-06	10.5364
HORVU1Hr1G059890	-0.699155	-9.94877	4.91e-09	7.33e-07	10.534
HORVU3Hr1G105180	4.34088	9.71196	7.26e-09	1e-06	10.476
HORVU4Hr1G082600	2.70468	9.79167	6.36e-09	9.02e-07	10.4665
HORVU4Hr1G061740	-2.23026	-9.66605	7.84e-09	1.05e-06	10.4432
HORVU5Hr1G078960	5.29977	9.6159	8.52e-09	1.13e-06	10.4238
HORVU3Hr1G030840	2.93102	9.66991	7.79e-09	1.05e-06	10.3997
HORVU3Hr1G012740	4.51155	9.56509	9.28e-09	1.2e-06	10.3702
HORVU2Hr1G019520	3.21719	9.63081	8.31e-09	1.11e-06	10.3575
HORVU2Hr1G000280	1.00047	9.97856	4.68e-09	7.08e-07	10.3511
HORVU5Hr1G074030	-4.92091	-9.55714	9.41e-09	1.2e-06	10.3379
HORVU5Hr1G047230	-5.81096	-9.55773	9.4e-09	1.2e-06	10.3365
HORVU3Hr1G030100	1.41381	9.56591	9.27e-09	1.2e-06	10.3152
HORVU5Hr1G098890	1.28536	9.67827	7.68e-09	1.05e-06	10.3122
HORVU4Hr1G081480	-4.37234	-9.60052	8.75e-09	1.14e-06	10.3039
HORVU6Hr1G071160	-5.93636	-9.53558	9.76e-09	1.24e-06	10.3013
HORVU3Hr1G114350	1.02166	9.67279	7.75e-09	1.05e-06	10.2911
HORVU3Hr1G099130	1.79694	9.60723	8.65e-09	1.14e-06	10.2811
HORVU3Hr1G016890	-4.22391	-9.51029	1.02e-08	1.28e-06	10.2798
HORVU2Hr1G006830	3.39116	9.58422	8.99e-09	1.17e-06	10.2734
HORVU2Hr1G063480	3.1623	9.50246	1.03e-08	1.28e-06	10.2667
HORVU5Hr1G079660	-3.57724	-9.48721	1.06e-08	1.31e-06	10.2399
HORVU5Hr1G049220	1.06663	9.60341	8.7e-09	1.14e-06	10.2378
HORVU7Hr1G088210	-2.07107	-9.63192	8.3e-09	1.11e-06	10.2295
HORVU0Hr1G023080	-4.3447	-9.54422	9.61e-09	1.22e-06	10.2158
HORVU3Hr1G087860	1.60209	9.61846	8.49e-09	1.13e-06	10.2053
HORVU3Hr1G105400	-5.33324	-9.46383	1.1e-08	1.35e-06	10.1833
HORVU6Hr1G033350	0.521104	9.70399	7.36e-09	1.01e-06	10.1736
HORVU2Hr1G097410	2.61089	9.51423	1.01e-08	1.28e-06	10.153
HORVU4Hr1G069320	-1.80083	-9.71298	7.25e-09	1e-06	10.124
HORVU4Hr1G057740	-3.42683	-9.39328	1.24e-08	1.5e-06	10.0672
HORVU1Hr1G014580	3.44392	9.40716	1.21e-08	1.47e-06	10.0376
HORVU5Hr1G063690	-1.1069	-9.62576	8.38e-09	1.12e-06	10.0342
HORVU6Hr1G075900	3.62108	9.33751	1.37e-08	1.62e-06	9.99208
HORVU4Hr1G062940	2.76786	9.33818	1.36e-08	1.62e-06	9.97844
HORVU1Hr1G091500	-6.18924	-9.33994	1.36e-08	1.62e-06	9.9773
HORVU5Hr1G083330	-5.4896	-9.33876	1.36e-08	1.62e-06	9.9368
HORVU3Hr1G032490	0.73617	9.46723	1.09e-08	1.35e-06	9.93021
HORVU7Hr1G040460	2.56018	9.29746	1.46e-08	1.71e-06	9.92453
HORVU1Hr1G058790	2.26885	9.31245	1.43e-08	1.67e-06	9.91217
HORVU6Hr1G074560	-1.11336	-9.41635	1.19e-08	1.45e-06	9.89652
HORVU6Hr1G000130	6.69817	9.27882	1.51e-08	1.76e-06	9.89166
HORVU2Hr1G124310	-5.10206	-9.33411	1.37e-08	1.62e-06	9.88619
HORVU6Hr1G010000	-4.06056	-9.25262	1.58e-08	1.83e-06	9.84745
HORVU2Hr1G090690	-2.08819	-9.52005	1e-08	1.27e-06	9.83901
HORVU1Hr1G072700	-4.14254	-9.24091	1.61e-08	1.87e-06	9.82808
HORVU2Hr1G067750	-1.70353	-9.55887	9.38e-09	1.2e-06	9.82676
HORVU3Hr1G086020	1.01175	9.61102	8.59e-09	1.13e-06	9.821
HORVU5Hr1G105900	-4.01619	-9.23629	1.62e-08	1.88e-06	9.81865
HORVU2Hr1G068090	-1.46474	-9.45673	1.11e-08	1.36e-06	9.75733
HORVU2Hr1G041290	1.95515	9.33342	1.37e-08	1.62e-06	9.7532
HORVU3Hr1G003150	0.892514	9.67731	7.69e-09	1.05e-06	9.74894
HORVU4Hr1G067810	1.04584	9.47932	1.07e-08	1.32e-06	9.7428
HORVU3Hr1G064990	2.20043	9.50509	1.03e-08	1.28e-06	9.69366
HORVU5Hr1G115160	1.09769	9.32313	1.4e-08	1.64e-06	9.67952
HORVU5Hr1G060620	-2.13051	-9.48305	1.07e-08	1.32e-06	9.6618
HORVU5Hr1G090010	-1.72072	-9.35816	1.32e-08	1.58e-06	9.65019
HORVU2Hr1G030820	-0.719125	-9.5781	9.08e-09	1.18e-06	9.60812
HORVU1Hr1G046630	-1.86653	-9.19074	1.76e-08	2.01e-06	9.59755
HORVU2Hr1G070310	4.18717	9.09529	2.07e-08	2.29e-06	9.58403
HORVU7Hr1G088920	-2.51966	-9.14892	1.89e-08	2.14e-06	9.56623
HORVU0Hr1G022350	-7.83954	-9.08344	2.12e-08	2.33e-06	9.56019
HORVU5Hr1G045990	1.87137	9.1453	1.9e-08	2.15e-06	9.55435
HORVU6Hr1G068230	1.55782	9.07364	2.15e-08	2.36e-06	9.53654
HORVU7Hr1G047690	-4.38085	-9.0576	2.21e-08	2.42e-06	9.51825
HORVU5Hr1G094750	-4.2814	-9.05508	2.22e-08	2.42e-06	9.50591
HORVU4Hr1G075720	1.68183	9.14243	1.91e-08	2.15e-06	9.49114
HORVU4Hr1G005540	-4.89568	-9.0674	2.18e-08	2.38e-06	9.48754
HORVU5Hr1G092310	4.56002	9.04539	2.26e-08	2.46e-06	9.47378
HORVU5Hr1G081090	1.63079	9.13145	1.95e-08	2.18e-06	9.44316
HORVU5Hr1G095530	0.819386	9.13642	1.93e-08	2.17e-06	9.40994
HORVU6Hr1G000440	2.23185	9.16936	1.82e-08	2.07e-06	9.38362
HORVU7Hr1G044240	0.940182	9.36668	1.3e-08	1.56e-06	9.37176
HORVU5Hr1G026640	0.666798	9.17205	1.81e-08	2.07e-06	9.34043
HORVU4Hr1G072270	-1.58688	-9.09272	2.08e-08	2.3e-06	9.31969
HORVU5Hr1G005310	-1.42912	-8.9707	2.58e-08	2.75e-06	9.29539
HORVU5Hr1G048510	1.03152	9.13053	1.95e-08	2.18e-06	9.26793
HORVU3Hr1G110170	-3.00153	-8.95553	2.65e-08	2.8e-06	9.2645
HORVU5Hr1G022760	1.02828	9.02611	2.34e-08	2.53e-06	9.26329
HORVU7Hr1G016870	-10.0257	-8.90659	2.88e-08	3.01e-06	9.26103
HORVU5Hr1G063820	-5.64358	-8.91759	2.83e-08	2.98e-06	9.24802
HORVU4Hr1G050280	-0.461985	-9.50555	1.03e-08	1.28e-06	9.19175
HORVU7Hr1G020660	3.08733	8.99732	2.46e-08	2.65e-06	9.17445
HORVU4Hr1G021490	1.92726	8.8444	3.22e-08	3.32e-06	9.15084
HORVU2Hr1G032830	0.505513	9.42866	1.17e-08	1.42e-06	9.1492
HORVU2Hr1G002290	1.34406	8.95781	2.64e-08	2.79e-06	9.14757
HORVU4Hr1G085460	-3.5105	-8.83403	3.28e-08	3.38e-06	9.08506
HORVU7Hr1G075220	1.47392	8.85536	3.16e-08	3.28e-06	9.06859
HORVU1Hr1G073840	0.79965	9.21613	1.68e-08	1.93e-06	9.06625
HORVU2Hr1G081670	1.22866	8.85006	3.19e-08	3.3e-06	9.05865
HORVU5Hr1G023860	1.58165	8.91187	2.86e-08	3e-06	9.04878
HORVU5Hr1G092660	1.06697	8.96505	2.6e-08	2.77e-06	9.03453
HORVU5Hr1G109970	-4.72798	-8.79455	3.52e-08	3.6e-06	9.0123
HORVU5Hr1G072650	7.64062	8.75171	3.8e-08	3.83e-06	8.99335
HORVU3Hr1G000350	0.789555	9.0295	2.33e-08	2.52e-06	8.98688
HORVU1Hr1G062130	3.92113	8.769	3.68e-08	3.73e-06	8.98252
HORVU7Hr1G118230	-0.735044	-9.10182	2.05e-08	2.27e-06	8.97961
HORVU7Hr1G050670	-4.68341	-8.76758	3.69e-08	3.73e-06	8.9654
HORVU4Hr1G064580	1.2523	8.99551	2.47e-08	2.65e-06	8.91076
HORVU4Hr1G019140	1.22895	9.2245	1.66e-08	1.91e-06	8.90723
HORVU2Hr1G118320	1.8133	9.12876	1.96e-08	2.18e-06	8.90681
HORVU7Hr1G078670	2.03264	8.69213	4.22e-08	4.15e-06	8.88221
HORVU5Hr1G030500	-1.07462	-8.98752	2.5e-08	2.68e-06	8.87172
HORVU5Hr1G052450	2.12248	8.70643	4.11e-08	4.07e-06	8.84094
HORVU2Hr1G100720	1.25688	8.85539	3.16e-08	3.28e-06	8.83627
HORVU7Hr1G113270	2.63331	8.90786	2.88e-08	3.01e-06	8.83603
HORVU2Hr1G068960	-3.4918	-8.91455	2.84e-08	2.99e-06	8.82868
HORVU3Hr1G108680	-8.06416	-8.65521	4.51e-08	4.39e-06	8.8022
HORVU2Hr1G017740	-1.60847	-8.77542	3.64e-08	3.7e-06	8.77028
HORVU7Hr1G109780	1.85237	8.6289	4.73e-08	4.57e-06	8.75602
HORVU2Hr1G045810	-0.968903	-8.70774	4.11e-08	4.07e-06	8.74875
HORVU2Hr1G107100	-2.5732	-8.74697	3.83e-08	3.84e-06	8.70831
HORVU5Hr1G094370	0.634457	9.21912	1.67e-08	1.92e-06	8.70692
HORVU4Hr1G070720	2.15975	8.64406	4.6e-08	4.46e-06	8.70512
HORVU0Hr1G008780	0.931043	8.97409	2.56e-08	2.74e-06	8.70134
HORVU5Hr1G058070	1.5269	8.58709	5.1e-08	4.88e-06	8.69706
HORVU2Hr1G121080	2.20222	8.60503	4.94e-08	4.74e-06	8.67485
HORVU0Hr1G038650	-0.941484	-8.70585	4.12e-08	4.07e-06	8.67234
HORVU4Hr1G063350	-6.96404	-8.56648	5.29e-08	5.02e-06	8.66851
HORVU5Hr1G030460	-1.26785	-8.67783	4.33e-08	4.25e-06	8.65858
HORVU5Hr1G104160	-0.906844	-8.78301	3.59e-08	3.66e-06	8.63173
HORVU5Hr1G054880	-1.08332	-8.71327	4.06e-08	4.05e-06	8.63155
HORVU2Hr1G047890	-1.43365	-8.5853	5.11e-08	4.89e-06	8.55859
HORVU1Hr1G016820	-1.83486	-8.74911	3.81e-08	3.84e-06	8.54982
HORVU7Hr1G034680	0.975288	8.79367	3.52e-08	3.6e-06	8.53665
HORVU7Hr1G122210	1.25123	8.56824	5.27e-08	5.02e-06	8.53181
HORVU7Hr1G043410	2.26123	8.64664	4.58e-08	4.45e-06	8.51421
HORVU4Hr1G009140	-0.938417	-8.79343	3.52e-08	3.6e-06	8.49543
HORVU7Hr1G046660	3.17241	8.47057	6.29e-08	5.88e-06	8.45617
HORVU3Hr1G069590	4.28739	8.44774	6.56e-08	6.07e-06	8.44447
HORVU1Hr1G023160	2.10599	8.47196	6.28e-08	5.88e-06	8.40389
HORVU7Hr1G009230	-0.68925	-8.66014	4.47e-08	4.37e-06	8.39312
HORVU6Hr1G083600	1.60043	8.60751	4.91e-08	4.74e-06	8.35569
HORVU3Hr1G093140	2.84896	8.47174	6.28e-08	5.88e-06	8.2783
HORVU4Hr1G090120	-4.69063	-8.34717	7.89e-08	7.12e-06	8.26379
HORVU7Hr1G121470	2.74821	8.33743	8.03e-08	7.24e-06	8.26238
HORVU6Hr1G009180	-4.18269	-8.33117	8.12e-08	7.29e-06	8.23915
HORVU4Hr1G054200	3.3077	8.67487	4.35e-08	4.26e-06	8.23001
HORVU7Hr1G043340	-1.00455	-8.43022	6.77e-08	6.23e-06	8.19184
HORVU5Hr1G113550	0.730565	8.60633	4.92e-08	4.74e-06	8.19042
HORVU1Hr1G003250	-1.11325	-8.43711	6.69e-08	6.17e-06	8.17105
HORVU4Hr1G073650	-2.4044	-8.46629	6.34e-08	5.89e-06	8.15849
HORVU5Hr1G015140	2.52207	8.27	9.09e-08	8.01e-06	8.13303
HORVU7Hr1G051600	3.81757	8.27465	9.01e-08	7.96e-06	8.12608
HORVU0Hr1G009460	-2.39119	-8.25885	9.28e-08	8.12e-06	8.11855
HORVU2Hr1G118410	1.83981	8.56557	5.3e-08	5.02e-06	8.10225
HORVU6Hr1G089540	2.33947	8.31237	8.41e-08	7.48e-06	8.09825
HORVU7Hr1G007860	-1.16576	-8.38096	7.41e-08	6.76e-06	8.09755
HORVU5Hr1G074000	-3.27868	-8.23805	9.64e-08	8.4e-06	8.05082
HORVU2Hr1G000990	0.807143	8.46626	6.34e-08	5.89e-06	8.04226
HORVU2Hr1G021110	0.471866	8.70121	4.15e-08	4.1e-06	8.03617
HORVU1Hr1G029460	0.95105	8.57545	5.21e-08	4.96e-06	8.01736
HORVU2Hr1G083100	0.815835	8.32956	8.14e-08	7.29e-06	8.01279
HORVU4Hr1G023430	1.36285	8.73981	3.88e-08	3.88e-06	7.97576
HORVU3Hr1G056270	1.76774	8.30173	8.57e-08	7.59e-06	7.965
HORVU2Hr1G014770	-0.570255	-8.73893	3.88e-08	3.88e-06	7.95869
HORVU7Hr1G087490	-2.84277	-8.40239	7.13e-08	6.54e-06	7.95441
HORVU2Hr1G081370	0.92254	8.38657	7.34e-08	6.72e-06	7.93377
HORVU0Hr1G022680	1.88597	8.21216	1.01e-07	8.76e-06	7.91913
HORVU2Hr1G068630	-0.784627	-8.47043	6.3e-08	5.88e-06	7.91065
HORVU2Hr1G036510	1.43217	8.35159	7.82e-08	7.1e-06	7.90399
HORVU3Hr1G010070	1.05149	8.33623	8.04e-08	7.24e-06	7.90098
HORVU6Hr1G055090	3.13965	8.17864	1.08e-07	9.26e-06	7.89779
HORVU1Hr1G049230	-1.60997	-8.30809	8.47e-08	7.52e-06	7.87608
HORVU3Hr1G067130	1.05655	8.25153	9.4e-08	8.22e-06	7.86241
HORVU4Hr1G067930	0.527868	8.35008	7.84e-08	7.1e-06	7.85805
HORVU0Hr1G005360	3.22483	8.1168	1.21e-07	1.02e-05	7.8417
HORVU5Hr1G014470	-2.14106	-8.08487	1.28e-07	1.07e-05	7.80155
HORVU1Hr1G080460	1.16666	8.26578	9.16e-08	8.06e-06	7.80108
HORVU7Hr1G036470	-4.19327	-8.15644	1.12e-07	9.59e-06	7.79097
HORVU3Hr1G104200	-5.61901	-8.07288	1.31e-07	1.09e-05	7.78531
HORVU2Hr1G088860	-2.4237	-8.08344	1.28e-07	1.07e-05	7.76913
HORVU3Hr1G068840	-1.51191	-8.2309	9.77e-08	8.5e-06	7.75532
HORVU5Hr1G078370	0.989781	8.38549	7.35e-08	6.72e-06	7.74538
HORVU3Hr1G083560	1.04748	8.47635	6.23e-08	5.87e-06	7.72631
HORVU2Hr1G105830	1.10279	8.13474	1.17e-07	9.96e-06	7.71894
HORVU4Hr1G066000	-2.22877	-8.11321	1.22e-07	1.03e-05	7.69774
HORVU6Hr1G066670	-4.47194	-8.02635	1.43e-07	1.18e-05	7.69525
HORVU1Hr1G065560	-2.17186	-8.15606	1.12e-07	9.59e-06	7.67848
HORVU2Hr1G008090	2.86832	8.0214	1.44e-07	1.19e-05	7.66937
HORVU3Hr1G059840	1.86218	8.00591	1.49e-07	1.22e-05	7.66461
HORVU5Hr1G047410	2.3622	8.0045	1.49e-07	1.22e-05	7.66238
HORVU6Hr1G001480	-1.24998	-8.31445	8.37e-08	7.48e-06	7.65869
HORVU7Hr1G071790	3.15032	7.97662	1.57e-07	1.27e-05	7.61118
HORVU7Hr1G074530	3.05008	8.26413	9.19e-08	8.06e-06	7.60967
HORVU1Hr1G070440	-1.3203	-8.05802	1.35e-07	1.11e-05	7.60876
HORVU4Hr1G060850	0.482728	8.45443	6.48e-08	6.01e-06	7.60787
HORVU5Hr1G083090	-5.02344	-7.96639	1.6e-07	1.29e-05	7.59251
HORVU2Hr1G044610	3.45072	7.96306	1.61e-07	1.29e-05	7.58431
HORVU3Hr1G069430	-1.22099	-8.0714	1.31e-07	1.09e-05	7.55151
HORVU4Hr1G018150	3.56664	7.99088	1.53e-07	1.24e-05	7.50914
HORVU7Hr1G046250	-3.95449	-7.91984	1.75e-07	1.39e-05	7.49201
HORVU2Hr1G041610	3.36267	7.90983	1.78e-07	1.41e-05	7.48901
HORVU5Hr1G124630	0.659877	8.19121	1.05e-07	9.09e-06	7.48899
HORVU3Hr1G108750	5.43551	7.99563	1.51e-07	1.23e-05	7.47259
HORVU2Hr1G034040	-0.753781	-8.31202	8.41e-08	7.48e-06	7.46777
HORVU4Hr1G002070	-4.90108	-7.89897	1.82e-07	1.42e-05	7.45779
HORVU7Hr1G079190	0.959265	7.9937	1.52e-07	1.23e-05	7.45578
HORVU5Hr1G095930	-0.965761	-8.06305	1.33e-07	1.1e-05	7.42954
HORVU4Hr1G003450	3.62294	7.86878	1.92e-07	1.48e-05	7.39828
HORVU2Hr1G045050	2.7994	7.85331	1.98e-07	1.51e-05	7.36765
HORVU2Hr1G019400	3.36286	8.08764	1.27e-07	1.07e-05	7.35818
HORVU0Hr1G007340	-3.68914	-7.84247	2.02e-07	1.54e-05	7.34761
HORVU3Hr1G116470	2.87904	7.83322	2.06e-07	1.56e-05	7.34746
HORVU1Hr1G064700	0.809012	8.15843	1.12e-07	9.59e-06	7.3273
HORVU0Hr1G009470	-4.32728	-7.82537	2.09e-07	1.57e-05	7.31989
HORVU1Hr1G000990	-2.29668	-7.84379	2.02e-07	1.53e-05	7.31712
HORVU1Hr1G043710	0.881695	8.11811	1.2e-07	1.02e-05	7.31073
HORVU3Hr1G116680	-2.77939	-7.82147	2.11e-07	1.58e-05	7.30761
HORVU3Hr1G085860	-1.98164	-7.89596	1.83e-07	1.42e-05	7.29691
HORVU7Hr1G074490	2.78437	7.80417	2.18e-07	1.62e-05	7.28571
HORVU0Hr1G040430	-0.75531	-7.9477	1.66e-07	1.32e-05	7.27698
HORVU1Hr1G074350	1.24121	8.18873	1.06e-07	9.11e-06	7.2715
HORVU7Hr1G084500	1.67091	7.90334	1.8e-07	1.41e-05	7.25721
HORVU1Hr1G073170	1.87299	7.90861	1.78e-07	1.41e-05	7.24897
HORVU5Hr1G000640	-2.98383	-7.88237	1.88e-07	1.44e-05	7.23436
HORVU5Hr1G069130	0.875389	7.96439	1.61e-07	1.29e-05	7.22636
HORVU2Hr1G108530	-3.15455	-7.76477	2.35e-07	1.73e-05	7.2222
HORVU2Hr1G124610	0.839941	7.99965	1.5e-07	1.23e-05	7.19448
HORVU6Hr1G033450	-0.539334	-8.10904	1.22e-07	1.03e-05	7.18285
HORVU5Hr1G048100	3.01841	7.89498	1.83e-07	1.42e-05	7.16624
HORVU4Hr1G068780	2.51516	7.74076	2.46e-07	1.8e-05	7.15957
HORVU5Hr1G062460	-3.67581	-7.72567	2.53e-07	1.84e-05	7.14167
HORVU1Hr1G014590	2.96317	7.72533	2.53e-07	1.84e-05	7.13359
HORVU5Hr1G096930	-2.86235	-7.77992	2.28e-07	1.68e-05	7.12008
HORVU6Hr1G055750	-0.842259	-8.10567	1.23e-07	1.03e-05	7.10808
HORVU5Hr1G011960	1.36512	7.75328	2.4e-07	1.76e-05	7.10337
HORVU4Hr1G074740	1.96345	7.8073	2.16e-07	1.62e-05	7.1021
HORVU1Hr1G002090	4.94242	7.71822	2.56e-07	1.86e-05	7.10076
HORVU2Hr1G105930	3.29661	7.70562	2.63e-07	1.9e-05	7.09589
HORVU3Hr1G002670	4.65817	7.69587	2.68e-07	1.91e-05	7.08856
HORVU7Hr1G008690	-0.765492	-8.3721	7.53e-08	6.85e-06	7.0882
HORVU1Hr1G071440	2.94323	7.67585	2.78e-07	1.98e-05	7.05423
HORVU2Hr1G067330	3.74225	7.67862	2.77e-07	1.97e-05	7.05176
HORVU5Hr1G002010	0.445446	8.22127	9.94e-08	8.63e-06	7.04197
HORVU2Hr1G121440	0.627657	8.11928	1.2e-07	1.02e-05	7.03448
HORVU6Hr1G028820	-0.838335	-7.91385	1.77e-07	1.4e-05	7.01754
HORVU3Hr1G073020	1.44115	7.72102	2.55e-07	1.85e-05	7.01
HORVU1Hr1G010510	-0.9187	-7.8846	1.87e-07	1.44e-05	7.00885
HORVU1Hr1G080470	2.69287	7.66146	2.86e-07	2.01e-05	6.97228
HORVU7Hr1G006160	-0.538911	-8.47941	6.19e-08	5.85e-06	6.97122
HORVU6Hr1G068100	-1.43974	-7.91444	1.76e-07	1.4e-05	6.92592
HORVU7Hr1G072650	-0.672091	-8.12115	1.2e-07	1.02e-05	6.91892
HORVU4Hr1G073810	-4.61901	-7.59646	3.24e-07	2.23e-05	6.90814
HORVU1Hr1G060530	2.57391	7.71454	2.58e-07	1.87e-05	6.90429
HORVU1Hr1G089380	2.10838	8.10949	1.22e-07	1.03e-05	6.90019
HORVU5Hr1G103420	-3.58679	-7.60709	3.18e-07	2.19e-05	6.89766
HORVU2Hr1G065120	-2.23193	-7.83367	2.06e-07	1.56e-05	6.89722
HORVU3Hr1G055630	-0.59446	-7.90974	1.78e-07	1.41e-05	6.89346
HORVU3Hr1G078330	2.64756	7.58768	3.3e-07	2.26e-05	6.88302
HORVU5Hr1G041660	-1.57172	-7.8288	2.08e-07	1.57e-05	6.88077
HORVU7Hr1G106230	-0.672514	-7.85067	1.99e-07	1.52e-05	6.87165
HORVU3Hr1G088080	-3.54879	-7.58054	3.34e-07	2.28e-05	6.86803
HORVU2Hr1G092900	-2.19244	-7.67966	2.76e-07	1.97e-05	6.85514
HORVU4Hr1G050130	0.35129	7.88976	1.85e-07	1.43e-05	6.83836
HORVU5Hr1G014310	0.831036	7.79736	2.2e-07	1.64e-05	6.82489
HORVU1Hr1G067480	2.659	7.6095	3.16e-07	2.19e-05	6.82252
HORVU5Hr1G113580	-1.2895	-7.7883	2.24e-07	1.66e-05	6.81824
HORVU0Hr1G014630	4.46879	7.54183	3.6e-07	2.41e-05	6.8025
HORVU4Hr1G059260	-6.50437	-7.56154	3.47e-07	2.35e-05	6.80164
HORVU4Hr1G021950	0.745893	7.70207	2.64e-07	1.9e-05	6.78223
HORVU7Hr1G020770	6.13689	7.54779	3.56e-07	2.39e-05	6.77815
HORVU2Hr1G087540	-1.25589	-7.61786	3.11e-07	2.17e-05	6.77573
HORVU3Hr1G113640	2.56822	7.5311	3.68e-07	2.46e-05	6.76644
HORVU6Hr1G042550	-0.606758	-7.86547	1.94e-07	1.48e-05	6.75318
HORVU3Hr1G051220	-0.528302	-7.85913	1.96e-07	1.5e-05	6.75278
HORVU4Hr1G015170	-5.86939	-7.51172	3.82e-07	2.54e-05	6.74858
HORVU2Hr1G095880	1.99253	7.64603	2.95e-07	2.06e-05	6.74812
HORVU3Hr1G080010	0.897144	7.90878	1.78e-07	1.41e-05	6.74428
HORVU2Hr1G031400	4.31186	7.52224	3.74e-07	2.49e-05	6.74082
HORVU3Hr1G087500	0.570981	7.89394	1.83e-07	1.42e-05	6.73876
HORVU4Hr1G060760	-6.06164	-7.50582	3.86e-07	2.56e-05	6.73639
HORVU1Hr1G039790	0.410227	7.96798	1.6e-07	1.28e-05	6.72978
HORVU4Hr1G087900	-3.21628	-7.49906	3.91e-07	2.59e-05	6.72611
HORVU0Hr1G001780	-2.23677	-7.67075	2.81e-07	1.99e-05	6.7199
HORVU6Hr1G031700	1.18293	7.5503	3.54e-07	2.38e-05	6.71496
HORVU4Hr1G063730	-2.07554	-7.78207	2.27e-07	1.68e-05	6.71304
HORVU1Hr1G047100	1.04802	7.7561	2.38e-07	1.75e-05	6.7088
HORVU5Hr1G052440	2.63257	7.47961	4.07e-07	2.67e-05	6.68379
HORVU2Hr1G111600	1.00745	7.90306	1.8e-07	1.41e-05	6.67988
HORVU6Hr1G069260	-1.02624	-7.80057	2.19e-07	1.63e-05	6.67809
HORVU1Hr1G059590	-1.76304	-8.06578	1.33e-07	1.1e-05	6.67233
HORVU2Hr1G060210	2.38074	7.49841	3.92e-07	2.59e-05	6.66918
HORVU2Hr1G101710	3.22997	7.46995	4.14e-07	2.7e-05	6.66726
HORVU6Hr1G084070	6.17765	7.46908	4.15e-07	2.7e-05	6.66663
HORVU3Hr1G035470	1.44555	7.90033	1.81e-07	1.42e-05	6.66243
HORVU2Hr1G104410	-2.51841	-7.47435	4.11e-07	2.69e-05	6.65852
HORVU5Hr1G057090	2.91382	7.55072	3.54e-07	2.38e-05	6.65603
HORVU2Hr1G104630	-2.53794	-7.46612	4.17e-07	2.71e-05	6.6489
HORVU2Hr1G044590	1.97846	7.49385	3.95e-07	2.61e-05	6.59441
HORVU5Hr1G061710	-1.48703	-7.75109	2.41e-07	1.76e-05	6.59156
HORVU5Hr1G105250	-4.0794	-7.51176	3.82e-07	2.54e-05	6.58489
HORVU7Hr1G044990	2.39824	7.4196	4.57e-07	2.92e-05	6.56775
HORVU1Hr1G076490	-4.98091	-7.4187	4.58e-07	2.92e-05	6.55867
HORVU7Hr1G088090	-5.41371	-7.41759	4.59e-07	2.92e-05	6.55677
HORVU0Hr1G006380	3.16803	7.40409	4.71e-07	2.97e-05	6.54399
HORVU7Hr1G119060	3.88464	7.61143	3.15e-07	2.18e-05	6.54229
HORVU1Hr1G091250	-1.42644	-7.44623	4.34e-07	2.8e-05	6.53694
HORVU5Hr1G110120	0.548985	7.67416	2.79e-07	1.98e-05	6.51575
HORVU3Hr1G081980	-2.26977	-7.40251	4.73e-07	2.97e-05	6.5085
HORVU3Hr1G056200	0.831154	7.82727	2.08e-07	1.57e-05	6.50245
HORVU3Hr1G103630	1.61351	7.40991	4.66e-07	2.94e-05	6.49888
HORVU4Hr1G088720	1.44695	7.4136	4.63e-07	2.93e-05	6.4852
HORVU5Hr1G080870	1.07188	7.65354	2.9e-07	2.04e-05	6.47527
HORVU2Hr1G095070	0.903177	7.69853	2.66e-07	1.91e-05	6.47013
HORVU2Hr1G097150	2.71503	7.4006	4.74e-07	2.98e-05	6.45394
HORVU5Hr1G027570	-1.41432	-7.89158	1.84e-07	1.43e-05	6.44608
HORVU7Hr1G096800	4.98277	7.36813	5.06e-07	3.17e-05	6.42164
HORVU2Hr1G102130	-1.34411	-7.56345	3.45e-07	2.35e-05	6.41555
HORVU7Hr1G049340	-1.68999	-7.70007	2.65e-07	1.91e-05	6.41294
HORVU2Hr1G094690	-2.17409	-7.34453	5.3e-07	3.27e-05	6.40856
HORVU7Hr1G083360	-2.02784	-7.3541	5.2e-07	3.23e-05	6.40766
HORVU4Hr1G010940	-3.5393	-7.34577	5.28e-07	3.26e-05	6.39611
HORVU2Hr1G007570	-4.89687	-7.36026	5.14e-07	3.2e-05	6.37726
HORVU5Hr1G120630	4.78659	7.31257	5.64e-07	3.44e-05	6.37066
HORVU7Hr1G118240	-1.22238	-7.97295	1.58e-07	1.27e-05	6.36165
HORVU7Hr1G038300	1.28418	7.47293	4.12e-07	2.7e-05	6.34383
HORVU7Hr1G044960	-2.37582	-7.30439	5.73e-07	3.48e-05	6.34268
HORVU3Hr1G109780	0.483607	7.67021	2.81e-07	1.99e-05	6.34096
HORVU0Hr1G020750	3.23728	7.30712	5.7e-07	3.47e-05	6.33971
HORVU4Hr1G072900	1.26203	7.60289	3.2e-07	2.2e-05	6.33754
HORVU0Hr1G003340	1.81692	7.34732	5.27e-07	3.26e-05	6.33292
HORVU3Hr1G010650	-2.4254	-7.28873	5.91e-07	3.55e-05	6.32268
HORVU5Hr1G070230	2.38426	7.41526	4.61e-07	2.93e-05	6.30412
HORVU5Hr1G093120	0.684193	7.69799	2.67e-07	1.91e-05	6.28803
HORVU1Hr1G048280	1.2593	7.59097	3.28e-07	2.25e-05	6.28688
HORVU1Hr1G002840	0.406951	7.99416	1.52e-07	1.23e-05	6.27948
HORVU1Hr1G013900	1.569	7.29171	5.88e-07	3.54e-05	6.25818
HORVU0Hr1G009410	-3.09695	-7.2492	6.39e-07	3.78e-05	6.25182
HORVU2Hr1G105390	2.97604	7.28281	5.98e-07	3.57e-05	6.24876
HORVU6Hr1G058740	0.725705	7.61501	3.13e-07	2.17e-05	6.23845
HORVU2Hr1G017880	1.23769	7.35643	5.17e-07	3.22e-05	6.23829
HORVU1Hr1G048930	-4.93009	-7.24341	6.47e-07	3.81e-05	6.23788
HORVU7Hr1G022570	0.375307	7.90524	1.8e-07	1.41e-05	6.22785
HORVU1Hr1G072690	-2.44944	-7.2439	6.46e-07	3.81e-05	6.22602
HORVU6Hr1G026810	1.72458	7.78187	2.27e-07	1.68e-05	6.22041
HORVU5Hr1G093770	4.43758	7.3317	5.43e-07	3.34e-05	6.21681
HORVU5Hr1G018180	1.2279	7.41025	4.66e-07	2.94e-05	6.20106
HORVU3Hr1G067110	0.949625	7.80545	2.17e-07	1.62e-05	6.1905
HORVU3Hr1G020520	-4.40894	-7.24399	6.46e-07	3.81e-05	6.18946
HORVU4Hr1G074810	0.664201	7.52985	3.69e-07	2.46e-05	6.1888
HORVU6Hr1G025940	-2.87101	-7.21668	6.82e-07	4e-05	6.18563
HORVU3Hr1G087700	0.348787	7.66275	2.85e-07	2.01e-05	6.17154
HORVU3Hr1G098870	-0.367882	-7.64775	2.94e-07	2.06e-05	6.16116
HORVU4Hr1G083930	4.20744	7.19421	7.13e-07	4.13e-05	6.14624
HORVU3Hr1G016900	-5.57809	-7.19796	7.08e-07	4.12e-05	6.14151
HORVU5Hr1G056390	0.588522	7.55141	3.54e-07	2.38e-05	6.13462
HORVU2Hr1G032970	1.72809	7.56379	3.45e-07	2.35e-05	6.12564
HORVU3Hr1G078300	2.93314	7.18643	7.24e-07	4.18e-05	6.12505
HORVU1Hr1G075550	1.762	7.64279	2.96e-07	2.07e-05	6.10837
HORVU7Hr1G113450	3.33962	7.17204	7.45e-07	4.27e-05	6.10367
HORVU2Hr1G082860	-0.606568	-7.558	3.49e-07	2.37e-05	6.09588
HORVU3Hr1G059290	0.493137	7.61105	3.15e-07	2.18e-05	6.09157
HORVU2Hr1G091590	-1.25706	-7.25486	6.32e-07	3.74e-05	6.07199
HORVU1Hr1G061500	-0.364867	-7.72115	2.55e-07	1.85e-05	6.06608
HORVU4Hr1G076470	2.22884	7.19412	7.13e-07	4.13e-05	6.05918
HORVU2Hr1G031990	0.642302	7.43325	4.45e-07	2.86e-05	6.05799
HORVU7Hr1G114000	2.8101	7.19923	7.06e-07	4.11e-05	6.04606
HORVU6Hr1G075270	-6.86861	-7.1491	7.8e-07	4.41e-05	6.04246
HORVU2Hr1G084670	1.82603	7.4618	4.21e-07	2.73e-05	6.03113
HORVU3Hr1G017000	3.85468	7.13414	8.04e-07	4.52e-05	6.03108
HORVU6Hr1G027370	-0.849303	-7.44968	4.31e-07	2.79e-05	6.01794
HORVU5Hr1G016810	2.89234	7.18659	7.24e-07	4.18e-05	6.00612
HORVU1Hr1G091600	0.764209	7.42033	4.56e-07	2.92e-05	5.99739
HORVU4Hr1G062830	3.76247	7.13825	7.97e-07	4.5e-05	5.99288
HORVU4Hr1G088470	-1.20754	-7.36132	5.12e-07	3.2e-05	5.98134
HORVU7Hr1G084420	1.36214	7.18143	7.31e-07	4.21e-05	5.98028
HORVU6Hr1G002330	1.14686	7.151	7.77e-07	4.41e-05	5.97421
HORVU1Hr1G042490	0.906038	7.26106	6.24e-07	3.72e-05	5.96215
HORVU6Hr1G010650	0.883328	7.41666	4.6e-07	2.92e-05	5.95688
HORVU7Hr1G114020	4.09046	7.1269	8.15e-07	4.58e-05	5.95602
HORVU3Hr1G055650	-0.99143	-7.605	3.19e-07	2.2e-05	5.90209
HORVU7Hr1G083230	3.31501	7.06292	9.27e-07	5.11e-05	5.89445
HORVU1Hr1G024400	0.963562	7.20813	6.94e-07	4.05e-05	5.88124
HORVU5Hr1G068740	-3.40376	-7.05569	9.4e-07	5.18e-05	5.87455
HORVU2Hr1G106130	-2.02096	-7.08994	8.78e-07	4.89e-05	5.86837
HORVU7Hr1G041690	-3.65196	-7.05477	9.42e-07	5.18e-05	5.84298
HORVU1Hr1G050040	-0.773718	-7.47076	4.14e-07	2.7e-05	5.834
HORVU4Hr1G076570	0.880558	7.21219	6.88e-07	4.02e-05	5.82756
HORVU4Hr1G033810	2.80125	7.02759	9.95e-07	5.42e-05	5.8256
HORVU2Hr1G080890	-0.798753	-7.42859	4.49e-07	2.88e-05	5.82256
HORVU7Hr1G031730	-2.56504	-7.08936	8.79e-07	4.89e-05	5.81554
HORVU4Hr1G082790	0.765324	7.4485	4.32e-07	2.79e-05	5.80386
HORVU5Hr1G084860	-1.14795	-7.29803	5.8e-07	3.51e-05	5.80014
HORVU7Hr1G055440	-0.800552	-7.32846	5.47e-07	3.36e-05	5.77991
HORVU2Hr1G114380	-0.606862	-7.23685	6.55e-07	3.85e-05	5.76567
HORVU3Hr1G061800	0.466495	7.34948	5.25e-07	3.26e-05	5.74585
HORVU2Hr1G101830	2.81014	6.98235	1.09e-06	5.83e-05	5.73883
HORVU4Hr1G016770	2.46441	7.56411	3.45e-07	2.35e-05	5.73058
HORVU0Hr1G038770	4.78859	6.97702	1.1e-06	5.87e-05	5.72856
HORVU1Hr1G008290	3.42121	7.04724	9.56e-07	5.25e-05	5.72144
HORVU2Hr1G050230	-0.295339	-7.31908	5.57e-07	3.41e-05	5.71865
HORVU7Hr1G095310	-2.03204	-7.03543	9.79e-07	5.36e-05	5.70647
HORVU6Hr1G028690	-1.21301	-7.29336	5.86e-07	3.53e-05	5.70096
HORVU2Hr1G028580	2.11278	7.21757	6.81e-07	3.99e-05	5.70069
HORVU3Hr1G087250	-0.642983	-7.47894	4.07e-07	2.67e-05	5.7002
HORVU5Hr1G078500	-0.884389	-7.28967	5.9e-07	3.55e-05	5.6997
HORVU7Hr1G055090	-0.393943	-7.48825	4e-07	2.63e-05	5.69368
HORVU6Hr1G084740	-3.17962	-6.95963	1.14e-06	6.05e-05	5.69239
HORVU4Hr1G075840	0.590105	7.30196	5.76e-07	3.49e-05	5.67063
HORVU0Hr1G022810	0.599101	7.31737	5.59e-07	3.41e-05	5.66304
HORVU7Hr1G101920	-0.965227	-7.28275	5.98e-07	3.57e-05	5.6532
HORVU1Hr1G035720	-3.19667	-7.29397	5.85e-07	3.53e-05	5.64529
HORVU5Hr1G098190	1.55834	7.29988	5.78e-07	3.5e-05	5.63785
HORVU2Hr1G044250	1.75083	6.95969	1.14e-06	6.05e-05	5.63565
HORVU0Hr1G002870	-2.69508	-6.92523	1.22e-06	6.36e-05	5.61109
HORVU3Hr1G089250	-3.551	-6.93281	1.2e-06	6.28e-05	5.60188
HORVU3Hr1G023960	0.569431	7.31314	5.63e-07	3.44e-05	5.59216
HORVU3Hr1G028780	1.27851	7.08096	8.94e-07	4.96e-05	5.58248
HORVU7Hr1G046230	0.819279	7.17462	7.41e-07	4.26e-05	5.57707
HORVU5Hr1G073970	1.41003	7.40987	4.66e-07	2.94e-05	5.574
HORVU5Hr1G051960	-1.45184	-6.93167	1.21e-06	6.29e-05	5.57026
HORVU5Hr1G088090	2.64662	7.01713	1.02e-06	5.5e-05	5.56838
HORVU5Hr1G094050	1.23249	7.07702	9.01e-07	4.99e-05	5.56447
HORVU6Hr1G035880	0.442645	7.28762	5.93e-07	3.55e-05	5.56238
HORVU4Hr1G082510	-2.96621	-6.90151	1.28e-06	6.62e-05	5.56234
HORVU4Hr1G022930	0.992824	6.93919	1.19e-06	6.23e-05	5.55996
HORVU7Hr1G017640	-4.08313	-7.12321	8.21e-07	4.6e-05	5.55923
HORVU7Hr1G087050	-0.571975	-7.7014	2.65e-07	1.9e-05	5.55248
HORVU4Hr1G071960	-0.586993	-7.66164	2.86e-07	2.01e-05	5.54179
HORVU1Hr1G077340	-0.647164	-7.12451	8.19e-07	4.6e-05	5.54161
HORVU7Hr1G122770	-3.04848	-6.85926	1.4e-06	7.07e-05	5.49937
HORVU5Hr1G096320	-3.63682	-6.88118	1.34e-06	6.82e-05	5.49721
HORVU0Hr1G040000	-0.517878	-7.08639	8.84e-07	4.91e-05	5.47239
HORVU6Hr1G035280	-2.31409	-6.97991	1.09e-06	5.86e-05	5.47197
HORVU5Hr1G026780	-0.880701	-6.95172	1.16e-06	6.12e-05	5.45769
HORVU5Hr1G093090	3.53866	6.85808	1.4e-06	7.08e-05	5.45645
HORVU3Hr1G097810	4.02424	6.83759	1.46e-06	7.29e-05	5.45031
HORVU1Hr1G059500	-3.67708	-6.84497	1.44e-06	7.22e-05	5.44849
HORVU7Hr1G122750	1.0902	6.89813	1.29e-06	6.64e-05	5.43732
HORVU1Hr1G059580	-1.35681	-7.55632	3.5e-07	2.37e-05	5.43729
HORVU6Hr1G091060	-5.15212	-6.83383	1.47e-06	7.32e-05	5.43724
HORVU0Hr1G023570	3.75973	6.82538	1.5e-06	7.41e-05	5.43289
HORVU7Hr1G096690	-3.75125	-6.86648	1.38e-06	6.98e-05	5.42392
HORVU3Hr1G021970	1.44818	7.01146	1.03e-06	5.52e-05	5.42258
HORVU6Hr1G011860	-3.73025	-6.90542	1.27e-06	6.59e-05	5.41884
HORVU1Hr1G073280	0.49434	7.33453	5.4e-07	3.33e-05	5.41461
HORVU1Hr1G091230	3.89763	6.93862	1.19e-06	6.23e-05	5.40153
HORVU3Hr1G077530	-1.84451	-6.95507	1.15e-06	6.08e-05	5.39809
HORVU1Hr1G084670	-2.55657	-7.01182	1.03e-06	5.52e-05	5.39379
HORVU3Hr1G036880	0.780073	7.15263	7.74e-07	4.41e-05	5.39268
HORVU0Hr1G021610	3.07173	6.82929	1.49e-06	7.37e-05	5.38613
HORVU2Hr1G020270	0.615711	7.26003	6.26e-07	3.72e-05	5.37902
HORVU7Hr1G075060	-1.27492	-7.15528	7.7e-07	4.39e-05	5.36508
HORVU5Hr1G122000	-1.28486	-6.9158	1.25e-06	6.46e-05	5.35599
HORVU6Hr1G074030	0.538581	7.43954	4.4e-07	2.83e-05	5.35053
HORVU5Hr1G056920	0.502695	7.17297	7.44e-07	4.27e-05	5.34773
HORVU2Hr1G024480	-4.13762	-6.7911	1.61e-06	7.83e-05	5.33668
HORVU2Hr1G050140	0.548829	7.21504	6.84e-07	4e-05	5.32088
HORVU5Hr1G077390	2.86606	6.76684	1.69e-06	8.14e-05	5.31719
HORVU5Hr1G012200	0.917343	7.26858	6.15e-07	3.67e-05	5.31205
HORVU3Hr1G086000	2.63892	6.76572	1.69e-06	8.15e-05	5.31097
HORVU2Hr1G080630	0.614573	7.36497	5.09e-07	3.18e-05	5.31062
HORVU4Hr1G005690	2.04428	6.9499	1.16e-06	6.13e-05	5.3075
HORVU3Hr1G074220	-0.415893	-7.14104	7.93e-07	4.48e-05	5.30542
HORVU4Hr1G084290	-0.915355	-7.25898	6.27e-07	3.72e-05	5.30283
HORVU3Hr1G078940	0.470508	7.55471	3.51e-07	2.37e-05	5.29956
HORVU7Hr1G093380	-2.52183	-6.77274	1.67e-06	8.06e-05	5.28099
HORVU3Hr1G081580	-1.31655	-6.89318	1.3e-06	6.69e-05	5.27809
HORVU6Hr1G087150	1.2035	7.16091	7.62e-07	4.36e-05	5.27738
HORVU7Hr1G071450	-0.642304	-7.10105	8.58e-07	4.8e-05	5.27035
HORVU5Hr1G117590	1.17851	6.81195	1.54e-06	7.57e-05	5.26851
HORVU5Hr1G076060	-2.14867	-6.84434	1.44e-06	7.22e-05	5.26693
HORVU2Hr1G077220	-0.920833	-7.07439	9.05e-07	5.01e-05	5.25615
HORVU1Hr1G065250	2.35427	6.78562	1.62e-06	7.89e-05	5.2507
HORVU2Hr1G027680	2.91843	6.94814	1.17e-06	6.14e-05	5.24803
HORVU4Hr1G076760	-4.18926	-6.75033	1.75e-06	8.36e-05	5.24709
HORVU4Hr1G084760	-0.391727	-7.19464	7.12e-07	4.13e-05	5.2453
HORVU4Hr1G067950	0.690982	7.01187	1.03e-06	5.52e-05	5.23386
HORVU4Hr1G013550	-0.524567	-7.13694	7.99e-07	4.5e-05	5.22425
HORVU5Hr1G016350	-0.620756	-7.1491	7.8e-07	4.41e-05	5.22169
HORVU7Hr1G038860	-2.4662	-6.83803	1.46e-06	7.29e-05	5.21114
HORVU4Hr1G073840	3.45092	6.72176	1.85e-06	8.73e-05	5.19459
HORVU1Hr1G042060	-0.906199	-6.95504	1.15e-06	6.08e-05	5.18165
HORVU4Hr1G082910	0.861086	7.15667	7.68e-07	4.39e-05	5.17577
HORVU3Hr1G110850	3.96297	6.70974	1.9e-06	8.9e-05	5.17213
HORVU3Hr1G077010	1.68656	6.97076	1.12e-06	5.93e-05	5.16513
HORVU7Hr1G029200	-1.04601	-7.02685	9.96e-07	5.42e-05	5.15983
HORVU7Hr1G075000	-0.681926	-6.93989	1.19e-06	6.23e-05	5.15297
HORVU4Hr1G066130	-3.82629	-6.67819	2.02e-06	9.41e-05	5.14162
HORVU4Hr1G057890	-1.52378	-6.93506	1.2e-06	6.27e-05	5.13852
HORVU7Hr1G040430	1.18592	7.34817	5.26e-07	3.26e-05	5.13433
HORVU4Hr1G056700	1.24207	7.11313	8.38e-07	4.69e-05	5.12993
HORVU3Hr1G042680	-1.32342	-7.01603	1.02e-06	5.5e-05	5.12617
HORVU5Hr1G007770	1.1884	6.93441	1.2e-06	6.27e-05	5.11182
HORVU5Hr1G085520	0.730479	7.03877	9.73e-07	5.33e-05	5.11047
HORVU4Hr1G049990	2.73088	6.78964	1.61e-06	7.85e-05	5.09907
HORVU6Hr1G055550	1.79026	6.718	1.86e-06	8.78e-05	5.09213
HORVU1Hr1G091650	1.10081	6.75359	1.73e-06	8.32e-05	5.09007
HORVU3Hr1G010450	0.605642	6.8502	1.42e-06	7.16e-05	5.08692
HORVU4Hr1G056050	1.54933	7.43918	4.4e-07	2.83e-05	5.08642
HORVU2Hr1G025980	1.11845	7.00063	1.05e-06	5.64e-05	5.07959
HORVU4Hr1G065740	0.601465	6.88791	1.32e-06	6.74e-05	5.07747
HORVU3Hr1G082580	-2.65913	-7.07348	9.07e-07	5.01e-05	5.07699
HORVU3Hr1G014240	0.994065	6.81805	1.52e-06	7.49e-05	5.07153
HORVU2Hr1G110810	-0.734108	-6.95709	1.15e-06	6.07e-05	5.0709
HORVU6Hr1G036990	-0.4538	-7.15941	7.64e-07	4.37e-05	5.0708
HORVU5Hr1G071080	1.30974	6.67253	2.05e-06	9.5e-05	5.0592
HORVU1Hr1G091460	0.635328	7.03447	9.81e-07	5.36e-05	5.05456
HORVU5Hr1G055350	0.610374	7.46055	4.22e-07	2.73e-05	5.05008
HORVU1Hr1G094290	-4.42582	-6.67076	2.05e-06	9.52e-05	5.0422
HORVU6Hr1G094650	0.575621	7.02064	1.01e-06	5.48e-05	5.0407
HORVU1Hr1G061170	-1.6338	-6.75717	1.72e-06	8.28e-05	5.03841
HORVU4Hr1G027410	-0.506252	-7.3258	5.5e-07	3.37e-05	5.03757
HORVU6Hr1G027650	-1.00162	-7.01149	1.03e-06	5.52e-05	5.03475
HORVU5Hr1G097710	-1.14637	-7.10055	8.59e-07	4.8e-05	5.0345
HORVU6Hr1G001400	3.78572	6.70267	1.92e-06	9.02e-05	5.02984
HORVU3Hr1G079230	-3.02149	-6.61884	2.29e-06	0.000104026	5.02581
HORVU4Hr1G076160	2.12321	6.90102	1.28e-06	6.62e-05	5.02343
HORVU7Hr1G096040	2.19908	6.61618	2.3e-06	0.000104362	5.02084
HORVU3Hr1G085520	2.06319	6.948	1.17e-06	6.14e-05	5.02083
HORVU6Hr1G070060	1.55744	6.66452	2.08e-06	9.62e-05	5.02034
HORVU4Hr1G062260	-1.24413	-6.63443	2.21e-06	0.000101312	5.00261
HORVU3Hr1G094270	1.12982	6.76695	1.69e-06	8.14e-05	5.00191
HORVU3Hr1G018070	2.52019	6.74227	1.77e-06	8.48e-05	4.99687
HORVU5Hr1G103680	-1.02623	-7.15191	7.76e-07	4.41e-05	4.99235
HORVU3Hr1G019580	1.07032	7.0186	1.01e-06	5.5e-05	4.99025
HORVU7Hr1G119800	-1.99725	-6.67284	2.05e-06	9.5e-05	4.95022
HORVU5Hr1G107120	2.38478	6.58475	2.45e-06	0.000109865	4.94791
HORVU1Hr1G048400	0.508152	6.8997	1.29e-06	6.63e-05	4.94035
HORVU5Hr1G018700	0.850317	6.89493	1.3e-06	6.68e-05	4.936
HORVU4Hr1G048960	1.47567	6.73208	1.81e-06	8.61e-05	4.91435
HORVU4Hr1G080000	-0.506758	-6.83421	1.47e-06	7.32e-05	4.91191
HORVU3Hr1G079750	1.75437	6.73103	1.82e-06	8.62e-05	4.89792
HORVU2Hr1G046590	-0.952344	-6.75059	1.74e-06	8.36e-05	4.89583
HORVU4Hr1G055030	-1.23349	-6.87109	1.36e-06	6.93e-05	4.89565
HORVU4Hr1G049770	1.42845	6.80741	1.55e-06	7.63e-05	4.88393
HORVU2Hr1G072150	2.19953	6.56126	2.58e-06	0.000113931	4.88188
HORVU5Hr1G000150	0.599865	7.01623	1.02e-06	5.5e-05	4.86871
HORVU1Hr1G011930	5.44397	6.58098	2.47e-06	0.000110601	4.86738
HORVU1Hr1G041740	-0.637052	-6.90424	1.28e-06	6.59e-05	4.86245
HORVU3Hr1G081180	1.57148	6.72913	1.82e-06	8.64e-05	4.86112
HORVU3Hr1G117590	-2.94816	-6.99277	1.07e-06	5.72e-05	4.86039
HORVU6Hr1G082360	-2.61042	-6.61743	2.29e-06	0.000104212	4.85579
HORVU5Hr1G115900	2.7518	6.82592	1.5e-06	7.41e-05	4.85325
HORVU7Hr1G030160	2.43577	6.57795	2.49e-06	0.000110799	4.85008
HORVU2Hr1G045170	0.699481	6.84369	1.44e-06	7.22e-05	4.8439
HORVU2Hr1G003400	5.78325	6.55534	2.61e-06	0.000115147	4.83573
HORVU2Hr1G025380	2.97121	6.52492	2.78e-06	0.000120317	4.83541
HORVU2Hr1G100960	2.63964	6.54264	2.68e-06	0.000117246	4.83102
HORVU3Hr1G068830	3.3107	6.64342	2.17e-06	0.000100026	4.81973
HORVU4Hr1G089760	-2.49692	-6.51187	2.85e-06	0.000122689	4.81229
HORVU3Hr1G061840	1.11536	6.60692	2.34e-06	0.000106136	4.79759
HORVU6Hr1G068760	0.768929	6.75699	1.72e-06	8.28e-05	4.79559
HORVU2Hr1G109810	2.01217	6.64094	2.19e-06	0.000100422	4.79364
HORVU4Hr1G066510	1.39535	6.69339	1.96e-06	9.15e-05	4.78849
HORVU7Hr1G055280	-0.504148	-6.89251	1.31e-06	6.69e-05	4.78372
HORVU2Hr1G032880	0.686847	6.72967	1.82e-06	8.64e-05	4.78255
HORVU5Hr1G012780	1.06463	6.78121	1.64e-06	7.94e-05	4.77003
HORVU3Hr1G006040	-3.55022	-6.59521	2.4e-06	0.000107998	4.76698
HORVU5Hr1G104230	0.714543	6.79544	1.59e-06	7.79e-05	4.76007
HORVU2Hr1G060770	-0.816167	-6.85366	1.41e-06	7.12e-05	4.75445
HORVU1Hr1G015770	-2.16129	-6.57498	2.5e-06	0.000111357	4.7478
HORVU7Hr1G021160	3.2315	6.4778	3.06e-06	0.000130298	4.74117
HORVU7Hr1G036570	-3.96696	-6.52629	2.77e-06	0.000120105	4.7401
HORVU1Hr1G072810	1.70237	6.79167	1.6e-06	7.83e-05	4.7266
HORVU2Hr1G107980	-1.38872	-6.54104	2.69e-06	0.000117378	4.72181
HORVU5Hr1G056770	2.97585	6.48459	3.02e-06	0.000128742	4.7185
HORVU4Hr1G003420	1.56985	6.92217	1.23e-06	6.39e-05	4.69982
HORVU4Hr1G081420	1.92169	6.61049	2.33e-06	0.000105476	4.69865
HORVU1Hr1G052890	0.90805	6.8808	1.34e-06	6.82e-05	4.69627
HORVU5Hr1G005180	-1.90004	-6.8337	1.47e-06	7.32e-05	4.69279
HORVU4Hr1G016780	3.01977	6.5457	2.66e-06	0.000116759	4.68851
HORVU4Hr1G055060	-0.260936	-6.97748	1.1e-06	5.87e-05	4.67904
HORVU1Hr1G044260	3.83086	6.44979	3.25e-06	0.000136531	4.67793
HORVU3Hr1G041560	0.534035	6.74467	1.77e-06	8.45e-05	4.67519
HORVU2Hr1G018390	-3.94575	-6.45174	3.24e-06	0.00013612	4.66717
HORVU5Hr1G125120	2.08425	6.46034	3.18e-06	0.000134123	4.65187
HORVU6Hr1G084010	3.39193	6.43057	3.38e-06	0.000141228	4.6486
HORVU5Hr1G013400	1.79871	6.53411	2.73e-06	0.000118687	4.64252
HORVU4Hr1G005500	-1.7215	-6.81867	1.52e-06	7.49e-05	4.63986
HORVU5Hr1G124380	2.64103	6.57877	2.48e-06	0.000110799	4.62454
HORVU1Hr1G094210	-3.373	-6.41808	3.47e-06	0.000143907	4.62331
HORVU5Hr1G098340	1.3816	6.45402	3.22e-06	0.000135713	4.62037
HORVU5Hr1G055570	2.08064	6.48015	3.05e-06	0.000129799	4.61921
HORVU5Hr1G040990	1.31115	6.59877	2.38e-06	0.000107437	4.61874
HORVU6Hr1G090990	2.41327	6.82511	1.5e-06	7.41e-05	4.61631
HORVU7Hr1G048570	3.45299	6.47058	3.11e-06	0.000131991	4.60749
HORVU4Hr1G065110	-1.22563	-6.87607	1.35e-06	6.86e-05	4.60682
HORVU5Hr1G017680	-0.455969	-6.69031	1.97e-06	9.2e-05	4.60623
HORVU3Hr1G091200	2.52843	6.65821	2.11e-06	9.72e-05	4.59436
HORVU1Hr1G000160	1.99906	6.40006	3.6e-06	0.000148661	4.58962
HORVU1Hr1G065100	3.03447	6.39916	3.61e-06	0.000148789	4.58592
HORVU1Hr1G050880	0.776189	6.81955	1.52e-06	7.48e-05	4.58445
HORVU1Hr1G083160	-1.15514	-7.03029	9.89e-07	5.4e-05	4.57857
HORVU7Hr1G087550	-0.941944	-6.71742	1.87e-06	8.78e-05	4.56386
HORVU1Hr1G081550	0.913195	6.97825	1.1e-06	5.87e-05	4.55249
HORVU3Hr1G018530	1.52836	6.79167	1.6e-06	7.83e-05	4.55048
HORVU4Hr1G060740	0.642477	6.84469	1.44e-06	7.22e-05	4.54961
HORVU2Hr1G090280	2.75813	6.40437	3.57e-06	0.000147479	4.54692
HORVU6Hr1G032260	0.889926	6.42696	3.41e-06	0.000141999	4.53796
HORVU3Hr1G090710	0.78513	6.77315	1.67e-06	8.06e-05	4.53532
HORVU7Hr1G025990	0.519695	6.78182	1.64e-06	7.94e-05	4.52424
HORVU7Hr1G083550	2.04661	6.86394	1.38e-06	7.01e-05	4.51912
HORVU4Hr1G085820	1.89404	6.55254	2.62e-06	0.000115242	4.51336
HORVU7Hr1G088330	-0.799018	-6.66764	2.07e-06	9.57e-05	4.51325
HORVU5Hr1G000760	-0.74888	-6.61903	2.29e-06	0.000104026	4.50708
HORVU6Hr1G031830	0.737232	7.18908	7.2e-07	4.17e-05	4.50237
HORVU3Hr1G014580	0.796495	6.64659	2.16e-06	9.95e-05	4.50114
HORVU2Hr1G025710	0.867862	6.73699	1.79e-06	8.55e-05	4.49937
HORVU5Hr1G084120	0.680862	6.85721	1.4e-06	7.08e-05	4.49843
HORVU1Hr1G056010	2.14647	6.42231	3.44e-06	0.000142862	4.48528
HORVU1Hr1G076670	2.34213	6.4904	2.98e-06	0.000127605	4.4768
HORVU3Hr1G108690	-1.83535	-6.4471	3.27e-06	0.000137156	4.47414
HORVU7Hr1G060070	2.29744	6.46124	3.17e-06	0.000134014	4.46385
HORVU3Hr1G061400	0.985408	6.42206	3.44e-06	0.000142862	4.46146
HORVU4Hr1G081750	3.46305	6.52652	2.77e-06	0.000120105	4.45166
HORVU4Hr1G086790	0.471047	6.74092	1.78e-06	8.49e-05	4.45038
HORVU1Hr1G067730	3.45358	6.33247	4.15e-06	0.000167662	4.44843
HORVU4Hr1G006870	1.70583	6.73292	1.81e-06	8.61e-05	4.44745
HORVU4Hr1G057080	0.914483	6.48718	3e-06	0.000128326	4.44521
HORVU2Hr1G076720	-2.37951	-6.50043	2.92e-06	0.000125103	4.44355
HORVU1Hr1G055340	1.00388	6.72417	1.84e-06	8.7e-05	4.44077
HORVU6Hr1G018690	-2.7807	-6.34397	4.05e-06	0.000164661	4.43583
HORVU1Hr1G008300	3.17114	6.55466	2.61e-06	0.000115147	4.4338
HORVU2Hr1G109440	2.32352	6.36894	3.85e-06	0.000157051	4.42952
HORVU7Hr1G028250	0.591226	6.78689	1.62e-06	7.88e-05	4.42809
HORVU2Hr1G091680	1.43968	6.66178	2.09e-06	9.66e-05	4.41846
HORVU3Hr1G010100	1.99711	6.31074	4.35e-06	0.000174444	4.40923
HORVU4Hr1G013210	2.98089	6.3205	4.26e-06	0.000171241	4.39703
HORVU3Hr1G110460	1.23242	6.44087	3.31e-06	0.000138657	4.3959
HORVU6Hr1G080270	3.07788	6.54122	2.69e-06	0.000117378	4.39445
HORVU2Hr1G122730	0.561379	6.72165	1.85e-06	8.73e-05	4.39229
HORVU6Hr1G068080	0.797849	6.53945	2.7e-06	0.000117636	4.38386
HORVU3Hr1G013470	2.17764	6.40562	3.56e-06	0.000147247	4.38297
HORVU6Hr1G053020	1.51177	6.34066	4.08e-06	0.000165472	4.37722
HORVU1Hr1G083550	0.731037	6.50779	2.88e-06	0.000123601	4.37245
HORVU4Hr1G000880	2.21303	6.33471	4.13e-06	0.000167214	4.3641
HORVU2Hr1G104390	-4.41263	-6.30801	4.37e-06	0.000174921	4.35975
HORVU2Hr1G004720	-2.89685	-6.2981	4.46e-06	0.000178253	4.35826
HORVU7Hr1G080510	-1.19219	-6.8762	1.35e-06	6.86e-05	4.35493
HORVU3Hr1G059470	0.466737	6.70023	1.93e-06	9.06e-05	4.34367
HORVU2Hr1G094980	0.741045	6.57961	2.48e-06	0.00011079	4.33477
HORVU2Hr1G096670	1.05263	6.45368	3.22e-06	0.000135713	4.32936
HORVU4Hr1G078820	-0.852285	-6.88785	1.32e-06	6.74e-05	4.32341
HORVU2Hr1G083620	1.56784	6.33483	4.13e-06	0.000167214	4.319
HORVU4Hr1G012030	-3.47849	-6.30909	4.36e-06	0.000174699	4.31645
HORVU7Hr1G051280	0.806609	6.58664	2.44e-06	0.000109683	4.31645
HORVU7Hr1G025390	0.817213	6.51703	2.82e-06	0.000121774	4.3122
HORVU3Hr1G070690	1.75069	6.28725	4.57e-06	0.000181285	4.30531
HORVU3Hr1G031690	-0.513641	-6.82932	1.49e-06	7.37e-05	4.3014
HORVU7Hr1G048710	1.25882	6.57814	2.49e-06	0.000110799	4.30015
HORVU3Hr1G052400	0.712644	6.58563	2.45e-06	0.000109789	4.29735
HORVU2Hr1G093210	1.52065	6.42317	3.43e-06	0.000142829	4.2956
HORVU2Hr1G112620	1.39506	6.79637	1.59e-06	7.79e-05	4.29349
HORVU4Hr1G076520	-1.66965	-6.58737	2.44e-06	0.000109639	4.2924
HORVU7Hr1G074890	0.524846	6.79758	1.58e-06	7.78e-05	4.28713
HORVU3Hr1G100060	1.57338	6.54263	2.68e-06	0.000117246	4.28447
HORVU5Hr1G046490	0.554701	6.60075	2.37e-06	0.000107132	4.27452
HORVU3Hr1G107320	0.779429	6.56691	2.55e-06	0.00011273	4.27254
HORVU3Hr1G117570	-3.20467	-6.24614	4.98e-06	0.000194045	4.2711
HORVU6Hr1G072510	0.305055	6.71373	1.88e-06	8.84e-05	4.26907
HORVU3Hr1G094250	-1.15303	-6.50612	2.89e-06	0.000123897	4.2559
HORVU4Hr1G009500	0.516535	6.48614	3.01e-06	0.000128464	4.25442
HORVU6Hr1G060750	-1.43447	-6.35528	3.96e-06	0.000161288	4.25244
HORVU1Hr1G048350	-0.774684	-6.52636	2.77e-06	0.000120105	4.2315
HORVU5Hr1G006780	0.458302	7.25505	6.32e-07	3.74e-05	4.22625
HORVU3Hr1G054710	1.43562	6.37905	3.77e-06	0.000154351	4.22379
HORVU6Hr1G095250	0.423513	6.55441	2.61e-06	0.000115147	4.22068
HORVU5Hr1G087810	0.425962	6.91617	1.25e-06	6.46e-05	4.2192
HORVU7Hr1G024280	3.1514	6.22229	5.24e-06	0.000201911	4.2186
HORVU6Hr1G088980	2.55462	6.34127	4.08e-06	0.000165427	4.21758
HORVU6Hr1G073530	-3.49144	-6.26188	4.82e-06	0.000189145	4.21616
HORVU6Hr1G093030	1.16658	6.3254	4.22e-06	0.000169659	4.19585
HORVU2Hr1G074850	0.700579	6.57371	2.51e-06	0.000111526	4.19435
HORVU1Hr1G079510	1.74649	6.23065	5.15e-06	0.000199336	4.19138
HORVU3Hr1G078620	3.84796	6.41362	3.5e-06	0.000145104	4.18642
HORVU6Hr1G029370	0.333143	6.63732	2.2e-06	0.000100942	4.17631
HORVU7Hr1G020780	3.79356	6.19497	5.55e-06	0.000211688	4.16904
HORVU5Hr1G080680	3.36744	6.19252	5.58e-06	0.000212546	4.16498
HORVU2Hr1G076870	3.15929	6.19798	5.52e-06	0.000210946	4.16417
HORVU7Hr1G009800	2.331	6.26091	4.83e-06	0.000189145	4.16373
HORVU1Hr1G040660	0.859145	6.4625	3.16e-06	0.000133957	4.14059
HORVU3Hr1G032540	0.722813	6.55401	2.62e-06	0.000115147	4.13169
HORVU2Hr1G102410	3.47842	6.17705	5.77e-06	0.000217598	4.1244
HORVU2Hr1G088110	-1.44484	-6.63103	2.23e-06	0.000101791	4.11685
HORVU1Hr1G014570	2.22752	6.21337	5.34e-06	0.000204769	4.10576
HORVU2Hr1G012360	-1.82672	-6.32997	4.18e-06	0.000168375	4.10011
HORVU5Hr1G078320	-1.29717	-6.52144	2.8e-06	0.000120926	4.09839
HORVU1Hr1G068030	1.15158	6.46247	3.16e-06	0.000133957	4.09511
HORVU7Hr1G027270	1.41632	6.57033	2.53e-06	0.00011206	4.08966
HORVU2Hr1G077710	-5.00683	-6.16876	5.87e-06	0.000220627	4.08253
HORVU2Hr1G087490	0.921119	6.22743	5.18e-06	0.000200291	4.08022
HORVU3Hr1G064320	1.94728	6.27105	4.73e-06	0.000186285	4.07672
HORVU2Hr1G016300	-0.603842	-6.38982	3.68e-06	0.00015132	4.07132
HORVU7Hr1G115510	0.514602	6.57132	2.52e-06	0.000111954	4.06293
HORVU3Hr1G006910	2.82131	6.18492	5.67e-06	0.000214702	4.05578
HORVU2Hr1G094410	1.98094	6.15003	6.11e-06	0.000228077	4.05535
HORVU6Hr1G013620	2.05402	6.24086	5.04e-06	0.000195649	4.04775
HORVU0Hr1G019630	-2.09057	-6.29433	4.5e-06	0.000179312	4.04275
HORVU3Hr1G024210	-1.40362	-6.50522	2.89e-06	0.000123997	4.0331
HORVU7Hr1G117710	4.42331	6.33368	4.14e-06	0.000167407	4.03119
HORVU3Hr1G039230	-0.881056	-6.37869	3.77e-06	0.000154351	4.0268
HORVU0Hr1G009420	-3.53192	-6.12693	6.42e-06	0.000235802	4.02443
HORVU4Hr1G010980	0.915777	6.37178	3.82e-06	0.00015628	4.02402
HORVU2Hr1G118590	1.13303	6.19726	5.52e-06	0.000211065	4.01893
HORVU7Hr1G084590	2.11581	6.13922	6.25e-06	0.000231642	4.00518
HORVU4Hr1G006200	0.768723	6.52317	2.79e-06	0.000120622	4.00497
HORVU3Hr1G094820	1.75631	6.13	6.37e-06	0.000234832	3.99536
HORVU6Hr1G031960	1.0792	6.52683	2.77e-06	0.000120105	3.98579
HORVU1Hr1G061420	-0.555941	-6.63614	2.21e-06	0.000101071	3.96676
HORVU4Hr1G077000	-0.477637	-6.38962	3.68e-06	0.00015132	3.96387
HORVU5Hr1G020990	-2.83427	-6.09858	6.81e-06	0.000248875	3.93979
HORVU1Hr1G018530	4.538	6.08894	6.96e-06	0.000253349	3.93508
HORVU7Hr1G046890	0.713737	6.42408	3.43e-06	0.000142706	3.93503
HORVU5Hr1G023160	0.773464	6.24849	4.96e-06	0.000193274	3.93349
HORVU1Hr1G077910	0.337772	6.63885	2.19e-06	0.000100741	3.92554
HORVU5Hr1G010880	1.58538	6.37708	3.78e-06	0.000154714	3.92426
HORVU2Hr1G109200	-2.83786	-6.11082	6.64e-06	0.000243135	3.92066
HORVU2Hr1G107830	3.698	6.07274	7.2e-06	0.000260594	3.91776
HORVU5Hr1G104050	3.14236	6.07544	7.16e-06	0.000259794	3.91118
HORVU2Hr1G078840	0.683671	6.46192	3.17e-06	0.000133968	3.909
HORVU2Hr1G079920	4.36468	6.08207	7.06e-06	0.000256386	3.90752
HORVU5Hr1G056100	-3.53472	-6.09326	6.89e-06	0.000251254	3.90466
HORVU5Hr1G085070	1.31884	6.69463	1.96e-06	9.14e-05	3.90086
HORVU2Hr1G007720	-2.89415	-6.16649	5.9e-06	0.000221481	3.89523
HORVU5Hr1G062050	-1.54389	-6.32737	4.2e-06	0.000169128	3.89427
HORVU6Hr1G001700	0.561997	6.51518	2.83e-06	0.000122002	3.8859
HORVU0Hr1G021480	3.14773	6.05436	7.49e-06	0.000268112	3.87496
HORVU3Hr1G018840	1.14184	6.15485	6.05e-06	0.000226126	3.8678
HORVU4Hr1G069760	1.2888	6.51509	2.84e-06	0.000122002	3.86538
HORVU5Hr1G116930	-0.643034	-6.43426	3.36e-06	0.000140288	3.86098
HORVU7Hr1G024220	-1.37574	-6.63353	2.22e-06	0.000101385	3.854
HORVU3Hr1G006640	2.60214	6.05239	7.52e-06	0.00026876	3.85068
HORVU7Hr1G045410	-0.79836	-6.69829	1.94e-06	9.08e-05	3.8502
HORVU2Hr1G105510	1.53675	6.2822	4.62e-06	0.000182679	3.84404
HORVU6Hr1G088160	-0.495154	-6.47509	3.08e-06	0.000130895	3.84186
HORVU7Hr1G018530	-4.68241	-6.10091	6.78e-06	0.000247868	3.84132
HORVU4Hr1G011690	1.86018	6.06284	7.35e-06	0.000265201	3.84132
HORVU2Hr1G082420	0.701121	6.7282	1.83e-06	8.64e-05	3.83806
HORVU3Hr1G002040	-4.06144	-6.08744	6.98e-06	0.000253698	3.8303
HORVU5Hr1G089260	-0.812984	-6.26106	4.83e-06	0.000189145	3.81445
HORVU2Hr1G111640	-0.576006	-7.04186	9.67e-07	5.3e-05	3.81378
HORVU3Hr1G024040	3.15971	6.01928	8.07e-06	0.000283407	3.80678
HORVU1Hr1G062190	0.759245	6.24328	5.01e-06	0.000195029	3.80136
HORVU5Hr1G098570	2.70432	6.01606	8.13e-06	0.000285117	3.79557
HORVU4Hr1G083270	0.739478	6.27839	4.65e-06	0.000183788	3.79333
HORVU2Hr1G099020	1.7392	6.07503	7.17e-06	0.000259794	3.7932
HORVU4Hr1G021110	1.86409	6.03149	7.86e-06	0.000279294	3.79261
HORVU7Hr1G040550	0.464814	6.60609	2.35e-06	0.000106196	3.78745
HORVU2Hr1G098550	1.01934	6.2601	4.84e-06	0.000189145	3.78491
HORVU2Hr1G066400	-1.11358	-6.16574	5.91e-06	0.000221628	3.78353
HORVU6Hr1G038250	-2.0415	-6.18636	5.65e-06	0.000214358	3.78106
HORVU1Hr1G093880	0.831502	6.22751	5.18e-06	0.000200291	3.77322
HORVU4Hr1G069280	0.660978	6.38564	3.71e-06	0.000152431	3.76363
HORVU7Hr1G035110	3.77734	6.00055	8.4e-06	0.000293463	3.76277
HORVU2Hr1G044270	1.57982	6.14949	6.11e-06	0.000228123	3.75575
HORVU2Hr1G044910	-1.3111	-6.13598	6.29e-06	0.000232811	3.74482
HORVU3Hr1G003850	0.844835	6.23375	5.11e-06	0.000198227	3.73807
HORVU6Hr1G062800	1.15244	6.28915	4.55e-06	0.000180865	3.73137
HORVU1Hr1G045520	3.26791	5.99739	8.46e-06	0.000294944	3.72559
HORVU2Hr1G000090	2.39381	5.9976	8.46e-06	0.000294944	3.72553
HORVU4Hr1G090840	0.868995	6.17166	5.83e-06	0.000219478	3.72092
HORVU6Hr1G070450	-4.8601	-6.11221	6.62e-06	0.000242641	3.72056
HORVU7Hr1G042940	-2.21643	-5.97478	8.88e-06	0.000305332	3.71985
HORVU6Hr1G095330	0.824816	6.23854	5.06e-06	0.000196418	3.71975
HORVU7Hr1G101810	1.61089	6.03066	7.88e-06	0.000279539	3.71492
HORVU6Hr1G081450	-1.56285	-6.06205	7.37e-06	0.000265302	3.70835
HORVU7Hr1G101310	1.81982	5.99585	8.49e-06	0.000295405	3.70652
HORVU6Hr1G077440	0.739137	6.05464	7.48e-06	0.000268112	3.70057
HORVU7Hr1G048810	-0.738587	-6.13013	6.37e-06	0.000234832	3.69557
HORVU2Hr1G050790	-0.468279	-6.40657	3.56e-06	0.000147107	3.69527
HORVU4Hr1G068560	1.56219	5.98778	8.64e-06	0.000299255	3.69094
HORVU1Hr1G011950	3.80469	5.9792	8.8e-06	0.00030297	3.68853
HORVU6Hr1G012290	3.71488	5.988	8.63e-06	0.000299255	3.68708
HORVU3Hr1G032960	0.959444	6.21931	5.27e-06	0.000202798	3.68217
HORVU3Hr1G050880	-0.359904	-6.39482	3.64e-06	0.000149991	3.65779
HORVU7Hr1G049830	2.42843	5.94718	9.42e-06	0.000320947	3.65387
HORVU6Hr1G054050	1.45195	6.02811	7.92e-06	0.000280573	3.65148
HORVU4Hr1G080610	1.87395	6.28396	4.6e-06	0.000182236	3.64385
HORVU3Hr1G077980	1.55015	6.13232	6.34e-06	0.000234193	3.6406
HORVU3Hr1G110990	2.17642	5.95333	9.3e-06	0.000317166	3.63884
HORVU0Hr1G005160	-2.37509	-5.97996	8.78e-06	0.00030274	3.63788
HORVU3Hr1G070080	-0.52511	-6.25209	4.92e-06	0.000191996	3.63748
HORVU1Hr1G061780	-1.43992	-6.35245	3.98e-06	0.000162085	3.63674
HORVU3Hr1G000980	-2.03384	-6.04283	7.68e-06	0.000273573	3.63211
HORVU7Hr1G092320	0.848745	6.22701	5.19e-06	0.000200291	3.63002
HORVU3Hr1G108000	-3.06919	-5.94053	9.56e-06	0.000324743	3.62195
HORVU3Hr1G037790	-0.384033	-6.51778	2.82e-06	0.000121716	3.6199
HORVU3Hr1G095200	1.63414	5.96333	9.1e-06	0.000311594	3.61631
HORVU2Hr1G099770	2.18398	6.43636	3.34e-06	0.000139824	3.61324
HORVU0Hr1G003000	-1.60879	-6.18648	5.65e-06	0.000214358	3.61316
HORVU3Hr1G100030	1.17104	6.03234	7.85e-06	0.000279032	3.60981
HORVU5Hr1G049160	0.823144	6.2262	5.2e-06	0.000200443	3.60891
HORVU2Hr1G019790	1.22984	6.28382	4.6e-06	0.000182236	3.60106
HORVU7Hr1G009770	-0.934946	-6.12266	6.47e-06	0.000237739	3.59387
HORVU7Hr1G009380	-4.0812	-5.92793	9.82e-06	0.00033169	3.59351
HORVU1Hr1G046010	0.707138	6.11259	6.61e-06	0.000242641	3.58721
HORVU7Hr1G096780	2.23103	6.0566	7.45e-06	0.000267308	3.58585
HORVU6Hr1G058820	1.25798	6.62426	2.26e-06	0.000103105	3.58359
HORVU4Hr1G012660	0.909305	6.17206	5.83e-06	0.000219478	3.5819
HORVU1Hr1G090990	2.61409	6.0205	8.05e-06	0.000282957	3.57517
HORVU2Hr1G079080	0.567128	6.19216	5.59e-06	0.000212546	3.566
HORVU1Hr1G021700	-0.57574	-6.3062	4.39e-06	0.000175413	3.55936
HORVU4Hr1G034020	3.74431	5.91615	1.01e-05	0.000338494	3.55076
HORVU4Hr1G052350	0.871596	6.02459	7.98e-06	0.000281693	3.54536
HORVU4Hr1G073880	1.5348	6.08836	6.96e-06	0.000253434	3.54091
HORVU5Hr1G060460	1.91658	6.19573	5.54e-06	0.000211551	3.53704
HORVU4Hr1G088390	0.346785	6.60191	2.37e-06	0.000106997	3.53052
HORVU4Hr1G087870	2.86164	5.88101	1.09e-05	0.000357015	3.52254
HORVU5Hr1G014480	-2.02059	-5.90125	1.04e-05	0.000346724	3.52201
HORVU2Hr1G099810	1.0045	6.31807	4.28e-06	0.000171945	3.5186
HORVU6Hr1G005580	3.79735	6.03894	7.74e-06	0.000275366	3.51781
HORVU7Hr1G096850	0.668784	6.18723	5.64e-06	0.000214358	3.51596
HORVU5Hr1G006910	5.21076	5.89985	1.04e-05	0.000347083	3.51192
HORVU5Hr1G064010	0.838963	6.30916	4.36e-06	0.000174699	3.50899
HORVU5Hr1G111410	-0.45966	-6.21172	5.36e-06	0.00020529	3.50794
HORVU5Hr1G001060	-0.985397	-6.24117	5.03e-06	0.000195649	3.50757
HORVU3Hr1G086840	-4.00151	-5.88731	1.07e-05	0.000353944	3.50282
HORVU4Hr1G075010	1.0407	5.92853	9.81e-06	0.00033154	3.49487
HORVU3Hr1G065950	2.64546	5.8942	1.06e-05	0.000349526	3.48966
HORVU1Hr1G010500	-3.27363	-5.92083	9.97e-06	0.000335381	3.48271
HORVU6Hr1G089350	-4.1614	-5.88279	1.08e-05	0.00035594	3.4794
HORVU6Hr1G090260	0.302901	6.4277	3.4e-06	0.000141926	3.47631
HORVU7Hr1G050660	-3.45003	-5.85958	1.14e-05	0.000369668	3.47056
HORVU2Hr1G039100	1.34957	5.89078	1.06e-05	0.000351598	3.46967
HORVU1Hr1G065000	-0.491697	-6.20622	5.42e-06	0.000207494	3.46962
HORVU1Hr1G003740	0.821458	6.04111	7.7e-06	0.000274336	3.46874
HORVU5Hr1G095080	0.612776	6.44653	3.27e-06	0.000137172	3.46111
HORVU2Hr1G082480	1.37398	5.9043	1.03e-05	0.000345503	3.45101
HORVU3Hr1G111040	1.32338	5.903	1.04e-05	0.000346147	3.44976
HORVU2Hr1G092190	-0.753058	-6.27779	4.66e-06	0.000183838	3.44064
HORVU2Hr1G118570	3.13076	6.26722	4.77e-06	0.000187426	3.44063
HORVU7Hr1G049240	1.49934	6.00573	8.31e-06	0.000290845	3.43907
HORVU5Hr1G047820	-0.640155	-6.2797	4.64e-06	0.00018346	3.43471
HORVU6Hr1G005400	2.48933	5.84246	1.18e-05	0.000380417	3.43459
HORVU6Hr1G053060	2.51987	5.83494	1.2e-05	0.000385814	3.42779
HORVU3Hr1G109300	-0.856469	-6.15874	6e-06	0.000224523	3.42605
HORVU6Hr1G070510	0.745796	6.14787	6.14e-06	0.000228698	3.42601
HORVU0Hr1G002530	3.40634	5.83245	1.21e-05	0.000387278	3.41871
HORVU7Hr1G047080	-1.19263	-6.0648	7.32e-06	0.000264569	3.41763
HORVU5Hr1G084820	-3.10031	-6.00605	8.31e-06	0.000290845	3.41568
HORVU7Hr1G111000	0.914509	6.023	8.01e-06	0.000281931	3.41325
HORVU0Hr1G008580	3.69053	5.82901	1.22e-05	0.000389545	3.41052
HORVU1Hr1G092360	3.6459	5.86806	1.12e-05	0.000364219	3.4071
HORVU2Hr1G109210	-2.23152	-5.8842	1.08e-05	0.000355157	3.39388
HORVU1Hr1G004790	-3.06214	-5.82098	1.24e-05	0.000395303	3.39073
HORVU5Hr1G078410	0.607276	6.14055	6.23e-06	0.000231419	3.39051
HORVU5Hr1G089780	-0.649858	-6.29282	4.51e-06	0.000179706	3.38891
HORVU6Hr1G075110	0.621626	6.06153	7.38e-06	0.000265302	3.38408
HORVU5Hr1G075340	1.0543	6.17619	5.78e-06	0.000217792	3.38344
HORVU2Hr1G108780	5.19096	5.8422	1.18e-05	0.000380417	3.38333
HORVU5Hr1G124070	0.516017	6.1772	5.77e-06	0.000217598	3.37721
HORVU0Hr1G014950	-3.4108	-5.81377	1.26e-05	0.000399414	3.37715
HORVU5Hr1G056090	-4.16091	-5.80965	1.27e-05	0.000402354	3.36939
HORVU6Hr1G067670	0.416019	6.2143	5.33e-06	0.000204564	3.35962
HORVU6Hr1G012010	-0.613124	-6.28882	4.55e-06	0.000180865	3.35471
HORVU1Hr1G015590	-0.953747	-6.59828	2.39e-06	0.000107437	3.34902
HORVU1Hr1G002150	-0.72943	-6.53778	2.7e-06	0.000117916	3.34572
HORVU7Hr1G026720	0.567437	6.13244	6.34e-06	0.000234193	3.34469
HORVU2Hr1G059060	2.74951	5.80479	1.28e-05	0.000405647	3.3355
HORVU2Hr1G046180	-1.84751	-6.06139	7.38e-06	0.000265302	3.32421
HORVU2Hr1G022360	1.38185	5.82039	1.24e-05	0.000395303	3.31557
HORVU1Hr1G060420	-0.823213	-5.98461	8.7e-06	0.000300775	3.31446
HORVU7Hr1G025620	1.14617	6.14381	6.19e-06	0.000230248	3.31384
HORVU2Hr1G078330	0.522686	6.02672	7.95e-06	0.000281159	3.31346
HORVU3Hr1G066740	1.64668	6.29518	4.49e-06	0.000179173	3.31331
HORVU2Hr1G042490	1.05354	6.26041	4.83e-06	0.000189145	3.30592
HORVU5Hr1G057570	-0.951979	-5.87854	1.09e-05	0.000358631	3.29412
HORVU6Hr1G013020	-0.719517	-6.09639	6.85e-06	0.000249811	3.28924
HORVU2Hr1G025720	2.22052	5.81197	1.26e-05	0.00040065	3.28777
HORVU1Hr1G050220	-0.704159	-6.12974	6.38e-06	0.000234832	3.28581
HORVU4Hr1G003430	0.957329	5.95309	9.31e-06	0.000317166	3.28449
HORVU3Hr1G072540	0.560212	6.1887	5.63e-06	0.000213906	3.27703
HORVU1Hr1G058940	2.62873	6.02296	8.01e-06	0.000281931	3.26863
HORVU7Hr1G088350	3.56261	5.80542	1.28e-05	0.000405647	3.26819
HORVU5Hr1G099410	-1.61778	-6.02044	8.05e-06	0.000282957	3.26369
HORVU7Hr1G094630	1.55335	5.91364	1.01e-05	0.000340045	3.26091
HORVU5Hr1G093700	1.3449	6.55311	2.62e-06	0.000115232	3.25886
HORVU0Hr1G000780	1.95724	5.86796	1.12e-05	0.000364219	3.25724
HORVU6Hr1G012550	-1.4862	-5.79162	1.32e-05	0.00041641	3.25194
HORVU6Hr1G088790	1.41415	5.74833	1.45e-05	0.000452089	3.24859
HORVU7Hr1G025040	-1.38983	-5.82317	1.23e-05	0.000393875	3.24755
HORVU2Hr1G097240	0.799301	6.21449	5.33e-06	0.000204564	3.24587
HORVU2Hr1G084640	1.92519	6.18438	5.68e-06	0.000214702	3.24013
HORVU5Hr1G061580	-1.38672	-5.90072	1.04e-05	0.000346724	3.23803
HORVU2Hr1G096550	2.1558	5.74672	1.45e-05	0.000453327	3.2247
HORVU3Hr1G068600	0.639717	6.25287	4.91e-06	0.000191868	3.22152
HORVU3Hr1G084800	-1.32834	-5.96926	8.99e-06	0.0003086	3.21821
HORVU4Hr1G069350	-0.599037	-6.06738	7.28e-06	0.000263357	3.21739
HORVU3Hr1G029670	1.91331	5.92924	9.8e-06	0.000331318	3.21331
HORVU3Hr1G028050	-1.66447	-5.92107	9.97e-06	0.000335381	3.20183
HORVU7Hr1G118370	1.4399	6.35784	3.94e-06	0.000160589	3.19297
HORVU1Hr1G024140	-0.568888	-5.9835	8.72e-06	0.000300799	3.19195
HORVU6Hr1G080460	-1.2629	-5.92173	9.95e-06	0.000335295	3.18987
HORVU4Hr1G053660	0.594358	5.98916	8.61e-06	0.000298892	3.18011
HORVU2Hr1G117490	4.02511	5.72885	1.51e-05	0.000468004	3.17893
HORVU2Hr1G120170	-2.26129	-5.8029	1.29e-05	0.000406983	3.16765
HORVU2Hr1G044510	1.25211	5.89565	1.05e-05	0.000348945	3.16467
HORVU4Hr1G003800	0.397809	6.1641	5.93e-06	0.000222191	3.15993
HORVU3Hr1G100080	2.83051	5.83926	1.19e-05	0.000382533	3.15891
HORVU6Hr1G084080	-1.55392	-5.89866	1.05e-05	0.000347686	3.14947
HORVU5Hr1G098770	3.3015	5.8207	1.24e-05	0.000395303	3.14844
HORVU1Hr1G011380	1.99663	5.75539	1.43e-05	0.000446603	3.14121
HORVU4Hr1G011250	-2.12817	-6.05749	7.44e-06	0.000267045	3.13673
HORVU4Hr1G053760	0.768732	5.85551	1.15e-05	0.000371721	3.12922
HORVU1Hr1G030790	-0.401024	-6.18426	5.68e-06	0.000214702	3.12482
HORVU7Hr1G040740	1.88737	6.34432	4.05e-06	0.000164661	3.12452
HORVU3Hr1G096280	-1.67826	-5.9399	9.57e-06	0.000324905	3.12418
HORVU1Hr1G085630	-0.438776	-6.00205	8.38e-06	0.000292779	3.11052
HORVU3Hr1G088020	-0.706448	-6.06316	7.35e-06	0.000265201	3.10876
HORVU7Hr1G088600	-1.16204	-5.75221	1.44e-05	0.000448997	3.10847
HORVU4Hr1G038810	2.66759	5.71919	1.54e-05	0.000474909	3.10095
HORVU6Hr1G059920	-0.523178	-5.96067	9.15e-06	0.000313109	3.0973
HORVU2Hr1G082170	-1.50447	-5.85792	1.14e-05	0.000370092	3.09634
HORVU2Hr1G069760	2.23841	5.67057	1.72e-05	0.000517359	3.08371
HORVU3Hr1G028620	-1.74931	-5.98405	8.71e-06	0.000300799	3.08341
HORVU2Hr1G102840	0.66804	6.15451	6.05e-06	0.000226126	3.08246
HORVU4Hr1G080430	-3.48172	-5.73092	1.5e-05	0.000466267	3.07867
HORVU5Hr1G054820	-1.1578	-5.9947	8.51e-06	0.000295875	3.07218
HORVU6Hr1G077860	2.65765	5.93044	9.77e-06	0.00033074	3.07128
HORVU4Hr1G069070	0.664705	5.96402	9.09e-06	0.000311399	3.06778
HORVU3Hr1G070850	3.11097	5.67332	1.71e-05	0.000515316	3.06716
HORVU1Hr1G018360	-3.75215	-5.72314	1.53e-05	0.000471665	3.06382
HORVU1Hr1G081280	0.289928	6.68551	1.99e-06	9.28e-05	3.05894
HORVU2Hr1G124980	1.27333	6.07415	7.18e-06	0.000260046	3.058
HORVU4Hr1G079420	0.735015	6.13959	6.24e-06	0.000231642	3.05297
HORVU1Hr1G031250	1.51062	5.7345	1.49e-05	0.000463003	3.04854
HORVU7Hr1G029870	-1.47656	-5.80509	1.28e-05	0.000405647	3.044
HORVU0Hr1G022240	1.061	5.85873	1.14e-05	0.000370043	3.0376
HORVU4Hr1G070150	0.648115	6.26458	4.79e-06	0.00018829	3.01416
HORVU3Hr1G026540	4.24684	5.64972	1.8e-05	0.000536598	3.00814
HORVU4Hr1G085930	1.04986	5.81703	1.25e-05	0.000396918	2.99514
HORVU2Hr1G104240	-4.75359	-5.64595	1.81e-05	0.000539832	2.99373
HORVU7Hr1G010320	2.26521	5.70237	1.6e-05	0.000489717	2.99009
HORVU1Hr1G058750	3.13173	5.64077	1.83e-05	0.000544354	2.98839
HORVU7Hr1G115200	-2.14482	-5.84923	1.16e-05	0.000375888	2.98796
HORVU2Hr1G041430	-1.03219	-5.92339	9.92e-06	0.000334383	2.9756
HORVU4Hr1G006730	1.07744	5.73925	1.48e-05	0.000458956	2.96948
HORVU3Hr1G114340	1.02064	5.85384	1.15e-05	0.000372762	2.96901
HORVU4Hr1G010160	3.62649	5.65358	1.78e-05	0.0005337	2.96209
HORVU7Hr1G107600	0.89824	5.77295	1.37e-05	0.000431239	2.96115
HORVU7Hr1G028870	-1.49159	-5.71893	1.54e-05	0.000474909	2.95235
HORVU7Hr1G045710	0.619004	6.00555	8.31e-06	0.000290845	2.95231
HORVU2Hr1G094150	-3.252	-5.61588	1.93e-05	0.000570996	2.95228
HORVU3Hr1G108610	0.343344	6.10439	6.73e-06	0.000246263	2.95208
HORVU6Hr1G090510	2.16056	6.13694	6.28e-06	0.000232552	2.94451
HORVU4Hr1G062920	3.15961	5.60885	1.96e-05	0.000577727	2.94303
HORVU2Hr1G047050	1.37348	5.72588	1.52e-05	0.000470204	2.9392
HORVU6Hr1G012320	0.706858	6.14488	6.17e-06	0.000229941	2.9388
HORVU2Hr1G112170	3.30852	5.64154	1.83e-05	0.000543846	2.92635
HORVU2Hr1G061060	-0.521822	-5.9582	9.2e-06	0.000314239	2.92583
HORVU6Hr1G087960	-0.635887	-5.93766	9.62e-06	0.000326197	2.92398
HORVU6Hr1G078290	0.939895	5.69041	1.64e-05	0.000499924	2.92078
HORVU7Hr1G022810	1.9248	5.60017	2e-05	0.000585587	2.91587
HORVU4Hr1G066300	0.368312	6.05756	7.44e-06	0.000267045	2.91456
HORVU2Hr1G094760	1.32661	5.75992	1.41e-05	0.000442572	2.90711
HORVU4Hr1G053470	-0.303692	-6.0536	7.5e-06	0.000268307	2.90688
HORVU7Hr1G025000	-1.47732	-5.87464	1.1e-05	0.000360476	2.89906
HORVU6Hr1G012810	1.14178	5.91155	1.02e-05	0.000340986	2.88457
HORVU3Hr1G076060	0.781097	5.88506	1.08e-05	0.000355082	2.88382
HORVU5Hr1G089840	-1.36205	-5.93705	9.63e-06	0.000326347	2.87811
HORVU2Hr1G114910	1.44566	5.63497	1.86e-05	0.00055049	2.87118
HORVU4Hr1G061260	0.478075	5.90699	1.03e-05	0.000343794	2.85957
HORVU7Hr1G117020	0.749003	5.98336	8.72e-06	0.000300799	2.85642
HORVU0Hr1G021640	1.91806	5.98597	8.67e-06	0.00030016	2.85214
HORVU7Hr1G094090	1.00789	5.58677	2.06e-05	0.000599401	2.85202
HORVU3Hr1G091010	1.08292	5.88579	1.08e-05	0.000354815	2.84985
HORVU4Hr1G040900	-0.528766	-5.90093	1.04e-05	0.000346724	2.84869
HORVU1Hr1G045790	3.10742	5.56267	2.17e-05	0.000625923	2.8474
HORVU6Hr1G033540	0.243145	5.96728	9.03e-06	0.000309494	2.84557
HORVU6Hr1G066250	-1.40787	-5.73778	1.48e-05	0.000460066	2.84476
HORVU3Hr1G081960	0.79112	6.03015	7.89e-06	0.000279597	2.84332
HORVU7Hr1G038160	2.02479	6.02567	7.96e-06	0.00028154	2.84109
HORVU2Hr1G094960	3.19345	5.75402	1.43e-05	0.000447587	2.8399
HORVU4Hr1G075360	0.49741	6.12699	6.41e-06	0.000235802	2.8394
HORVU2Hr1G024280	4.09389	5.71989	1.54e-05	0.000474648	2.83868
HORVU5Hr1G102170	2.54464	5.58097	2.09e-05	0.000605651	2.83656
HORVU2Hr1G032230	2.29409	5.55831	2.2e-05	0.000629664	2.82215
HORVU7Hr1G120380	0.897193	5.72672	1.52e-05	0.00046982	2.82196
HORVU0Hr1G014140	-2.45911	-5.53885	2.29e-05	0.000651554	2.80298
HORVU5Hr1G074940	-1.7213	-5.54982	2.24e-05	0.00063923	2.80176
HORVU1Hr1G054470	-0.715937	-5.95877	9.19e-06	0.000314124	2.79811
HORVU1Hr1G053080	0.673148	5.79286	1.32e-05	0.000415617	2.79632
HORVU7Hr1G036420	-1.91843	-5.70531	1.59e-05	0.000486952	2.79442
HORVU1Hr1G037460	-0.695375	-5.85315	1.15e-05	0.000373023	2.7927
HORVU2Hr1G014020	-4.88459	-5.54059	2.28e-05	0.000649973	2.79129
HORVU3Hr1G030350	0.904756	5.97843	8.81e-06	0.000303214	2.78705
HORVU1Hr1G010230	2.63204	5.55581	2.21e-05	0.000632231	2.78696
HORVU3Hr1G114170	-0.493169	-5.84583	1.17e-05	0.000378357	2.78225
HORVU6Hr1G074440	0.339227	6.26827	4.75e-06	0.000187199	2.78116
HORVU1Hr1G066100	0.912088	5.89544	1.05e-05	0.000348945	2.78069
HORVU2Hr1G080820	0.997166	5.67307	1.71e-05	0.000515316	2.78008
HORVU3Hr1G082250	-3.02735	-5.54842	2.24e-05	0.000640728	2.77903
HORVU2Hr1G076920	0.503357	5.94581	9.45e-06	0.000321344	2.77897
HORVU1Hr1G079140	-2.01519	-5.52631	2.36e-05	0.000666704	2.77557
HORVU6Hr1G040220	-0.303716	-6.04778	7.6e-06	0.00027111	2.77554
HORVU4Hr1G066650	2.09885	5.60799	1.97e-05	0.000578383	2.77472
HORVU2Hr1G011790	1.57961	5.63354	1.86e-05	0.000551798	2.77025
HORVU7Hr1G028260	-1.28415	-5.57127	2.13e-05	0.00061644	2.76295
HORVU5Hr1G118870	0.584112	5.87509	1.1e-05	0.000360423	2.75686
HORVU7Hr1G021680	-2.34347	-5.52565	2.36e-05	0.000666704	2.75637
HORVU6Hr1G070320	-1.53499	-5.60923	1.96e-05	0.000577667	2.75625
HORVU4Hr1G027600	0.591368	5.66904	1.72e-05	0.000518485	2.75625
HORVU2Hr1G124330	-2.29152	-5.60368	1.99e-05	0.000582586	2.75565
HORVU0Hr1G005300	-1.08804	-5.99625	8.48e-06	0.000295405	2.75503
HORVU4Hr1G015740	-2.87813	-5.82999	1.21e-05	0.000389038	2.75266
HORVU2Hr1G005990	-1.1505	-5.74034	1.47e-05	0.000458222	2.75265
HORVU7Hr1G060310	-0.731581	-5.99198	8.56e-06	0.000297348	2.74176
HORVU5Hr1G056380	-1.07813	-5.55103	2.23e-05	0.000637977	2.73898
HORVU6Hr1G016490	2.83436	5.52032	2.39e-05	0.000673857	2.73326
HORVU1Hr1G057460	-1.11499	-5.89817	1.05e-05	0.000347769	2.72934
HORVU3Hr1G079210	0.437177	6.02472	7.98e-06	0.000281693	2.71871
HORVU6Hr1G036570	1.62554	5.51681	2.4e-05	0.000677963	2.71808
HORVU7Hr1G000720	0.904938	5.55797	2.2e-05	0.000629683	2.71476
HORVU5Hr1G060090	1.23513	5.92533	9.88e-06	0.000333267	2.71394
HORVU4Hr1G087200	1.07344	5.62295	1.9e-05	0.000563059	2.71252
HORVU6Hr1G005010	0.894398	5.87067	1.11e-05	0.000362988	2.71203
HORVU7Hr1G007800	4.06564	5.49934	2.5e-05	0.00069731	2.71088
HORVU2Hr1G026340	0.907372	6.22094	5.25e-06	0.000202292	2.70556
HORVU6Hr1G095380	2.29221	5.54028	2.28e-05	0.000649973	2.70219
HORVU6Hr1G080260	2.94279	5.68175	1.68e-05	0.000507953	2.69898
HORVU3Hr1G051190	-0.483483	-5.84421	1.18e-05	0.000379378	2.69522
HORVU4Hr1G062540	-1.21635	-5.58464	2.07e-05	0.000601227	2.69252
HORVU1Hr1G035950	-1.14217	-5.62593	1.89e-05	0.000559818	2.68311
HORVU2Hr1G053920	2.70456	5.4854	2.58e-05	0.00071254	2.67775
HORVU1Hr1G077420	-0.967092	-5.82678	1.22e-05	0.000391119	2.66951
HORVU5Hr1G053550	1.95382	5.4997	2.5e-05	0.000697251	2.64533
HORVU7Hr1G113230	2.23959	5.47066	2.66e-05	0.000729385	2.64382
HORVU7Hr1G093240	2.00972	5.5016	2.49e-05	0.000695321	2.64313
HORVU2Hr1G007840	2.63319	5.48919	2.56e-05	0.000708628	2.64225
HORVU7Hr1G057280	1.05665	5.71781	1.55e-05	0.000475693	2.64178
HORVU1Hr1G043900	2.9564	5.50192	2.48e-05	0.000695307	2.64169
HORVU3Hr1G112040	2.18683	5.96902	8.99e-06	0.0003086	2.63284
HORVU4Hr1G009340	0.914132	5.8939	1.06e-05	0.000349526	2.62638
HORVU7Hr1G056630	0.460055	5.86662	1.12e-05	0.000364977	2.62601
HORVU7Hr1G121500	0.943229	5.58571	2.07e-05	0.000600256	2.62216
HORVU4Hr1G003090	1.06738	5.66888	1.72e-05	0.000518485	2.62145
HORVU6Hr1G077070	-0.641365	-5.83444	1.2e-05	0.000385929	2.61693
HORVU4Hr1G057020	0.774285	5.64827	1.8e-05	0.000537905	2.61058
HORVU2Hr1G055640	-0.414886	-5.88463	1.08e-05	0.000355118	2.60045
HORVU1Hr1G026840	-0.63004	-6.04748	7.6e-06	0.00027111	2.60033
HORVU1Hr1G043280	0.738742	5.94611	9.45e-06	0.000321344	2.60011
HORVU5Hr1G072640	1.67529	5.59966	2e-05	0.000585587	2.593
HORVU5Hr1G092000	-4.18432	-5.46445	2.7e-05	0.000737081	2.59192
HORVU4Hr1G090590	-1.07225	-5.77837	1.36e-05	0.000426525	2.59048
HORVU7Hr1G048620	4.09552	5.61045	1.96e-05	0.000576549	2.58675
HORVU2Hr1G118670	0.44054	5.85985	1.14e-05	0.000369668	2.58604
HORVU3Hr1G057660	-1.16466	-5.54368	2.27e-05	0.000646049	2.58594
HORVU7Hr1G101230	0.545082	5.74265	1.47e-05	0.000456862	2.58357
HORVU6Hr1G011850	-3.55196	-5.5061	2.46e-05	0.000690938	2.57456
HORVU5Hr1G014350	-0.50542	-5.8962	1.05e-05	0.000348945	2.57325
HORVU7Hr1G097470	-0.753719	-5.91214	1.02e-05	0.000340856	2.5721
HORVU1Hr1G077370	-1.52952	-5.64551	1.81e-05	0.000539942	2.5689
HORVU4Hr1G086000	0.614705	5.87411	1.1e-05	0.000360592	2.56676
HORVU7Hr1G097760	0.708238	5.63961	1.84e-05	0.00054533	2.56528
HORVU6Hr1G074060	2.76069	5.52549	2.36e-05	0.000666704	2.55507
HORVU3Hr1G028410	-3.24283	-5.42795	2.93e-05	0.000788703	2.55351
HORVU3Hr1G016990	2.78047	5.48019	2.61e-05	0.000717832	2.5433
HORVU1Hr1G016980	-2.46941	-5.57591	2.11e-05	0.000611078	2.53263
HORVU6Hr1G062040	1.04892	5.57731	2.11e-05	0.000610087	2.52785
HORVU6Hr1G020120	-1.12565	-5.77931	1.35e-05	0.000425992	2.52137
HORVU2Hr1G015260	-1.54255	-5.51158	2.43e-05	0.000684035	2.51869
HORVU2Hr1G103880	0.711155	6.02299	8.01e-06	0.000281931	2.51523
HORVU2Hr1G020140	2.65538	5.55889	2.19e-05	0.000629657	2.50961
HORVU5Hr1G068110	3.91371	5.47237	2.65e-05	0.000727312	2.4992
HORVU3Hr1G056580	0.919046	5.65153	1.79e-05	0.00053529	2.49789
HORVU2Hr1G101340	2.62703	5.3999	3.11e-05	0.000827455	2.49056
HORVU4Hr1G013150	1.53952	5.52608	2.36e-05	0.000666704	2.48926
HORVU4Hr1G078590	0.622353	5.87645	1.1e-05	0.000359663	2.48572
HORVU3Hr1G095240	2.73102	5.59091	2.04e-05	0.000594754	2.48193
HORVU6Hr1G069330	-1.29317	-5.49482	2.52e-05	0.00070282	2.47393
HORVU2Hr1G063210	0.27985	6.14325	6.2e-06	0.000230307	2.47034
HORVU7Hr1G112710	2.74216	5.42844	2.92e-05	0.000788395	2.46647
HORVU1Hr1G058330	1.82564	5.43707	2.87e-05	0.00077664	2.46592
HORVU3Hr1G034460	0.985708	5.56899	2.14e-05	0.000618633	2.46466
HORVU0Hr1G017850	-2.36495	-5.40747	3.06e-05	0.000816971	2.45842
HORVU4Hr1G052390	-0.614316	-5.78689	1.33e-05	0.000420034	2.45827
HORVU5Hr1G091810	0.904605	5.65375	1.78e-05	0.0005337	2.45485
HORVU4Hr1G063790	1.97087	5.5148	2.42e-05	0.000679686	2.45351
HORVU6Hr1G048410	0.393363	5.91118	1.02e-05	0.000340986	2.44377
HORVU7Hr1G050710	3.21759	5.40335	3.09e-05	0.000822565	2.43974
HORVU6Hr1G035370	-1.08613	-5.62929	1.88e-05	0.000556536	2.43691
HORVU4Hr1G019780	0.817563	5.69237	1.64e-05	0.000498593	2.43523
HORVU1Hr1G084520	3.09501	5.36601	3.36e-05	0.000880236	2.43022
HORVU5Hr1G061040	0.911436	5.69682	1.62e-05	0.000494911	2.42387
HORVU3Hr1G062490	0.679032	5.53187	2.33e-05	0.000660225	2.42052
HORVU2Hr1G022250	0.530884	5.78797	1.33e-05	0.000419384	2.41845
HORVU6Hr1G070600	0.918498	5.76399	1.4e-05	0.000439023	2.41444
HORVU6Hr1G093360	0.564801	5.72375	1.53e-05	0.000471397	2.41081
HORVU2Hr1G001790	0.957343	5.50408	2.47e-05	0.000692988	2.40711
HORVU7Hr1G092600	1.16574	5.40844	3.05e-05	0.000816866	2.40604
HORVU7Hr1G022970	-0.518386	-5.81842	1.24e-05	0.000396649	2.4042
HORVU6Hr1G016320	1.40138	5.44124	2.84e-05	0.000770572	2.40343
HORVU0Hr1G009910	0.661348	5.60257	1.99e-05	0.000583577	2.39602
HORVU3Hr1G037310	0.899282	5.74069	1.47e-05	0.000458222	2.39552
HORVU2Hr1G069610	-0.897309	-5.47045	2.66e-05	0.000729385	2.39047
HORVU7Hr1G053310	0.538773	5.64635	1.81e-05	0.000539767	2.38791
HORVU4Hr1G020710	-2.1499	-5.57359	2.12e-05	0.000613751	2.38048
HORVU1Hr1G000040	1.0435	5.49039	2.55e-05	0.000707494	2.37938
HORVU5Hr1G065620	1.07939	5.87708	1.1e-05	0.000359471	2.37251
HORVU6Hr1G090630	2.6548	5.34256	3.53e-05	0.000919384	2.35822
HORVU7Hr1G121100	-1.10361	-5.5055	2.47e-05	0.000691303	2.34852
HORVU5Hr1G118080	0.775735	5.69097	1.64e-05	0.00049974	2.348
HORVU3Hr1G072260	0.489865	5.68043	1.68e-05	0.000509033	2.34502
HORVU4Hr1G008940	0.438741	5.8171	1.25e-05	0.000396918	2.33777
HORVU6Hr1G063510	2.81151	5.33124	3.62e-05	0.000934862	2.33178
HORVU5Hr1G105020	1.66825	5.32844	3.65e-05	0.000940082	2.32809
HORVU5Hr1G122860	1.22212	5.6621	1.75e-05	0.000525032	2.32315
HORVU7Hr1G120520	-0.670716	-5.7487	1.45e-05	0.000452083	2.31824
HORVU1Hr1G073820	1.49134	5.35803	3.42e-05	0.000894201	2.31243
HORVU7Hr1G006600	-1.63854	-5.33913	3.56e-05	0.000922831	2.30702
HORVU5Hr1G112340	0.962009	5.48198	2.6e-05	0.000716494	2.29117
HORVU1Hr1G040800	2.47012	5.29802	3.9e-05	0.000995557	2.2842
HORVU4Hr1G072680	-1.17668	-5.45545	2.75e-05	0.000749302	2.27986
HORVU1Hr1G082970	1.78402	5.60203	1.99e-05	0.000583831	2.27747
HORVU4Hr1G078510	3.53024	5.29819	3.9e-05	0.000995557	2.27727
HORVU7Hr1G095830	1.34042	5.36526	3.36e-05	0.000881133	2.27725
HORVU4Hr1G065840	1.11121	5.48797	2.56e-05	0.000710047	2.27227
HORVU7Hr1G115040	1.14874	5.42388	2.95e-05	0.000793684	2.27111
HORVU1Hr1G050050	-1.13221	-5.48552	2.58e-05	0.00071254	2.26654
HORVU4Hr1G085830	0.276976	5.69945	1.61e-05	0.00049246	2.25914
HORVU7Hr1G113650	1.94916	5.45137	2.78e-05	0.000754551	2.25691
HORVU2Hr1G007640	-2.50104	-5.31113	3.79e-05	0.000972156	2.25483
HORVU2Hr1G125020	3.98593	5.33819	3.57e-05	0.000924124	2.25216
HORVU3Hr1G027790	-2.23123	-5.61398	1.94e-05	0.000572866	2.25177
HORVU3Hr1G066880	-1.10165	-5.68774	1.65e-05	0.000502124	2.24385
HORVU2Hr1G029260	-0.475861	-5.65193	1.79e-05	0.000535219	2.23575
HORVU7Hr1G092990	-2.71494	-5.27637	4.1e-05	0.00103476	2.23523
HORVU4Hr1G052470	0.819325	5.52927	2.34e-05	0.000663529	2.2336
HORVU5Hr1G062490	1.10227	5.70795	1.58e-05	0.000484538	2.23093
HORVU3Hr1G026600	2.0943	5.28111	4.05e-05	0.00102585	2.22876
HORVU7Hr1G055560	0.3092	5.86333	1.13e-05	0.000367285	2.22758
HORVU5Hr1G106350	-2.73371	-5.40344	3.09e-05	0.000822565	2.21941
HORVU7Hr1G032750	0.443731	5.72563	1.52e-05	0.000470204	2.21703
HORVU2Hr1G078890	-1.35172	-5.56035	2.19e-05	0.000628661	2.21635
HORVU7Hr1G077000	-0.408926	-5.62207	1.91e-05	0.00056373	2.21263
HORVU5Hr1G001380	2.88762	5.29214	3.95e-05	0.00100608	2.21249
HORVU0Hr1G012990	1.03089	5.43214	2.9e-05	0.00078302	2.21214
HORVU6Hr1G027660	0.94811	5.34945	3.48e-05	0.000907203	2.21202
HORVU7Hr1G116160	-2.37893	-5.29467	3.93e-05	0.00100236	2.21089
HORVU4Hr1G067480	0.708097	5.74243	1.47e-05	0.000456862	2.21089
HORVU7Hr1G045140	0.499855	5.66819	1.73e-05	0.000518879	2.20925
HORVU6Hr1G041230	0.832215	5.62859	1.88e-05	0.000556983	2.20504
HORVU6Hr1G083150	-0.318776	-5.90266	1.04e-05	0.000346147	2.2015
HORVU2Hr1G127220	0.489918	5.67109	1.71e-05	0.000517161	2.19993
HORVU7Hr1G064170	3.38972	5.26941	4.16e-05	0.00104495	2.19421
HORVU5Hr1G125130	-0.372286	-5.86935	1.11e-05	0.000363721	2.19388
HORVU4Hr1G049500	0.749484	5.49023	2.55e-05	0.000707494	2.17906
HORVU5Hr1G076030	0.537689	5.72382	1.53e-05	0.000471397	2.17206
HORVU5Hr1G079190	0.765732	5.69388	1.63e-05	0.000497336	2.17133
HORVU5Hr1G025430	0.848002	5.48069	2.6e-05	0.000717545	2.16627
HORVU7Hr1G054610	1.0041	5.49367	2.53e-05	0.000703625	2.16268
HORVU7Hr1G117640	1.51413	5.33948	3.56e-05	0.000922831	2.16219
HORVU3Hr1G077400	-0.88452	-5.46842	2.68e-05	0.000732159	2.16125
HORVU2Hr1G108000	-1.13251	-5.3512	3.47e-05	0.000905457	2.1466
HORVU1Hr1G011720	0.744575	5.49047	2.55e-05	0.000707494	2.14505
HORVU7Hr1G044100	-1.43576	-5.36942	3.33e-05	0.000875344	2.13484
HORVU4Hr1G066310	1.7495	5.52623	2.36e-05	0.000666704	2.13154
HORVU1Hr1G024640	0.754958	5.64466	1.82e-05	0.000540546	2.13001
HORVU6Hr1G078210	-0.918507	-5.56539	2.16e-05	0.000623094	2.12809
HORVU3Hr1G038320	3.50448	5.24723	4.37e-05	0.00108628	2.12806
HORVU2Hr1G028560	4.57137	5.24584	4.38e-05	0.00108896	2.12368
HORVU3Hr1G020490	-2.92677	-5.29041	3.97e-05	0.00100933	2.12291
HORVU1Hr1G043830	2.48246	5.37442	3.29e-05	0.000867407	2.12167
HORVU7Hr1G095680	0.536821	5.85798	1.14e-05	0.000370092	2.12128
HORVU5Hr1G084180	-2.60942	-5.26962	4.16e-05	0.00104495	2.12113
HORVU1Hr1G063220	0.914709	5.46683	2.68e-05	0.000734083	2.12099
HORVU3Hr1G096450	0.346672	5.67859	1.69e-05	0.000510693	2.11765
HORVU5Hr1G102210	3.3303	5.27348	4.12e-05	0.00104077	2.11294
HORVU7Hr1G096430	1.89079	5.35091	3.47e-05	0.000905457	2.11034
HORVU4Hr1G089540	0.903716	5.58669	2.06e-05	0.000599401	2.09815
HORVU4Hr1G048210	1.44623	5.3194	3.72e-05	0.000957295	2.098
HORVU3Hr1G086210	-1.04267	-5.66505	1.74e-05	0.000522058	2.09749
HORVU7Hr1G036130	2.45874	5.24014	4.44e-05	0.00110058	2.08958
HORVU7Hr1G085130	-2.39588	-5.42171	2.97e-05	0.00079644	2.08846
HORVU3Hr1G074950	-3.2252	-5.54502	2.26e-05	0.000645076	2.0841
HORVU5Hr1G037120	-1.23026	-5.53566	2.31e-05	0.000655675	2.08024
HORVU6Hr1G006840	2.04304	5.67542	1.7e-05	0.000513458	2.07428
HORVU2Hr1G069060	1.49936	5.7721	1.38e-05	0.000431691	2.07317
HORVU7Hr1G019680	1.42342	5.38271	3.23e-05	0.000854434	2.0715
HORVU1Hr1G094230	-3.07448	-5.1997	4.86e-05	0.00118563	2.07112
HORVU3Hr1G073560	-0.632034	-5.57677	2.11e-05	0.000610375	2.07076
HORVU1Hr1G009110	-3.52492	-5.2648	4.2e-05	0.00105374	2.06942
HORVU0Hr1G022280	0.702474	5.5997	2e-05	0.000585587	2.06907
HORVU6Hr1G074180	0.784142	5.3664	3.35e-05	0.000880063	2.06778
HORVU2Hr1G011650	-0.711725	-5.49764	2.51e-05	0.00069895	2.06343
HORVU1Hr1G071200	1.15471	5.31193	3.78e-05	0.000971451	2.0624
HORVU2Hr1G095030	1.75976	5.19768	4.88e-05	0.00118739	2.05201
HORVU2Hr1G082440	0.787437	5.71516	1.56e-05	0.000477944	2.05129
HORVU1Hr1G049760	-1.76631	-5.28643	4e-05	0.00101634	2.0499
HORVU1Hr1G052230	0.489077	5.54406	2.26e-05	0.000645972	2.0495
HORVU4Hr1G026390	0.703984	5.53495	2.31e-05	0.000656231	2.04791
HORVU1Hr1G063710	-3.25358	-5.2716	4.14e-05	0.00104383	2.04713
HORVU5Hr1G081930	0.62665	5.81808	1.25e-05	0.000396649	2.04027
HORVU3Hr1G006240	-2.42306	-5.18329	5.04e-05	0.00121568	2.04018
HORVU1Hr1G063320	0.649757	5.61372	1.94e-05	0.000572866	2.03982
HORVU5Hr1G116750	-1.68223	-5.26731	4.18e-05	0.0010492	2.03909
HORVU1Hr1G060920	-1.11408	-5.49972	2.5e-05	0.000697251	2.03496
HORVU3Hr1G081590	1.03256	5.51771	2.4e-05	0.000677261	2.02607
HORVU3Hr1G016690	-0.888841	-5.4075	3.06e-05	0.000816971	2.01636
HORVU6Hr1G072740	2.63931	5.17439	5.14e-05	0.00123726	2.01581
HORVU4Hr1G057000	4.01236	5.31102	3.79e-05	0.000972156	2.01012
HORVU7Hr1G114610	-2.06568	-5.19884	4.87e-05	0.00118563	2.00877
HORVU5Hr1G021120	-2.92323	-5.19285	4.93e-05	0.0011988	2.00422
HORVU2Hr1G026220	-0.417595	-5.6869	1.66e-05	0.000502663	2.00343
HORVU1Hr1G094710	-1.68409	-5.19594	4.9e-05	0.00119128	2.00009
HORVU5Hr1G087440	2.8624	5.23493	4.49e-05	0.00111026	1.99762
HORVU5Hr1G044480	-0.661723	-5.33557	3.59e-05	0.000927703	1.98878
HORVU1Hr1G059540	-1.3946	-5.78062	1.35e-05	0.000425119	1.98387
HORVU3Hr1G075160	-0.863232	-5.45903	2.73e-05	0.000743919	1.98051
HORVU2Hr1G029720	0.617814	5.37088	3.32e-05	0.000873669	1.98051
HORVU1Hr1G048960	-4.35242	-5.17992	5.08e-05	0.00122351	1.97813
HORVU2Hr1G079960	-0.776512	-5.71459	1.56e-05	0.000477944	1.9777
HORVU5Hr1G107000	-0.892392	-5.39095	3.18e-05	0.000840659	1.96899
HORVU2Hr1G082700	2.31557	5.3152	3.76e-05	0.000965466	1.96724
HORVU3Hr1G083250	1.33054	5.19226	4.94e-05	0.00119967	1.96286
HORVU3Hr1G041820	1.39477	5.315	3.76e-05	0.000965466	1.96258
HORVU1Hr1G084160	0.390646	5.67725	1.69e-05	0.000511797	1.95558
HORVU3Hr1G093550	1.18606	5.29999	3.89e-05	0.000993742	1.95434
HORVU6Hr1G071960	1.3879	5.19861	4.87e-05	0.00118563	1.95279
HORVU1Hr1G081240	-1.90817	-5.4275	2.93e-05	0.000788969	1.95253
HORVU3Hr1G057540	-1.30868	-5.28608	4.01e-05	0.0010165	1.9503
HORVU4Hr1G077920	-3.48845	-5.14574	5.48e-05	0.00130501	1.9488
HORVU2Hr1G091990	-3.12403	-5.14159	5.53e-05	0.00131404	1.94102
HORVU3Hr1G016000	-0.627423	-5.43577	2.88e-05	0.000778352	1.93363
HORVU7Hr1G097740	0.746527	5.47798	2.62e-05	0.000719855	1.93308
HORVU1Hr1G025890	1.16852	5.27037	4.15e-05	0.00104469	1.93238
HORVU7Hr1G040210	-1.44559	-5.17177	5.17e-05	0.00124378	1.93214
HORVU7Hr1G045830	0.968062	5.18398	5.03e-05	0.00121466	1.9296
HORVU6Hr1G020380	1.56366	5.46127	2.72e-05	0.000741306	1.92766
HORVU5Hr1G095940	-0.493844	-5.41152	3.03e-05	0.000813501	1.91951
HORVU1Hr1G077190	0.730013	5.42289	2.96e-05	0.000794888	1.91035
HORVU3Hr1G006320	1.01749	5.28122	4.05e-05	0.00102585	1.90333
HORVU4Hr1G054240	1.17081	5.25892	4.26e-05	0.0010643	1.90097
HORVU4Hr1G068420	1.00974	5.34123	3.55e-05	0.000920905	1.89952
HORVU2Hr1G047010	-0.344565	-5.55267	2.22e-05	0.000636142	1.89586
HORVU7Hr1G025800	3.47759	5.12697	5.72e-05	0.00134895	1.89541
HORVU3Hr1G105520	3.60599	5.16299	5.28e-05	0.00126085	1.89165
HORVU6Hr1G027390	-0.551924	-5.43863	2.86e-05	0.000774494	1.87473
HORVU1Hr1G046320	0.59781	5.6064	1.98e-05	0.000579547	1.87438
HORVU5Hr1G081400	-0.988047	-5.34807	3.49e-05	0.000909393	1.87361
HORVU0Hr1G022310	1.92806	5.7146	1.56e-05	0.000477944	1.87348
HORVU3Hr1G003980	2.90342	5.45461	2.76e-05	0.000750191	1.8734
HORVU7Hr1G000250	-1.44556	-5.34064	3.55e-05	0.000921496	1.87176
HORVU7Hr1G042000	1.23828	5.33515	3.59e-05	0.00092797	1.86916
HORVU7Hr1G036850	-1.23127	-5.33329	3.61e-05	0.000931217	1.86884
HORVU2Hr1G099410	-0.768317	-5.33637	3.58e-05	0.000927272	1.86748
HORVU5Hr1G007780	0.519244	5.56931	2.14e-05	0.000618633	1.86672
HORVU2Hr1G122950	0.522047	5.59849	2.01e-05	0.000586663	1.85736
HORVU3Hr1G069780	0.910563	5.4789	2.61e-05	0.000718884	1.85542
HORVU6Hr1G017860	-0.784361	-5.24953	4.35e-05	0.00108139	1.85358
HORVU5Hr1G065350	3.77865	5.21663	4.68e-05	0.00114658	1.85302
HORVU3Hr1G093320	0.373312	5.65107	1.79e-05	0.000535424	1.84807
HORVU3Hr1G113200	0.531116	5.40934	3.05e-05	0.000816338	1.84524
HORVU5Hr1G022470	0.380194	5.51627	2.41e-05	0.000677963	1.84486
HORVU2Hr1G083940	-0.692785	-5.78241	1.35e-05	0.000423804	1.84448
HORVU3Hr1G116310	-1.93246	-5.30582	3.84e-05	0.000981557	1.84064
HORVU7Hr1G097210	-2.298	-5.41576	3.01e-05	0.000806447	1.83833
HORVU5Hr1G093950	-2.69751	-5.09004	6.21e-05	0.00143573	1.83594
HORVU3Hr1G059170	3.79139	5.09745	6.11e-05	0.00142085	1.83503
HORVU2Hr1G093220	1.38149	5.17073	5.18e-05	0.00124517	1.83009
HORVU5Hr1G124010	2.33657	5.59319	2.03e-05	0.000592762	1.81999
HORVU3Hr1G087480	-3.73837	-5.10858	5.96e-05	0.00139338	1.81969
HORVU4Hr1G074780	-1.88358	-5.16304	5.27e-05	0.00126085	1.81737
HORVU7Hr1G047980	0.562587	5.48232	2.59e-05	0.000716443	1.81553
HORVU7Hr1G009940	-1.33225	-5.39303	3.16e-05	0.000837336	1.81169
HORVU6Hr1G025840	1.85303	5.25312	4.31e-05	0.00107679	1.80726
HORVU5Hr1G097930	4.68189	5.13317	5.64e-05	0.00133352	1.80375
HORVU5Hr1G009650	-0.437672	-5.46093	2.72e-05	0.000741306	1.80362
HORVU7Hr1G029960	-0.53204	-5.34983	3.48e-05	0.000907027	1.80196
HORVU0Hr1G004140	-3.75363	-5.084	6.3e-05	0.00144861	1.79407
HORVU6Hr1G083680	-1.49579	-5.26314	4.22e-05	0.001057	1.79395
HORVU3Hr1G015150	0.375127	5.5931	2.03e-05	0.000592762	1.79261
HORVU6Hr1G093080	-0.639039	-5.46117	2.72e-05	0.000741306	1.78822
HORVU5Hr1G047540	-1.11771	-5.49395	2.53e-05	0.000703625	1.77677
HORVU1Hr1G071180	4.04947	5.06352	6.59e-05	0.00150549	1.77123
HORVU2Hr1G013170	-0.713487	-5.6901	1.64e-05	0.000499924	1.76557
HORVU1Hr1G056020	1.14856	5.39612	3.14e-05	0.000832188	1.76551
HORVU5Hr1G066720	-1.98227	-5.18307	5.04e-05	0.00121568	1.76391
HORVU7Hr1G070870	-2.08087	-5.49855	2.5e-05	0.000698044	1.76235
HORVU3Hr1G053500	-0.691042	-5.20925	4.76e-05	0.00116419	1.75867
HORVU7Hr1G046290	-0.650869	-5.48638	2.57e-05	0.000712046	1.75671
HORVU3Hr1G043870	1.2923	5.14409	5.5e-05	0.00130827	1.75537
HORVU5Hr1G030330	0.907532	5.13575	5.61e-05	0.00132739	1.74911
HORVU3Hr1G076400	0.756367	5.23519	4.49e-05	0.00111026	1.74467
HORVU6Hr1G002150	-2.37398	-5.16074	5.3e-05	0.00126568	1.74223
HORVU7Hr1G119790	-4.00808	-5.04798	6.83e-05	0.00155013	1.73746
HORVU2Hr1G012440	1.07543	5.39925	3.12e-05	0.0008281	1.73738
HORVU2Hr1G127250	0.586249	5.35683	3.42e-05	0.000895408	1.73561
HORVU6Hr1G051860	1.58641	5.11023	5.94e-05	0.00139029	1.73397
HORVU3Hr1G072950	0.498472	5.39839	3.12e-05	0.000829112	1.72745
HORVU2Hr1G018610	2.31625	5.04755	6.83e-05	0.00155075	1.7205
HORVU5Hr1G062410	1.5477	5.43471	2.88e-05	0.000779122	1.72017
HORVU2Hr1G003600	-0.474998	-5.42618	2.94e-05	0.000790736	1.71924
HORVU0Hr1G015600	3.9841	5.05065	6.79e-05	0.00154348	1.71777
HORVU7Hr1G091560	2.52079	5.08247	6.32e-05	0.00145191	1.71633
HORVU1Hr1G060610	1.67938	5.3772	3.27e-05	0.000863783	1.71073
HORVU7Hr1G072200	-0.505059	-5.38678	3.2e-05	0.000847326	1.71009
HORVU4Hr1G003770	-0.688541	-5.3749	3.29e-05	0.000867169	1.70628
HORVU1Hr1G011990	1.60501	5.39731	3.13e-05	0.000830552	1.69456
HORVU2Hr1G010950	-1.0524	-5.27969	4.07e-05	0.00102779	1.68513
HORVU7Hr1G074850	1.12979	5.56501	2.16e-05	0.000623158	1.68021
HORVU3Hr1G083620	0.487344	5.55969	2.19e-05	0.000629116	1.67734
HORVU3Hr1G038190	0.459769	5.42484	2.95e-05	0.000792549	1.67244
HORVU3Hr1G110450	2.33289	5.01647	7.33e-05	0.00163878	1.6724
HORVU3Hr1G020470	-0.266474	-5.51642	2.41e-05	0.000677963	1.67008
HORVU3Hr1G110440	3.19096	5.0369	7e-05	0.00158023	1.6691
HORVU2Hr1G007350	-2.79453	-5.02153	7.25e-05	0.00162387	1.66771
HORVU3Hr1G037510	0.61631	5.28221	4.04e-05	0.00102464	1.66618
HORVU2Hr1G065110	0.727985	5.24254	4.42e-05	0.00109632	1.66578
HORVU2Hr1G094110	-0.961266	-5.40471	3.08e-05	0.000821423	1.66528
HORVU7Hr1G007900	1.11172	5.3688	3.34e-05	0.000875961	1.6581
HORVU2Hr1G019500	1.39286	5.47964	2.61e-05	0.00071821	1.65008
HORVU2Hr1G102980	-2.25774	-5.00843	7.46e-05	0.00166315	1.64914
HORVU0Hr1G004470	0.665724	5.16857	5.21e-05	0.00124968	1.63998
HORVU5Hr1G040190	-0.897086	-5.19889	4.87e-05	0.00118563	1.63449
HORVU5Hr1G031870	0.579904	5.35872	3.41e-05	0.000893402	1.6338
HORVU2Hr1G045440	-0.62352	-5.41086	3.04e-05	0.00081414	1.63046
HORVU2Hr1G009940	-0.652088	-5.33561	3.59e-05	0.000927703	1.62947
HORVU6Hr1G021150	0.311226	5.47398	2.64e-05	0.00072522	1.61946
HORVU2Hr1G022800	2.81584	5.01769	7.31e-05	0.00163588	1.61864
HORVU6Hr1G051930	-0.32605	-5.51116	2.43e-05	0.000684194	1.60476
HORVU2Hr1G071890	-2.61629	-4.98505	7.87e-05	0.00173252	1.60093
HORVU1Hr1G036440	-1.56972	-5.10751	5.97e-05	0.00139591	1.60031
HORVU3Hr1G092530	-0.465302	-5.37027	3.32e-05	0.000874262	1.5921
HORVU5Hr1G104370	-2.21398	-4.97583	8.03e-05	0.00175759	1.59106
HORVU4Hr1G081590	-2.95158	-4.98035	7.95e-05	0.00174579	1.59067
HORVU4Hr1G083940	2.3914	5.0095	7.45e-05	0.00166007	1.57874
HORVU6Hr1G053460	-2.67475	-4.96782	8.18e-05	0.00178458	1.56989
HORVU7Hr1G100920	4.09435	5.01751	7.31e-05	0.00163588	1.56822
HORVU0Hr1G005700	2.62875	5.12437	5.75e-05	0.00135605	1.5678
HORVU5Hr1G066130	-2.90255	-4.99682	7.66e-05	0.00169831	1.56592
HORVU5Hr1G002110	0.961331	5.10983	5.94e-05	0.00139029	1.56476
HORVU2Hr1G105430	-0.817582	-5.48149	2.6e-05	0.000716762	1.56083
HORVU2Hr1G058260	0.405284	5.37484	3.29e-05	0.000867169	1.55581
HORVU0Hr1G039010	-1.92166	-4.98541	7.86e-05	0.00173227	1.55257
HORVU7Hr1G118560	-2.12762	-5.12384	5.76e-05	0.00135684	1.55132
HORVU7Hr1G087810	1.00354	5.14292	5.52e-05	0.00131091	1.5489
HORVU1Hr1G049490	-0.706814	-5.23918	4.45e-05	0.00110181	1.54707
HORVU7Hr1G083530	-3.62458	-4.96806	8.17e-05	0.00178458	1.54532
HORVU4Hr1G038570	0.778776	5.1572	5.34e-05	0.00127499	1.53368
HORVU2Hr1G087860	1.30855	5.26228	4.23e-05	0.00105835	1.53272
HORVU5Hr1G054350	-0.389098	-5.40754	3.06e-05	0.000816971	1.52894
HORVU7Hr1G119410	-2.53765	-5.05362	6.74e-05	0.00153583	1.52717
HORVU3Hr1G021660	0.707512	5.25002	4.34e-05	0.00108089	1.52717
HORVU3Hr1G001020	-2.14567	-4.9939	7.71e-05	0.00170701	1.51995
HORVU5Hr1G063320	2.51832	5.13177	5.66e-05	0.0013369	1.51831
HORVU5Hr1G006430	0.887731	5.18698	5e-05	0.0012102	1.51449
HORVU7Hr1G084640	1.39688	5.04872	6.82e-05	0.00154932	1.51051
HORVU7Hr1G028590	0.56638	5.60712	1.97e-05	0.000579065	1.50629
HORVU7Hr1G020960	-3.4075	-4.94134	8.68e-05	0.00187091	1.50315
HORVU3Hr1G067380	1.01703	5.08654	6.26e-05	0.00144437	1.50116
HORVU2Hr1G077560	-0.295947	-5.4747	2.64e-05	0.000724579	1.50084
HORVU7Hr1G110360	-0.396119	-5.32289	3.69e-05	0.000950518	1.49923
HORVU1Hr1G094510	-1.66856	-5.00278	7.56e-05	0.00168256	1.49453
HORVU1Hr1G045130	0.373171	5.40318	3.09e-05	0.000822565	1.49276
HORVU5Hr1G062120	2.39151	4.97563	8.04e-05	0.00175759	1.48666
HORVU5Hr1G037290	-0.241363	-5.43177	2.9e-05	0.000783144	1.48201
HORVU7Hr1G100310	0.646701	5.32294	3.69e-05	0.000950518	1.47935
HORVU5Hr1G110270	-2.8914	-4.94553	8.6e-05	0.00185731	1.47797
HORVU1Hr1G056650	-0.743785	-5.16805	5.22e-05	0.00125039	1.47666
HORVU4Hr1G016600	1.42793	5.11764	5.84e-05	0.00137019	1.47566
HORVU7Hr1G001940	0.736259	5.12971	5.68e-05	0.0013423	1.47398
HORVU3Hr1G096140	-0.414155	-5.50606	2.46e-05	0.000690938	1.46815
HORVU1Hr1G080790	3.87611	4.91979	9.12e-05	0.00195367	1.45754
HORVU1Hr1G020800	-2.49449	-5.09845	6.1e-05	0.00141958	1.4516
HORVU3Hr1G010570	1.2848	5.23843	4.46e-05	0.00110297	1.45139
HORVU4Hr1G000220	0.517325	5.28906	3.98e-05	0.00101107	1.45043
HORVU7Hr1G091040	0.736372	5.1006	6.07e-05	0.00141358	1.44807
HORVU5Hr1G055740	2.11773	5.18733	5e-05	0.00121001	1.44302
HORVU2Hr1G059780	1.95563	5.03891	6.97e-05	0.00157487	1.43202
HORVU7Hr1G000780	0.396206	5.35695	3.42e-05	0.000895408	1.42857
HORVU1Hr1G018540	1.00981	5.69626	1.62e-05	0.000495138	1.42684
HORVU5Hr1G041720	-0.602983	-5.26987	4.16e-05	0.00104495	1.42516
HORVU4Hr1G066490	3.8223	4.90146	9.5e-05	0.00202435	1.41756
HORVU2Hr1G060510	0.602712	5.40077	3.11e-05	0.00082642	1.41689
HORVU7Hr1G023610	1.82223	5.25185	4.33e-05	0.00107918	1.41546
HORVU4Hr1G075630	2.6554	4.89987	9.53e-05	0.00202944	1.41205
HORVU7Hr1G097010	0.367622	5.40897	3.05e-05	0.000816458	1.40797
HORVU5Hr1G117080	1.10368	5.33911	3.56e-05	0.000922831	1.40638
HORVU5Hr1G104800	-3.0305	-4.95647	8.39e-05	0.00181991	1.40218
HORVU5Hr1G088060	1.56065	5.0684	6.52e-05	0.00149079	1.40181
HORVU1Hr1G030100	-0.489291	-5.22775	4.56e-05	0.00112607	1.39353
HORVU7Hr1G107350	0.52483	5.24208	4.42e-05	0.00109676	1.3894
HORVU4Hr1G090140	-3.46943	-5.07915	6.37e-05	0.0014594	1.38818
HORVU1Hr1G090710	0.424204	5.34256	3.53e-05	0.000919384	1.38708
HORVU5Hr1G097560	-0.907826	-5.30687	3.83e-05	0.000979907	1.38003
HORVU4Hr1G044140	1.87113	4.9354	8.8e-05	0.0018931	1.37994
HORVU6Hr1G071710	0.634891	5.2201	4.64e-05	0.00113983	1.37682
HORVU2Hr1G092080	0.659242	5.22014	4.64e-05	0.00113983	1.37527
HORVU5Hr1G035300	1.06343	4.94565	8.6e-05	0.00185731	1.37479
HORVU2Hr1G101660	2.49133	4.89741	9.59e-05	0.00203751	1.37458
HORVU7Hr1G082230	-0.343732	-5.22672	4.57e-05	0.00112798	1.37249
HORVU6Hr1G029240	1.098	5.12869	5.7e-05	0.00134458	1.37093
HORVU2Hr1G104150	1.72582	4.87109	0.000101762	0.00213856	1.36677
HORVU3Hr1G026230	-0.658788	-5.23109	4.53e-05	0.0011184	1.36598
HORVU1Hr1G048230	0.484576	5.29894	3.89e-05	0.000995428	1.36079
HORVU6Hr1G075420	0.421865	5.27101	4.14e-05	0.00104454	1.36077
HORVU1Hr1G092730	0.713258	5.09649	6.12e-05	0.00142085	1.35839
HORVU4Hr1G010490	-2.48921	-4.95623	8.4e-05	0.00181992	1.35261
HORVU3Hr1G099180	1.06916	5.03201	7.08e-05	0.00159321	1.35098
HORVU3Hr1G007500	-1.34465	-5.38842	3.19e-05	0.00084481	1.34689
HORVU3Hr1G006200	-0.48177	-5.16993	5.19e-05	0.00124664	1.34328
HORVU7Hr1G077740	1.66836	4.98843	7.81e-05	0.00172341	1.343
HORVU2Hr1G080060	-1.78271	-5.14063	5.55e-05	0.00131611	1.33358
HORVU4Hr1G016810	1.24685	5.59255	2.04e-05	0.000593045	1.33163
HORVU3Hr1G000230	0.656568	5.31072	3.79e-05	0.000972186	1.32293
HORVU7Hr1G113210	1.67736	4.86969	0.000102086	0.00214085	1.32233
HORVU2Hr1G016750	-1.29193	-5.08632	6.26e-05	0.00144437	1.32107
HORVU2Hr1G096100	-0.938628	-5.29859	3.9e-05	0.000995557	1.31989
HORVU4Hr1G059390	-1.9522	-5.50337	2.48e-05	0.000693587	1.31632
HORVU1Hr1G093810	1.51754	4.87011	0.000101989	0.00214042	1.31262
HORVU7Hr1G108530	2.32621	4.97726	8.01e-05	0.00175565	1.30811
HORVU2Hr1G087630	0.879488	4.99973	7.61e-05	0.00169131	1.30736
HORVU4Hr1G063150	0.476937	5.18523	5.02e-05	0.00121208	1.30476
HORVU6Hr1G016570	-2.19794	-4.85865	0.000104668	0.00218694	1.30474
HORVU4Hr1G009540	1.22841	5.25054	4.34e-05	0.00108089	1.30468
HORVU5Hr1G114500	0.978063	5.00972	7.44e-05	0.00166007	1.29948
HORVU2Hr1G124960	1.96493	5.44197	2.84e-05	0.00076985	1.2964
HORVU2Hr1G086460	0.662693	5.13691	5.59e-05	0.00132632	1.28795
HORVU5Hr1G111680	0.366611	5.16703	5.23e-05	0.00125173	1.28742
HORVU2Hr1G110420	1.85129	4.89535	9.63e-05	0.00204459	1.28359
HORVU2Hr1G098980	-2.60418	-4.88075	9.96e-05	0.00209897	1.28303
HORVU7Hr1G001020	0.504934	5.22318	4.61e-05	0.00113551	1.28151
HORVU7Hr1G051590	0.46902	5.13577	5.61e-05	0.00132739	1.27604
HORVU2Hr1G097780	1.78604	5.25096	4.33e-05	0.00108064	1.27345
HORVU3Hr1G028020	-1.12036	-5.11534	5.87e-05	0.00137644	1.2685
HORVU3Hr1G025680	0.604166	5.26555	4.2e-05	0.00105265	1.26618
HORVU6Hr1G053000	2.98524	4.8861	9.84e-05	0.00207923	1.2612
HORVU7Hr1G084900	1.41995	4.97556	8.04e-05	0.00175759	1.26038
HORVU1Hr1G077350	-2.10481	-5.07077	6.49e-05	0.00148455	1.25528
HORVU5Hr1G106790	1.45879	4.87075	0.00010184	0.00213906	1.25136
HORVU3Hr1G099630	-0.663239	-5.16515	5.25e-05	0.00125627	1.24219
HORVU6Hr1G008870	-0.916765	-5.22455	4.6e-05	0.00113276	1.24038
HORVU3Hr1G100530	0.696131	5.12232	5.78e-05	0.00135909	1.23948
HORVU7Hr1G073300	0.865477	4.98084	7.94e-05	0.00174539	1.23917
HORVU0Hr1G022500	0.445249	5.29301	3.95e-05	0.00100479	1.23892
HORVU1Hr1G095400	0.440321	5.45233	2.77e-05	0.000753467	1.23885
HORVU2Hr1G016990	1.31379	5.16232	5.28e-05	0.00126197	1.23451
HORVU2Hr1G118360	1.01108	4.96224	8.28e-05	0.0018003	1.23364
HORVU0Hr1G034160	-1.66787	-4.8495	0.000106861	0.00221962	1.23263
HORVU1Hr1G042210	1.44358	4.87001	0.000102012	0.00214042	1.2323
HORVU7Hr1G059130	0.740381	5.03358	7.05e-05	0.00158847	1.23071
HORVU5Hr1G027130	3.35566	4.81921	0.000114453	0.00234708	1.23004
HORVU2Hr1G028850	2.10705	4.82133	0.000113904	0.00233824	1.22649
HORVU7Hr1G036540	-2.23167	-4.9528	8.46e-05	0.00183107	1.22579
HORVU5Hr1G063960	0.625704	5.09417	6.15e-05	0.00142661	1.22551
HORVU7Hr1G085120	1.44439	4.96424	8.24e-05	0.00179414	1.22092
HORVU7Hr1G045400	4.69133	5.02818	7.14e-05	0.00160425	1.20921
HORVU7Hr1G024270	-1.14333	-5.20784	4.77e-05	0.00116714	1.20887
HORVU6Hr1G066420	3.11694	4.80828	0.000117325	0.00239981	1.20591
HORVU7Hr1G047990	-0.429945	-5.25976	4.25e-05	0.00106299	1.20424
HORVU3Hr1G051000	-0.835742	-5.00176	7.58e-05	0.00168547	1.20294
HORVU2Hr1G057400	-1.04364	-4.92464	9.02e-05	0.00193656	1.19928
HORVU3Hr1G000830	-0.711514	-5.10139	6.06e-05	0.00141271	1.19497
HORVU7Hr1G025700	2.19069	4.84068	0.000109016	0.00225843	1.19491
HORVU5Hr1G080240	0.65582	5.04539	6.87e-05	0.00155742	1.19233
HORVU1Hr1G079150	1.11773	4.82687	0.000112483	0.00231383	1.18811
HORVU6Hr1G042890	-0.298751	-5.35618	3.43e-05	0.000896102	1.18684
HORVU4Hr1G075520	1.7574	4.96366	8.26e-05	0.00179552	1.18678
HORVU4Hr1G031320	0.805022	5.02695	7.16e-05	0.00160599	1.18453
HORVU5Hr1G112870	-2.35995	-4.85034	0.000106657	0.00221818	1.18191
HORVU5Hr1G075670	1.28616	5.22119	4.63e-05	0.00113846	1.18115
HORVU7Hr1G085150	-0.397112	-5.55865	2.19e-05	0.000629657	1.18096
HORVU3Hr1G107710	-1.04425	-4.85707	0.000105043	0.00219176	1.17982
HORVU2Hr1G082370	0.839004	5.03903	6.97e-05	0.00157487	1.17928
HORVU7Hr1G097490	-1.51421	-4.90783	9.36e-05	0.00200183	1.17621
HORVU7Hr1G079640	-0.376597	-5.2173	4.67e-05	0.00114627	1.17215
HORVU1Hr1G062480	-0.721204	-5.11903	5.82e-05	0.00136672	1.17039
HORVU1Hr1G055440	0.333101	5.46661	2.69e-05	0.000734083	1.17013
HORVU3Hr1G065810	2.16647	4.92344	9.04e-05	0.00193972	1.16764
HORVU2Hr1G044460	-4.04866	-5.02529	7.19e-05	0.00161111	1.16483
HORVU1Hr1G005120	0.862299	5.02913	7.12e-05	0.00160173	1.16387
HORVU6Hr1G055230	3.16732	4.78406	0.000123953	0.00251089	1.15949
HORVU4Hr1G033990	-0.28235	-5.29307	3.95e-05	0.00100479	1.15856
HORVU5Hr1G118040	-1.62414	-4.9756	8.04e-05	0.00175759	1.15559
HORVU3Hr1G023220	0.762402	5.23423	4.5e-05	0.00111129	1.15387
HORVU7Hr1G089910	1.83462	5.10607	5.99e-05	0.00139878	1.14173
HORVU4Hr1G080810	4.34458	4.87299	0.000101326	0.00213051	1.141
HORVU1Hr1G080240	0.534064	5.02768	7.15e-05	0.00160515	1.13567
HORVU5Hr1G079570	-0.449441	-5.1891	4.98e-05	0.00120668	1.13494
HORVU5Hr1G072980	2.56734	4.78334	0.000124157	0.00251373	1.13409
HORVU0Hr1G001340	0.379654	5.27975	4.06e-05	0.00102779	1.12253
HORVU5Hr1G055190	-1.7819	-4.8569	0.000105084	0.00219176	1.12225
HORVU3Hr1G053460	-0.418752	-5.27236	4.13e-05	0.00104271	1.12196
HORVU2Hr1G082740	2.2838	4.87649	0.000100526	0.00211818	1.12195
HORVU3Hr1G091680	1.21036	5.08659	6.26e-05	0.00144437	1.12178
HORVU4Hr1G070310	-1.01616	-4.99218	7.74e-05	0.00171268	1.11815
HORVU4Hr1G020130	0.764865	5.09652	6.12e-05	0.00142085	1.11706
HORVU1Hr1G072490	0.895838	5.43501	2.88e-05	0.000779122	1.1053
HORVU6Hr1G027050	-0.743187	-5.21702	4.67e-05	0.00114627	1.10476
HORVU5Hr1G121440	1.45331	4.87573	0.000100699	0.00211956	1.10329
HORVU4Hr1G051550	-1.66844	-4.99545	7.68e-05	0.00170201	1.10269
HORVU5Hr1G119060	-0.470324	-5.18671	5e-05	0.0012102	1.1006
HORVU4Hr1G002270	0.500096	5.48512	2.58e-05	0.00071254	1.09628
HORVU7Hr1G084110	1.61567	5.08464	6.29e-05	0.00144819	1.09591
HORVU4Hr1G072280	-0.383497	-5.18872	4.98e-05	0.00120697	1.09547
HORVU6Hr1G041020	0.530058	5.0837	6.3e-05	0.00144874	1.08889
HORVU2Hr1G043890	2.00683	5.27058	4.15e-05	0.00104469	1.08714
HORVU2Hr1G009580	-0.625334	-5.25022	4.34e-05	0.00108089	1.08677
HORVU5Hr1G071040	-0.832848	-4.95356	8.45e-05	0.00182892	1.0862
HORVU6Hr1G022370	0.776625	4.88986	9.75e-05	0.0020671	1.08605
HORVU3Hr1G115580	-0.627703	-5.26069	4.24e-05	0.00106145	1.08303
HORVU6Hr1G087730	-0.338414	-5.12231	5.78e-05	0.00135909	1.0767
HORVU6Hr1G086860	2.21818	4.79229	0.000121659	0.00247575	1.07398
HORVU5Hr1G071270	-1.15508	-4.95448	8.43e-05	0.00182613	1.07072
HORVU1Hr1G087070	-1.11834	-5.10683	5.98e-05	0.00139722	1.06805
HORVU4Hr1G054970	-1.45728	-5.01319	7.38e-05	0.00164816	1.06774
HORVU1Hr1G090100	0.776451	4.88373	9.89e-05	0.00208818	1.06419
HORVU4Hr1G027030	0.476243	5.0937	6.16e-05	0.0014272	1.06353
HORVU3Hr1G108330	1.66903	4.88838	9.79e-05	0.00207071	1.05731
HORVU6Hr1G058290	1.72362	4.77339	0.000126992	0.00255825	1.05692
HORVU2Hr1G111050	-0.624104	-5.0792	6.37e-05	0.0014594	1.05618
HORVU1Hr1G062500	0.837498	5.03522	7.03e-05	0.00158443	1.05438
HORVU7Hr1G058630	1.23156	4.72464	0.00014187	0.00279428	1.04959
HORVU4Hr1G064890	0.80209	4.8382	0.000109631	0.00226686	1.04437
HORVU5Hr1G011050	-1.38552	-4.80494	0.000118219	0.00241442	1.03531
HORVU3Hr1G060080	0.714643	5.20272	4.83e-05	0.00117911	1.03368
HORVU7Hr1G036460	2.21167	5.21086	4.74e-05	0.00116073	1.03326
HORVU1Hr1G086920	-2.4534	-4.78862	0.000122678	0.0024901	1.03196
HORVU7Hr1G092490	1.72045	4.78719	0.000123075	0.00249563	1.02374
HORVU2Hr1G103310	-0.900495	-5.65972	1.76e-05	0.00052737	1.02083
HORVU7Hr1G060260	0.854579	4.82846	0.000112079	0.0023067	1.01992
HORVU2Hr1G108380	-1.66926	-4.81766	0.000114855	0.00235411	1.01982
HORVU6Hr1G056280	-0.52909	-5.05212	6.76e-05	0.00153926	1.01654
HORVU3Hr1G114220	0.718367	4.85031	0.000106664	0.00221818	1.01263
HORVU7Hr1G097660	3.34914	4.71707	0.000144333	0.00283159	1.00912
HORVU2Hr1G079270	2.10865	4.85659	0.000105157	0.00219176	1.00809
HORVU1Hr1G070220	1.28366	5.20234	4.83e-05	0.0011794	1.00782
HORVU4Hr1G072700	-1.33576	-4.87434	0.000101016	0.00212512	1.00431
HORVU6Hr1G068770	-0.819668	-5.09706	6.11e-05	0.00142085	1.00232
HORVU7Hr1G080440	-0.514402	-5.12006	5.81e-05	0.00136437	1.00133
HORVU5Hr1G104740	-3.67126	-4.72674	0.000141195	0.00278511	0.995772
HORVU4Hr1G017840	-3.23052	-4.70725	0.000147596	0.00287858	0.993952
HORVU7Hr1G080070	0.639461	5.15384	5.38e-05	0.00128307	0.993838
HORVU6Hr1G012800	1.04524	5.05758	6.68e-05	0.00152398	0.993785
HORVU5Hr1G049260	-2.36784	-4.75959	0.000131036	0.00262501	0.99202
HORVU5Hr1G057590	-2.04617	-4.74352	0.000135909	0.00270494	0.989122
HORVU6Hr1G076660	-0.877966	-5.07826	6.38e-05	0.00146148	0.986198
HORVU5Hr1G118020	-2.21219	-4.7073	0.000147578	0.00287858	0.985072
HORVU4Hr1G002770	-3.0159	-4.70772	0.000147435	0.00287827	0.984389
HORVU2Hr1G028920	1.31554	4.71813	0.000143985	0.00282685	0.983895
HORVU2Hr1G055830	0.466839	5.11133	5.92e-05	0.00138807	0.982773
HORVU2Hr1G060460	0.485461	5.37968	3.26e-05	0.000859625	0.978287
HORVU5Hr1G051900	0.951866	4.77337	0.000126998	0.00255825	0.974133
HORVU2Hr1G115360	-1.02469	-5.18595	5.01e-05	0.00121152	0.973027
HORVU2Hr1G118550	2.74787	5.09457	6.15e-05	0.00142615	0.971197
HORVU2Hr1G085570	1.18821	5.08719	6.25e-05	0.00144409	0.967495
HORVU4Hr1G082110	1.05455	5.07956	6.36e-05	0.0014594	0.964279
HORVU3Hr1G021700	1.2994	4.90744	9.37e-05	0.00200252	0.962556
HORVU7Hr1G088620	0.72693	5.14701	5.47e-05	0.00130207	0.96215
HORVU7Hr1G036500	-3.39982	-4.6953	0.000151663	0.00293635	0.960972
HORVU5Hr1G113810	-0.465355	-5.17073	5.18e-05	0.00124517	0.960207
HORVU4Hr1G062440	2.67487	4.96431	8.24e-05	0.00179414	0.959162
HORVU5Hr1G009180	-2.97335	-4.79558	0.000120756	0.00245987	0.957775
HORVU5Hr1G092800	-0.251072	-5.09661	6.12e-05	0.00142085	0.95562
HORVU7Hr1G028840	1.58444	4.72731	0.000141011	0.00278286	0.955212
HORVU5Hr1G114000	2.77795	4.69166	0.000152923	0.00295419	0.953297
HORVU3Hr1G077950	2.63721	4.99144	7.75e-05	0.00171363	0.948898
HORVU7Hr1G049250	0.54238	5.08607	6.27e-05	0.00144437	0.9451
HORVU7Hr1G072610	0.41761	5.06951	6.51e-05	0.00148793	0.942306
HORVU5Hr1G097730	3.38284	4.96443	8.24e-05	0.00179414	0.941548
HORVU0Hr1G025660	2.84446	4.70058	0.000149852	0.0029112	0.941318
HORVU3Hr1G081600	1.31336	4.85129	0.000106427	0.00221557	0.940107
HORVU3Hr1G061850	0.742297	4.89882	9.56e-05	0.00203223	0.939583
HORVU6Hr1G014610	-0.449432	-5.20517	4.8e-05	0.00117341	0.939265
HORVU6Hr1G004990	0.414702	5.23997	4.44e-05	0.00110058	0.939232
HORVU4Hr1G058210	-0.471671	-5.34194	3.54e-05	0.000920039	0.933231
HORVU7Hr1G011840	2.07488	5.22278	4.62e-05	0.00113581	0.933079
HORVU5Hr1G115710	0.297301	4.98845	7.81e-05	0.00172341	0.93175
HORVU5Hr1G066710	-3.51967	-4.69345	0.000152302	0.00294586	0.928798
HORVU2Hr1G023590	3.09223	4.67953	0.000157207	0.0030173	0.924892
HORVU4Hr1G014360	-0.477877	-5.03962	6.96e-05	0.00157415	0.924254
HORVU2Hr1G049240	0.500553	5.02702	7.16e-05	0.00160599	0.923029
HORVU5Hr1G094910	-0.470479	-4.98205	7.92e-05	0.00174258	0.916126
HORVU2Hr1G084120	0.561404	4.96162	8.29e-05	0.00180183	0.915068
HORVU0Hr1G021850	2.92688	4.84101	0.000108936	0.00225836	0.904414
HORVU7Hr1G098950	0.988072	4.84384	0.000108238	0.00224506	0.903378
HORVU0Hr1G040330	-0.478588	-5.03699	7e-05	0.00158023	0.901072
HORVU2Hr1G096510	1.62083	4.70985	0.000146724	0.00287001	0.89699
HORVU1Hr1G092660	-1.96535	-4.82475	0.000113024	0.00232136	0.893266
HORVU6Hr1G087140	0.358489	5.13648	5.6e-05	0.0013268	0.892722
HORVU7Hr1G115250	2.18857	4.703	0.000149027	0.00289799	0.882062
HORVU6Hr1G025010	1.18823	4.73532	0.000138466	0.00274486	0.881768
HORVU3Hr1G002000	-2.67355	-4.70567	0.000148125	0.00288749	0.880832
HORVU6Hr1G059780	1.38139	4.69157	0.000152955	0.00295419	0.880145
HORVU2Hr1G064140	0.542849	4.99909	7.62e-05	0.00169225	0.874279
HORVU6Hr1G066720	-2.4101	-4.65402	0.000166611	0.00316879	0.873757
HORVU3Hr1G077850	0.805814	4.87609	0.000100618	0.00211898	0.873438
HORVU6Hr1G025460	0.738787	5.14517	5.49e-05	0.00130588	0.870221
HORVU2Hr1G097480	2.73768	4.90461	9.43e-05	0.00201426	0.869949
HORVU6Hr1G044700	0.428472	5.19886	4.87e-05	0.00118563	0.864036
HORVU5Hr1G084810	3.56928	4.64671	0.000169413	0.00320982	0.858593
HORVU4Hr1G072340	0.810131	4.99899	7.62e-05	0.00169225	0.85785
HORVU6Hr1G073200	2.9678	4.64403	0.000170448	0.00322194	0.857595
HORVU3Hr1G075730	-1.01825	-4.70442	0.000148547	0.00289147	0.855064
HORVU4Hr1G050930	0.752663	5.04808	6.83e-05	0.00155013	0.853601
HORVU4Hr1G078780	0.492133	5.04261	6.91e-05	0.00156628	0.853219
HORVU2Hr1G108330	2.22183	4.98719	7.83e-05	0.00172725	0.852246
HORVU2Hr1G094200	-0.887338	-4.98655	7.84e-05	0.00172881	0.848648
HORVU6Hr1G005590	3.87378	4.70474	0.000148439	0.00289119	0.848002
HORVU5Hr1G115440	2.08329	4.65048	0.000167962	0.00318663	0.845949
HORVU5Hr1G061860	-0.901629	-5.01393	7.37e-05	0.00164633	0.839794
HORVU7Hr1G012940	0.803536	5.09347	6.16e-05	0.0014272	0.838622
HORVU7Hr1G062930	0.914999	4.85414	0.000105743	0.00220247	0.835559
HORVU3Hr1G109040	-3.54991	-4.68122	0.000156602	0.00300714	0.830255
HORVU4Hr1G010390	0.352556	5.25712	4.27e-05	0.00106792	0.824589
HORVU7Hr1G116600	1.10196	4.70783	0.000147399	0.00287827	0.820242
HORVU0Hr1G023360	-2.51723	-4.62271	0.000178939	0.00333793	0.813925
HORVU3Hr1G014770	-1.04631	-4.83925	0.000109371	0.00226383	0.811512
HORVU4Hr1G075190	0.993135	4.73205	0.000139499	0.00276122	0.809486
HORVU2Hr1G078020	1.07211	4.65868	0.000164852	0.00314585	0.808849
HORVU4Hr1G002180	-1.63174	-4.78283	0.000124299	0.00251534	0.807161
HORVU5Hr1G053230	1.05916	4.74526	0.000135373	0.00269833	0.806973
HORVU1Hr1G073230	0.758468	5.18949	4.97e-05	0.00120638	0.806229
HORVU1Hr1G088370	-0.34679	-5.03466	7.04e-05	0.00158552	0.805808
HORVU1Hr1G055300	0.326742	5.00046	7.6e-05	0.00168947	0.801842
HORVU1Hr1G016710	1.38908	4.63383	0.00017446	0.00327999	0.798043
HORVU3Hr1G058580	0.743926	4.83345	0.000110817	0.00228545	0.797794
HORVU2Hr1G091360	1.53319	5.06743	6.54e-05	0.00149318	0.790711
HORVU5Hr1G112850	0.479533	5.12125	5.79e-05	0.00136152	0.787085
HORVU2Hr1G002440	3.23367	4.61758	0.000181046	0.00336621	0.785435
HORVU3Hr1G084340	1.9873	4.80746	0.000117543	0.00240304	0.782556
HORVU6Hr1G054110	1.80136	4.63418	0.000174319	0.00327999	0.781749
HORVU1Hr1G000120	2.94861	4.68899	0.000153856	0.00296728	0.780138
HORVU3Hr1G078530	0.727671	4.97272	8.09e-05	0.00176791	0.774466
HORVU2Hr1G000430	-3.5578	-4.62645	0.000177421	0.00331582	0.774177
HORVU7Hr1G085180	-0.478302	-5.09751	6.11e-05	0.00142085	0.773556
HORVU3Hr1G116490	1.05318	4.9022	9.48e-05	0.00202203	0.773272
HORVU1Hr1G007310	-0.990884	-5.2892	3.98e-05	0.00101107	0.772128
HORVU7Hr1G037140	-2.15013	-4.61446	0.00018234	0.0033871	0.769441
HORVU1Hr1G054250	0.733227	5.06134	6.63e-05	0.00151202	0.768601
HORVU1Hr1G059810	0.621034	5.09109	6.2e-05	0.00143318	0.765678
HORVU1Hr1G076460	3.04151	4.70468	0.000148459	0.00289119	0.76055
HORVU5Hr1G106460	0.442713	5.13466	5.62e-05	0.00132986	0.758885
HORVU4Hr1G043990	1.05857	4.67484	0.000158895	0.0030453	0.758075
HORVU5Hr1G097630	0.296836	5.09109	6.2e-05	0.00143318	0.754061
HORVU6Hr1G064110	1.54611	4.89517	9.64e-05	0.00204459	0.751902
HORVU0Hr1G016130	1.71151	4.63484	0.000174057	0.00327999	0.751076
HORVU2Hr1G125330	2.60832	4.59269	0.000191626	0.00352672	0.747655
HORVU4Hr1G055960	2.37426	4.60103	0.000188014	0.00347146	0.746938
HORVU1Hr1G040700	2.40905	4.59389	0.000191104	0.00352198	0.746779
HORVU6Hr1G013950	0.289268	5.10085	6.06e-05	0.00141358	0.746712
HORVU2Hr1G042120	0.992039	4.99845	7.63e-05	0.00169335	0.745519
HORVU2Hr1G011060	1.68246	4.79059	0.000122129	0.00248404	0.741339
HORVU5Hr1G103460	3.60729	4.62954	0.000176175	0.00330028	0.738246
HORVU7Hr1G119150	-2.35845	-4.91573	9.2e-05	0.00196954	0.736543
HORVU2Hr1G003580	-1.01877	-5.00371	7.54e-05	0.00167995	0.735458
HORVU1Hr1G093950	-2.90199	-4.59101	0.000192361	0.00353553	0.735283
HORVU7Hr1G112980	0.42928	4.98025	7.95e-05	0.00174579	0.734202
HORVU3Hr1G091170	1.65252	4.72042	0.000143239	0.00281429	0.733286
HORVU2Hr1G096290	0.565417	4.79025	0.000122223	0.00248468	0.724665
HORVU3Hr1G025400	1.38008	4.67244	0.000159768	0.00305908	0.723156
HORVU4Hr1G073580	1.30747	4.69689	0.000151115	0.00293144	0.719697
HORVU1Hr1G065290	1.40282	4.70333	0.000148918	0.00289729	0.714399
HORVU3Hr1G035680	1.55118	4.66416	0.000162808	0.00310982	0.714175
HORVU3Hr1G036970	1.56405	4.81012	0.000116837	0.00239104	0.714078
HORVU7Hr1G091140	-1.44745	-4.75978	0.000130981	0.00262501	0.701234
HORVU5Hr1G100670	-1.1428	-4.61958	0.000180223	0.00335404	0.699896
HORVU4Hr1G065920	-0.466109	-5.07974	6.36e-05	0.0014594	0.698696
HORVU1Hr1G056560	0.743526	4.82644	0.000112593	0.0023149	0.697923
HORVU5Hr1G022510	0.982585	4.65469	0.000166358	0.00316585	0.697854
HORVU2Hr1G094840	0.528142	4.71802	0.00014402	0.00282685	0.694736
HORVU4Hr1G011440	0.405912	4.73746	0.000137794	0.00273427	0.692514
HORVU7Hr1G117570	1.83574	4.58199	0.000196362	0.00359726	0.689994
HORVU3Hr1G117910	-1.29441	-4.64537	0.00016993	0.00321656	0.689956
HORVU3Hr1G050440	2.06112	4.95947	8.33e-05	0.00180963	0.68936
HORVU7Hr1G039640	0.648034	4.96492	8.23e-05	0.00179414	0.687333
HORVU7Hr1G011310	0.523702	5.0162	7.33e-05	0.00163889	0.684236
HORVU7Hr1G114620	0.429692	5.05556	6.71e-05	0.00153002	0.681399
HORVU4Hr1G067850	1.54284	4.72063	0.000143168	0.00281427	0.675338
HORVU6Hr1G072040	-0.680837	-5.02991	7.11e-05	0.00159985	0.674509
HORVU1Hr1G036990	-1.34621	-4.60557	0.000186073	0.0034468	0.673441
HORVU4Hr1G064770	-1.08081	-4.70895	0.000147026	0.00287451	0.673363
HORVU4Hr1G056140	0.305798	5.1852	5.02e-05	0.00121208	0.672695
HORVU2Hr1G088760	3.362	4.56148	0.00020578	0.00373715	0.671901
HORVU4Hr1G065180	0.853129	4.64466	0.000170206	0.00322026	0.671863
HORVU2Hr1G070320	0.596532	4.76962	0.000128084	0.00257752	0.671008
HORVU2Hr1G088180	0.995062	4.59099	0.000192371	0.00353553	0.669345
HORVU6Hr1G078960	0.868611	4.62763	0.000176944	0.00330928	0.66925
HORVU7Hr1G091440	-2.4245	-4.56426	0.000204479	0.00372065	0.661563
HORVU2Hr1G048840	-0.435218	-5.036	7.01e-05	0.00158253	0.660158
HORVU6Hr1G020300	1.71309	4.60609	0.000185853	0.00344432	0.658151
HORVU4Hr1G028780	2.21312	4.61767	0.000181008	0.00336621	0.657939
HORVU6Hr1G082310	-1.33456	-4.76647	0.000129004	0.0025908	0.655188
HORVU1Hr1G039540	-0.870194	-4.95785	8.36e-05	0.00181525	0.652702
HORVU5Hr1G067090	0.381039	5.22251	4.62e-05	0.00113581	0.647012
HORVU2Hr1G002250	2.09057	4.6536	0.000166773	0.00317035	0.642913
HORVU3Hr1G090730	0.367478	4.8622	0.00010383	0.002174	0.64029
HORVU1Hr1G052430	1.96642	4.9026	9.48e-05	0.00202129	0.638976
HORVU2Hr1G037990	0.977697	4.97594	8.03e-05	0.00175759	0.635951
HORVU6Hr1G052250	-0.491049	-4.85919	0.000104541	0.00218543	0.63573
HORVU2Hr1G087460	1.5733	4.63238	0.000175037	0.00328824	0.635679
HORVU7Hr1G012610	1.18331	4.73502	0.00013856	0.00274537	0.635348
HORVU5Hr1G031130	0.527951	4.83793	0.000109698	0.00226707	0.633726
HORVU7Hr1G034940	-2.21027	-4.53943	0.000216413	0.00388598	0.633074
HORVU7Hr1G121880	-1.46042	-4.63369	0.000174516	0.00327999	0.63177
HORVU4Hr1G055900	0.766734	4.86528	0.000103109	0.00216117	0.628952
HORVU5Hr1G037920	1.54032	4.69455	0.000151921	0.00293993	0.624149
HORVU5Hr1G109290	3.46875	4.5597	0.00020662	0.00374898	0.621039
HORVU3Hr1G066810	-0.574335	-4.91012	9.32e-05	0.00199363	0.620618
HORVU1Hr1G094450	-1.14245	-4.76574	0.000129219	0.00259383	0.620582
HORVU5Hr1G070560	-0.360417	-4.90806	9.36e-05	0.00200183	0.618749
HORVU3Hr1G085400	1.3537	4.69084	0.00015321	0.00295625	0.618344
HORVU4Hr1G074680	0.441573	4.92276	9.05e-05	0.00194166	0.612349
HORVU5Hr1G021390	1.92395	4.63377	0.000174482	0.00327999	0.610818
HORVU1Hr1G021130	-0.326826	-5.10994	5.94e-05	0.00139029	0.603406
HORVU6Hr1G016120	0.365445	4.8376	0.000109779	0.00226757	0.600169
HORVU2Hr1G104950	1.85723	4.54019	0.000216038	0.00388449	0.599383
HORVU0Hr1G020490	-0.460899	-4.94941	8.53e-05	0.00184413	0.598566
HORVU7Hr1G015380	0.877512	4.90045	9.52e-05	0.00202788	0.59803
HORVU7Hr1G052870	1.45627	4.89615	9.62e-05	0.00204222	0.596462
HORVU1Hr1G075530	0.544855	4.99176	7.75e-05	0.00171338	0.595413
HORVU6Hr1G052970	0.460177	4.93008	8.91e-05	0.00191498	0.592135
HORVU6Hr1G002580	-0.491119	-4.94192	8.67e-05	0.00186949	0.589804
HORVU3Hr1G005780	0.449692	4.86168	0.000103952	0.00217541	0.588329
HORVU1Hr1G028330	-0.506202	-4.88936	9.76e-05	0.00206834	0.587253
HORVU4Hr1G090640	0.677365	4.74243	0.000136245	0.00270938	0.583761
HORVU0Hr1G022570	-1.51116	-4.62752	0.000176988	0.00330928	0.581441
HORVU5Hr1G039780	0.804837	4.6202	0.000179969	0.00335244	0.578255
HORVU1Hr1G022550	-0.564789	-4.99666	7.66e-05	0.00169831	0.578238
HORVU6Hr1G002410	0.934493	4.69608	0.000151395	0.00293494	0.573876
HORVU2Hr1G079170	-1.06019	-4.76676	0.000128919	0.00259041	0.571872
HORVU4Hr1G011880	-1.16589	-4.64263	0.000170993	0.00322902	0.57117
[truncated: 2,599 more rows]

## Sheet: B_SvsK
ID	log2FC	t	P.Value	adj.P.Val	B
HORVU5Hr1G096000	-4.0922	-21.4746	6.18e-15	2.46e-10	24.3855
HORVU3Hr1G059130	-3.10187	-19.4401	3.89e-14	7.74e-10	22.6181
HORVU2Hr1G013450	-4.52611	-17.8392	1.88e-13	1.57e-09	20.6225
HORVU0Hr1G007360	-6.57659	-17.7942	1.97e-13	1.57e-09	19.6783
HORVU3Hr1G058220	-8.76135	-18.4042	1.06e-13	1.41e-09	19.6145
HORVU3Hr1G108670	-9.56445	-16.7841	5.69e-13	3.78e-09	18.4543
HORVU7Hr1G006250	-1.83081	-15.0682	3.96e-12	1.66e-08	18.0192
HORVU2Hr1G036870	-0.960226	-14.9217	4.71e-12	1.66e-08	17.7919
HORVU3Hr1G050080	-3.69568	-14.9031	4.82e-12	1.66e-08	17.7332
HORVU4Hr1G076100	-1.46901	-14.6767	6.33e-12	1.8e-08	17.5022
HORVU2Hr1G011650	-2.82173	-14.8719	5e-12	1.66e-08	17.4097
HORVU2Hr1G044620	7.94857	15.1327	3.67e-12	1.66e-08	17.3046
HORVU6Hr1G091950	0.862925	14.7005	6.15e-12	1.8e-08	17.2797
HORVU3Hr1G067130	1.7281	14.4217	8.64e-12	2.3e-08	17.2091
HORVU4Hr1G074650	-2.08412	-14.3496	9.45e-12	2.35e-08	17.0457
HORVU3Hr1G082460	-5.55587	-14.2519	1.07e-11	2.47e-08	16.7969
HORVU1Hr1G055350	-7.18001	-15.1638	3.54e-12	1.66e-08	16.6619
HORVU5Hr1G056950	1.49863	13.8236	1.83e-11	3.31e-08	16.5106
HORVU2Hr1G114070	-6.52144	-14.1711	1.18e-11	2.47e-08	16.4603
HORVU6Hr1G094880	1.2925	13.7544	2e-11	3.31e-08	16.4227
HORVU5Hr1G060480	-2.62813	-13.7774	1.94e-11	3.31e-08	16.4217
HORVU2Hr1G062910	3.30897	13.9832	1.49e-11	2.97e-08	16.3824
HORVU3Hr1G030890	4.48424	13.8853	1.69e-11	3.2e-08	16.1173
HORVU1Hr1G060530	3.67521	13.2516	3.83e-11	5.46e-08	15.7673
HORVU1Hr1G081410	-4.9489	-13.3828	3.23e-11	5.14e-08	15.7472
HORVU5Hr1G067880	-3.0694	-13.2683	3.75e-11	5.46e-08	15.5628
HORVU3Hr1G064080	-1.90084	-13.2884	3.65e-11	5.46e-08	15.4365
HORVU4Hr1G074450	-1.25832	-12.9659	5.61e-11	7.53e-08	15.4002
HORVU2Hr1G081370	1.33914	12.8664	6.41e-11	7.98e-08	15.2503
HORVU4Hr1G057170	3.53108	12.9442	5.77e-11	7.53e-08	15.1734
HORVU7Hr1G055440	-1.52649	-12.7484	7.52e-11	9.08e-08	15.0983
HORVU2Hr1G082640	3.85361	14.1769	1.17e-11	2.47e-08	15.0692
HORVU4Hr1G083030	-1.20479	-12.6915	8.13e-11	9.26e-08	14.7152
HORVU1Hr1G073820	2.45284	12.5164	1.03e-10	1.03e-07	14.6426
HORVU2Hr1G092810	1.24349	12.399	1.22e-10	1.1e-07	14.5619
HORVU1Hr1G073840	1.0336	12.529	1.02e-10	1.03e-07	14.558
HORVU2Hr1G075970	0.501831	12.5631	9.7e-11	1.03e-07	14.5564
HORVU7Hr1G103870	1.28195	12.4786	1.09e-10	1.03e-07	14.5498
HORVU7Hr1G047700	-2.84535	-12.5356	1.01e-10	1.03e-07	14.4914
HORVU6Hr1G033380	-1.90347	-12.496	1.06e-10	1.03e-07	14.4528
HORVU7Hr1G020940	-5.39055	-12.7052	7.98e-11	9.26e-08	14.3685
HORVU6Hr1G002410	2.20206	12.1902	1.63e-10	1.41e-07	14.2887
HORVU6Hr1G051860	3.66609	12.4816	1.08e-10	1.03e-07	14.2598
HORVU5Hr1G048240	-2.2906	-12.0139	2.09e-10	1.7e-07	14.0982
HORVU2Hr1G070300	-2.03203	-12.1052	1.84e-10	1.54e-07	14.0486
HORVU6Hr1G061450	-2.81344	-11.9758	2.21e-10	1.73e-07	13.873
HORVU2Hr1G025930	-1.22914	-11.8748	2.55e-10	1.85e-07	13.8692
HORVU3Hr1G104790	1.2132	11.8292	2.73e-10	1.94e-07	13.8352
HORVU6Hr1G051930	-0.74359	-11.945	2.31e-10	1.77e-07	13.804
HORVU7Hr1G117100	-3.93307	-12.0966	1.86e-10	1.54e-07	13.7583
HORVU0Hr1G022870	-1.8446	-12.9331	5.86e-11	7.53e-08	13.747
HORVU1Hr1G020660	5.97788	12.2565	1.48e-10	1.31e-07	13.7022
HORVU7Hr1G004350	-1.52015	-11.8931	2.49e-10	1.85e-07	13.6776
HORVU1Hr1G063700	-2.62379	-11.8181	2.77e-10	1.94e-07	13.6751
HORVU3Hr1G014850	-2.69226	-11.6993	3.29e-10	2.12e-07	13.6368
HORVU6Hr1G075060	1.36618	11.7169	3.21e-10	2.12e-07	13.6327
HORVU0Hr1G017330	-2.17189	-11.7439	3.09e-10	2.12e-07	13.6162
HORVU4Hr1G016410	-1.76586	-11.882	2.53e-10	1.85e-07	13.5662
HORVU3Hr1G047230	-2.23918	-11.717	3.21e-10	2.12e-07	13.5653
HORVU3Hr1G108360	0.81018	11.5948	3.83e-10	2.35e-07	13.4834
HORVU4Hr1G076000	4.4962	12.425	1.17e-10	1.09e-07	13.362
HORVU7Hr1G051180	-2.3384	-11.678	3.4e-10	2.14e-07	13.2618
HORVU4Hr1G075460	-5.8735	-12.0009	2.13e-10	1.7e-07	13.2473
HORVU1Hr1G090050	-1.89094	-11.3695	5.35e-10	3e-07	13.1423
HORVU6Hr1G084460	-3.54029	-11.7036	3.27e-10	2.12e-07	13.1339
HORVU6Hr1G060720	3.17601	11.4367	4.84e-10	2.76e-07	13.1048
HORVU1Hr1G006920	5.53252	11.5779	3.93e-10	2.37e-07	13.0336
HORVU1Hr1G011610	1.22196	11.2216	6.67e-10	3.54e-07	12.9569
HORVU7Hr1G078670	2.95999	11.5303	4.22e-10	2.47e-07	12.9276
HORVU3Hr1G076550	3.13542	11.192	6.97e-10	3.61e-07	12.8863
HORVU1Hr1G003370	4.08531	11.3522	5.49e-10	3.04e-07	12.8816
HORVU5Hr1G006330	1.0169	11.2997	5.93e-10	3.24e-07	12.8516
HORVU2Hr1G107760	1.45151	11.1087	7.91e-10	3.99e-07	12.7654
HORVU7Hr1G091140	-5.41374	-11.5434	4.14e-10	2.46e-07	12.7641
HORVU6Hr1G005580	8.7931	11.2124	6.76e-10	3.55e-07	12.7394
HORVU5Hr1G000370	1.64797	11.0442	8.72e-10	4.24e-07	12.6864
HORVU5Hr1G086650	4.64341	11.6685	3.44e-10	2.14e-07	12.6458
HORVU7Hr1G026720	1.17777	10.9945	9.41e-10	4.46e-07	12.6041
HORVU1Hr1G089700	5.85749	11.4481	4.76e-10	2.75e-07	12.5997
HORVU1Hr1G006880	-0.73433	-10.9338	1.03e-09	4.78e-07	12.5267
HORVU5Hr1G041720	-1.3413	-10.8473	1.18e-09	5.28e-07	12.357
HORVU3Hr1G000620	-5.84781	-11.0904	8.13e-10	4.05e-07	12.2934
HORVU3Hr1G012850	-1.07351	-11.0109	9.17e-10	4.4e-07	12.2886
HORVU3Hr1G086410	-0.887457	-10.863	1.15e-09	5.21e-07	12.2856
HORVU6Hr1G005590	8.48507	10.9405	1.02e-09	4.78e-07	12.2343
HORVU1Hr1G003340	3.78647	10.7022	1.48e-09	6.25e-07	12.133
HORVU2Hr1G063480	3.67008	10.8292	1.21e-09	5.36e-07	12.085
HORVU1Hr1G071260	-1.57715	-11.1117	7.87e-10	3.99e-07	12.0546
HORVU7Hr1G075360	-0.703587	-10.9209	1.05e-09	4.82e-07	12.0378
HORVU2Hr1G044270	2.19386	10.5947	1.74e-09	7.24e-07	12.0051
HORVU7Hr1G077750	3.02987	11.2219	6.67e-10	3.54e-07	11.9861
HORVU6Hr1G005600	6.0566	10.7798	1.31e-09	5.73e-07	11.9698
HORVU4Hr1G081570	-5.96258	-10.4815	2.08e-09	8.31e-07	11.8327
HORVU1Hr1G006860	1.4101	10.7401	1.39e-09	6.02e-07	11.8214
HORVU3Hr1G084800	-3.64262	-10.5818	1.78e-09	7.28e-07	11.8177
HORVU2Hr1G035620	4.50721	11.0654	8.44e-10	4.15e-07	11.8049
HORVU6Hr1G011950	-3.43613	-10.578	1.79e-09	7.28e-07	11.7655
HORVU0Hr1G010660	-1.31126	-10.3751	2.47e-09	9.36e-07	11.6368
HORVU3Hr1G034860	-1.49153	-10.3488	2.57e-09	9.58e-07	11.6225
HORVU4Hr1G073630	-1.47059	-10.7086	1.46e-09	6.25e-07	11.6155
HORVU3Hr1G108680	-4.09285	-10.4641	2.14e-09	8.45e-07	11.6146
HORVU1Hr1G061170	-3.04709	-10.3783	2.45e-09	9.36e-07	11.5663
HORVU5Hr1G122860	2.03074	10.3776	2.46e-09	9.36e-07	11.5442
HORVU1Hr1G006910	4.57881	10.3955	2.39e-09	9.33e-07	11.5363
HORVU4Hr1G053530	-1.42058	-10.2263	3.13e-09	1.1e-06	11.4354
HORVU7Hr1G008420	1.16771	10.2606	2.96e-09	1.06e-06	11.4193
HORVU1Hr1G072810	2.33004	10.2858	2.85e-09	1.03e-06	11.3711
HORVU5Hr1G069900	-2.16154	-10.2038	3.25e-09	1.13e-06	11.2516
HORVU3Hr1G094430	3.35916	10.6346	1.64e-09	6.87e-07	11.2454
HORVU1Hr1G029770	-1.91244	-10.2405	3.06e-09	1.09e-06	11.207
HORVU2Hr1G092800	-2.5712	-10.3386	2.62e-09	9.65e-07	11.2038
HORVU3Hr1G017570	-1.72267	-10.1235	3.69e-09	1.27e-06	11.1947
HORVU7Hr1G007220	1.35127	10.4977	2.03e-09	8.18e-07	11.1695
HORVU1Hr1G057970	-0.630065	-10.361	2.52e-09	9.49e-07	11.1685
HORVU6Hr1G031700	1.46413	10.0699	4.03e-09	1.36e-06	11.165
HORVU4Hr1G067940	-3.44976	-10.0415	4.22e-09	1.39e-06	11.0974
HORVU1Hr1G021760	-1.3644	-10.0016	4.5e-09	1.44e-06	11.0755
HORVU3Hr1G081480	-1.74134	-10.026	4.33e-09	1.41e-06	11.0279
HORVU6Hr1G033420	-0.963591	-10.0142	4.41e-09	1.43e-06	11.0231
HORVU7Hr1G078760	-3.42663	-9.96913	4.75e-09	1.47e-06	11.0187
HORVU5Hr1G000690	3.74779	10.0711	4.02e-09	1.36e-06	11.0113
HORVU2Hr1G011640	-2.97779	-9.92546	5.1e-09	1.54e-06	10.9203
HORVU3Hr1G035680	2.97661	9.93269	5.04e-09	1.54e-06	10.8761
HORVU3Hr1G087850	1.05327	9.88111	5.49e-09	1.63e-06	10.876
HORVU3Hr1G080500	5.10897	10.1974	3.28e-09	1.14e-06	10.8539
HORVU3Hr1G106850	1.85471	9.97897	4.67e-09	1.45e-06	10.8262
HORVU1Hr1G070110	-2.19809	-9.99137	4.58e-09	1.44e-06	10.8207
HORVU6Hr1G040220	-0.522561	-10.0558	4.12e-09	1.37e-06	10.8188
HORVU2Hr1G069780	-2.16914	-9.85352	5.74e-09	1.68e-06	10.8026
HORVU3Hr1G059030	3.09826	10.2874	2.84e-09	1.03e-06	10.7846
HORVU1Hr1G062110	0.94959	9.92947	5.07e-09	1.54e-06	10.7261
HORVU6Hr1G002400	2.33802	9.74356	6.89e-09	1.96e-06	10.6495
HORVU5Hr1G111820	-0.646355	-10.0642	4.07e-09	1.36e-06	10.6435
HORVU1Hr1G088040	-0.812129	-10.0005	4.51e-09	1.44e-06	10.6342
HORVU0Hr1G020750	3.38741	9.73784	6.95e-09	1.96e-06	10.6131
HORVU6Hr1G005570	5.85943	9.72295	7.13e-09	1.97e-06	10.6046
HORVU6Hr1G074180	1.06964	9.68165	7.64e-09	2.08e-06	10.5278
HORVU7Hr1G122350	-5.73771	-9.85759	5.7e-09	1.68e-06	10.4893
HORVU2Hr1G107350	-1.69948	-9.63686	8.23e-09	2.19e-06	10.4881
HORVU7Hr1G122430	-4.44706	-9.75379	6.77e-09	1.96e-06	10.4813
HORVU5Hr1G062940	0.929114	9.98852	4.6e-09	1.44e-06	10.4806
HORVU7Hr1G119810	-0.703078	-9.65854	7.94e-09	2.15e-06	10.4385
HORVU6Hr1G021160	-1.42466	-9.58677	8.95e-09	2.3e-06	10.3896
HORVU6Hr1G009690	2.00732	9.57632	9.11e-09	2.3e-06	10.3887
HORVU1Hr1G059180	-2.16184	-9.57473	9.13e-09	2.3e-06	10.364
HORVU5Hr1G118590	2.17693	9.64155	8.16e-09	2.18e-06	10.3449
HORVU4Hr1G081500	-5.34345	-9.55369	9.46e-09	2.34e-06	10.3436
HORVU4Hr1G053810	-3.82257	-9.90286	5.29e-09	1.59e-06	10.3343
HORVU7Hr1G110280	-1.56746	-9.51375	1.01e-08	2.44e-06	10.2829
HORVU4Hr1G067020	1.24102	9.69543	7.46e-09	2.05e-06	10.2563
HORVU2Hr1G109210	-3.15289	-9.51908	1e-08	2.44e-06	10.2524
HORVU6Hr1G070330	-1.06925	-9.80225	6.25e-09	1.82e-06	10.2116
HORVU1Hr1G077590	-2.58136	-9.46826	1.09e-08	2.58e-06	10.2099
HORVU2Hr1G109910	-0.88776	-9.60347	8.7e-09	2.27e-06	10.1599
HORVU6Hr1G070670	-0.656086	-9.74798	6.84e-09	1.96e-06	10.1569
HORVU1Hr1G078300	-2.4877	-9.45464	1.12e-08	2.61e-06	10.1409
HORVU2Hr1G105700	-3.48544	-9.53375	9.79e-09	2.39e-06	10.1368
HORVU1Hr1G035130	-2.436	-9.46327	1.1e-08	2.58e-06	10.1273
HORVU1Hr1G091520	5.75206	9.62278	8.43e-09	2.22e-06	10.112
HORVU4Hr1G053820	-4.45087	-9.64588	8.11e-09	2.18e-06	10.0943
HORVU7Hr1G071790	3.78584	9.54947	9.53e-09	2.34e-06	10.0711
HORVU3Hr1G035470	1.82178	9.58751	8.94e-09	2.3e-06	10.0629
HORVU3Hr1G111760	-0.657936	-9.73471	6.99e-09	1.96e-06	10.0447
HORVU5Hr1G096870	-2.58802	-9.48785	1.06e-08	2.51e-06	10.0439
HORVU2Hr1G082720	-1.64098	-9.37178	1.29e-08	2.79e-06	10.0434
HORVU6Hr1G090420	-5.51241	-9.44809	1.13e-08	2.62e-06	10.0383
HORVU6Hr1G001410	-4.38051	-9.72493	7.1e-09	1.97e-06	10.0377
HORVU3Hr1G095480	-2.85506	-9.43269	1.16e-08	2.67e-06	10.0372
HORVU6Hr1G005240	-0.95325	-9.41498	1.2e-08	2.73e-06	10.0092
HORVU1Hr1G072930	-2.08723	-9.38032	1.27e-08	2.78e-06	10.0019
HORVU3Hr1G074230	1.20807	9.40582	1.22e-08	2.74e-06	9.94203
HORVU3Hr1G033550	-3.36415	-9.33065	1.38e-08	2.94e-06	9.94159
HORVU2Hr1G050230	-0.394959	-9.41363	1.2e-08	2.73e-06	9.92742
HORVU7Hr1G027960	-1.34663	-9.37048	1.29e-08	2.79e-06	9.91559
HORVU3Hr1G115820	-0.639904	-9.61146	8.59e-09	2.25e-06	9.90098
HORVU7Hr1G121470	2.22493	9.28337	1.5e-08	3.1e-06	9.89734
HORVU5Hr1G061020	-1.65144	-9.30619	1.44e-08	3.05e-06	9.89164
HORVU5Hr1G076230	0.634174	9.39345	1.24e-08	2.77e-06	9.87252
HORVU6Hr1G033350	0.517144	9.38295	1.26e-08	2.78e-06	9.86772
HORVU3Hr1G002980	-2.68803	-9.57176	9.18e-09	2.3e-06	9.85776
HORVU5Hr1G076700	-0.7672	-9.58294	9.01e-09	2.3e-06	9.84832
HORVU4Hr1G054610	-0.803322	-9.28587	1.49e-08	3.1e-06	9.83493
HORVU5Hr1G084260	1.80805	9.26044	1.56e-08	3.17e-06	9.82741
HORVU2Hr1G105420	-2.31117	-9.24163	1.61e-08	3.21e-06	9.82471
HORVU2Hr1G112070	1.4964	9.29836	1.46e-08	3.08e-06	9.7807
HORVU4Hr1G087730	-5.14092	-9.49567	1.04e-08	2.49e-06	9.78033
HORVU7Hr1G096780	5.38487	9.39088	1.25e-08	2.77e-06	9.77681
HORVU1Hr1G002160	-2.8097	-9.24954	1.59e-08	3.2e-06	9.77253
HORVU2Hr1G114640	-1.37637	-9.25633	1.57e-08	3.17e-06	9.75603
HORVU6Hr1G032290	-7.61126	-9.15813	1.86e-08	3.52e-06	9.68893
HORVU1Hr1G076650	5.30459	9.1572	1.86e-08	3.52e-06	9.68877
HORVU6Hr1G090830	-1.21854	-9.14104	1.91e-08	3.53e-06	9.6521
HORVU2Hr1G057430	-0.696247	-9.40715	1.21e-08	2.74e-06	9.64442
HORVU3Hr1G067380	1.51775	9.13495	1.94e-08	3.55e-06	9.64403
HORVU2Hr1G042700	-0.496277	-9.24179	1.61e-08	3.21e-06	9.64386
HORVU4Hr1G079150	2.08384	9.27754	1.51e-08	3.11e-06	9.64279
HORVU4Hr1G080000	-0.680721	-9.18066	1.79e-08	3.46e-06	9.62396
HORVU7Hr1G119800	-2.38135	-9.11545	2e-08	3.64e-06	9.61795
HORVU3Hr1G021820	-3.01401	-9.14689	1.9e-08	3.53e-06	9.60092
HORVU4Hr1G081550	-5.36157	-9.14877	1.89e-08	3.53e-06	9.59541
HORVU1Hr1G016980	1.9867	9.2834	1.5e-08	3.1e-06	9.59502
HORVU4Hr1G001220	-0.526301	-9.5037	1.03e-08	2.47e-06	9.59373
HORVU3Hr1G082930	-1.75567	-9.22044	1.67e-08	3.29e-06	9.58209
HORVU3Hr1G011990	-1.30444	-9.56498	9.28e-09	2.31e-06	9.58016
HORVU7Hr1G018880	4.80453	9.1406	1.92e-08	3.53e-06	9.55237
HORVU7Hr1G061990	-1.04741	-9.0792	2.13e-08	3.81e-06	9.54947
HORVU3Hr1G068840	-1.63684	-9.09803	2.06e-08	3.73e-06	9.51247
HORVU7Hr1G102300	-2.80615	-9.05054	2.24e-08	3.99e-06	9.50249
HORVU7Hr1G028050	-0.841221	-9.19602	1.74e-08	3.41e-06	9.49833
HORVU2Hr1G071570	1.49101	9.1947	1.75e-08	3.41e-06	9.48205
HORVU2Hr1G004660	3.1469	9.3361	1.37e-08	2.93e-06	9.46735
HORVU2Hr1G015760	-2.35947	-9.03923	2.29e-08	4.03e-06	9.46489
HORVU5Hr1G052240	-0.595182	-9.38511	1.26e-08	2.78e-06	9.46439
HORVU1Hr1G071570	-0.77257	-9.2817	1.5e-08	3.1e-06	9.42707
HORVU6Hr1G058290	2.97276	9.08426	2.11e-08	3.79e-06	9.42487
HORVU2Hr1G108000	1.9947	9.01411	2.39e-08	4.11e-06	9.4051
HORVU5Hr1G109460	-2.35624	-9.09698	2.07e-08	3.73e-06	9.40062
HORVU7Hr1G080630	-0.893856	-9.15793	1.86e-08	3.52e-06	9.39163
HORVU3Hr1G029910	-1.49441	-8.9785	2.54e-08	4.28e-06	9.38478
HORVU5Hr1G040190	-1.55043	-8.97233	2.57e-08	4.28e-06	9.36988
HORVU2Hr1G088550	-0.990432	-9.02086	2.36e-08	4.1e-06	9.36654
HORVU3Hr1G076890	-1.30002	-8.99389	2.47e-08	4.2e-06	9.36552
HORVU1Hr1G084120	-2.6412	-8.96415	2.61e-08	4.28e-06	9.35453
HORVU6Hr1G084700	-0.930705	-9.04337	2.27e-08	4.02e-06	9.34161
HORVU1Hr1G030100	-0.994249	-8.96324	2.61e-08	4.28e-06	9.30787
HORVU6Hr1G009400	-0.695831	-9.26906	1.54e-08	3.14e-06	9.29742
HORVU7Hr1G084420	1.30316	8.94092	2.72e-08	4.42e-06	9.29554
HORVU0Hr1G022580	-0.915456	-8.99864	2.45e-08	4.18e-06	9.28724
HORVU5Hr1G102190	2.60574	8.92774	2.78e-08	4.45e-06	9.276
HORVU2Hr1G003370	-2.17451	-8.93037	2.77e-08	4.45e-06	9.26805
HORVU1Hr1G094800	-0.647652	-9.18013	1.79e-08	3.46e-06	9.26461
HORVU7Hr1G120520	1.27896	9.00067	2.45e-08	4.18e-06	9.25774
HORVU1Hr1G008940	-2.29068	-8.90403	2.9e-08	4.62e-06	9.25484
HORVU3Hr1G006150	-3.07327	-9.17506	1.81e-08	3.48e-06	9.22402
HORVU6Hr1G091140	-0.757285	-8.93165	2.76e-08	4.45e-06	9.21582
HORVU3Hr1G093400	-0.703533	-9.15973	1.85e-08	3.52e-06	9.17208
HORVU1Hr1G057600	-1.92079	-8.8468	3.21e-08	4.93e-06	9.14415
HORVU4Hr1G011060	-5.32506	-8.84478	3.22e-08	4.93e-06	9.13509
HORVU7Hr1G074690	0.661811	9.35798	1.32e-08	2.84e-06	9.12604
HORVU7Hr1G110660	-0.783752	-8.94779	2.68e-08	4.38e-06	9.11996
HORVU3Hr1G074280	-2.13309	-8.84255	3.23e-08	4.93e-06	9.08845
HORVU3Hr1G071340	-1.08264	-8.86361	3.11e-08	4.87e-06	9.08829
HORVU6Hr1G057140	4.14455	8.84623	3.21e-08	4.93e-06	9.04259
HORVU2Hr1G053290	-0.838495	-8.97084	2.58e-08	4.28e-06	9.03997
HORVU1Hr1G022570	-0.56485	-9.14747	1.89e-08	3.53e-06	9.02141
HORVU4Hr1G027970	-1.36664	-8.79331	3.52e-08	5.32e-06	8.99407
HORVU1Hr1G058500	-1.71395	-8.85285	3.17e-08	4.92e-06	8.96968
HORVU3Hr1G025090	3.87149	8.79889	3.49e-08	5.29e-06	8.96651
HORVU5Hr1G075500	-0.698062	-8.97345	2.56e-08	4.28e-06	8.93989
HORVU3Hr1G027700	-2.11587	-8.78474	3.58e-08	5.38e-06	8.91682
HORVU1Hr1G002820	-4.37462	-8.86195	3.12e-08	4.87e-06	8.91556
HORVU6Hr1G009350	-2.55758	-8.76886	3.68e-08	5.45e-06	8.90121
HORVU3Hr1G063050	1.70518	9.22111	1.67e-08	3.29e-06	8.89622
HORVU2Hr1G066480	-2.26261	-8.86069	3.13e-08	4.87e-06	8.89217
HORVU1Hr1G046400	4.21441	8.92687	2.78e-08	4.45e-06	8.89185
HORVU4Hr1G014530	-4.07215	-8.71682	4.04e-08	5.87e-06	8.87841
HORVU5Hr1G082460	0.522465	8.97338	2.56e-08	4.28e-06	8.87522
HORVU5Hr1G086370	-1.44811	-8.68034	4.31e-08	6.14e-06	8.8632
HORVU2Hr1G122370	-1.50238	-9.03415	2.31e-08	4.03e-06	8.86212
HORVU2Hr1G028670	-1.74957	-9.12415	1.97e-08	3.6e-06	8.8612
HORVU6Hr1G078500	3.74352	8.77158	3.66e-08	5.45e-06	8.85462
HORVU4Hr1G081510	-6.03222	-8.75201	3.79e-08	5.58e-06	8.85347
HORVU6Hr1G013020	-1.21038	-8.70803	4.1e-08	5.92e-06	8.83687
HORVU3Hr1G078390	-7.37075	-8.70628	4.12e-08	5.92e-06	8.81638
HORVU5Hr1G040970	1.10432	9.013	2.39e-08	4.11e-06	8.81493
HORVU0Hr1G009450	-1.6472	-8.78068	3.6e-08	5.4e-06	8.81154
HORVU5Hr1G082940	1.13076	8.88205	3.01e-08	4.76e-06	8.80878
HORVU7Hr1G078330	-4.08287	-8.88282	3.01e-08	4.76e-06	8.80632
HORVU7Hr1G102030	2.66072	9.01875	2.37e-08	4.1e-06	8.77848
HORVU1Hr1G061140	-1.7476	-8.6041	4.94e-08	6.66e-06	8.71643
HORVU2Hr1G058800	-2.17584	-8.60347	4.95e-08	6.66e-06	8.68
HORVU6Hr1G091860	-1.33589	-8.77777	3.62e-08	5.41e-06	8.66864
HORVU0Hr1G039040	-2.4633	-8.75741	3.76e-08	5.54e-06	8.66134
HORVU7Hr1G013600	0.556804	9.0368	2.3e-08	4.03e-06	8.65793
HORVU1Hr1G065140	-2.12265	-8.56371	5.32e-08	7.09e-06	8.65616
HORVU4Hr1G059930	5.26424	8.70679	4.11e-08	5.92e-06	8.61773
HORVU7Hr1G002370	3.97699	8.68056	4.31e-08	6.14e-06	8.61646
HORVU3Hr1G015190	-0.5994	-8.96825	2.59e-08	4.28e-06	8.60685
HORVU5Hr1G093090	4.15489	8.56322	5.32e-08	7.09e-06	8.59486
HORVU2Hr1G004830	-4.20611	-8.72796	3.96e-08	5.78e-06	8.59251
HORVU7Hr1G075040	-0.603972	-8.64297	4.61e-08	6.47e-06	8.54662
HORVU2Hr1G044910	-1.05902	-8.62887	4.73e-08	6.54e-06	8.53624
HORVU1Hr1G028780	-0.908327	-8.53545	5.6e-08	7.3e-06	8.53601
HORVU2Hr1G003080	-1.48063	-8.4918	6.06e-08	7.76e-06	8.50423
HORVU6Hr1G067180	-1.29585	-8.53318	5.62e-08	7.3e-06	8.50065
HORVU6Hr1G026330	-2.4232	-8.55296	5.42e-08	7.18e-06	8.49215
HORVU3Hr1G116930	-2.35024	-8.46781	6.33e-08	8.03e-06	8.47188
HORVU7Hr1G001600	2.6267	8.43427	6.72e-08	8.41e-06	8.41557
HORVU7Hr1G040460	2.34539	8.46101	6.41e-08	8.1e-06	8.41384
HORVU4Hr1G053850	-6.3513	-8.42043	6.9e-08	8.51e-06	8.4113
HORVU1Hr1G072060	-0.93699	-8.6608	4.47e-08	6.31e-06	8.4097
HORVU3Hr1G095450	-0.887579	-8.68313	4.29e-08	6.14e-06	8.40832
HORVU6Hr1G033450	-0.591534	-8.60688	4.92e-08	6.66e-06	8.40777
HORVU4Hr1G008640	1.89511	8.42632	6.82e-08	8.47e-06	8.40531
HORVU1Hr1G094290	-4.6765	-8.4141	6.98e-08	8.58e-06	8.39906
HORVU6Hr1G088960	-1.47103	-8.63282	4.7e-08	6.53e-06	8.39746
HORVU4Hr1G060850	0.47357	8.7473	3.83e-08	5.6e-06	8.38767
HORVU5Hr1G084510	-1.42699	-8.53247	5.63e-08	7.3e-06	8.36805
HORVU1Hr1G028820	-0.768217	-8.6267	4.75e-08	6.54e-06	8.3578
HORVU7Hr1G104300	-0.710767	-8.63957	4.64e-08	6.48e-06	8.34734
HORVU7Hr1G117710	2.01105	8.86074	3.13e-08	4.87e-06	8.34132
HORVU7Hr1G041710	-2.31022	-8.54647	5.49e-08	7.21e-06	8.34049
HORVU2Hr1G122470	-0.87823	-8.55617	5.39e-08	7.16e-06	8.3354
HORVU3Hr1G018810	2.10316	8.54196	5.53e-08	7.25e-06	8.33359
HORVU7Hr1G114000	2.07274	8.42922	6.79e-08	8.45e-06	8.32164
HORVU3Hr1G111740	0.5677	8.51329	5.83e-08	7.51e-06	8.30773
HORVU2Hr1G052650	-0.612326	-8.80577	3.45e-08	5.24e-06	8.30658
HORVU1Hr1G063320	0.848139	8.6033	4.95e-08	6.66e-06	8.29696
HORVU2Hr1G071850	1.42759	8.56647	5.29e-08	7.09e-06	8.25197
HORVU7Hr1G089310	-4.68368	-8.3915	7.27e-08	8.89e-06	8.25103
HORVU3Hr1G019760	-3.05534	-8.36926	7.57e-08	9.17e-06	8.24879
HORVU4Hr1G076570	0.803606	8.43939	6.66e-08	8.4e-06	8.24837
HORVU6Hr1G091520	-0.697317	-8.50539	5.91e-08	7.6e-06	8.24747
HORVU2Hr1G035170	-2.64649	-8.33119	8.12e-08	9.69e-06	8.24561
HORVU2Hr1G100970	-0.776211	-8.62387	4.77e-08	6.56e-06	8.2425
HORVU1Hr1G014580	1.97925	8.43353	6.73e-08	8.41e-06	8.23194
HORVU5Hr1G085020	0.686384	8.42319	6.86e-08	8.49e-06	8.22005
HORVU3Hr1G030770	3.33031	8.30985	8.44e-08	9.95e-06	8.2048
HORVU3Hr1G034100	2.14946	8.43478	6.72e-08	8.41e-06	8.18438
HORVU2Hr1G042250	1.2968	8.28888	8.78e-08	1.01e-05	8.17568
HORVU4Hr1G049670	-0.586551	-8.66054	4.47e-08	6.31e-06	8.16254
HORVU1Hr1G094160	-2.54301	-8.27583	8.99e-08	1.03e-05	8.14071
HORVU7Hr1G118900	3.9325	8.28385	8.86e-08	1.02e-05	8.13084
HORVU2Hr1G071960	1.05813	8.55102	5.44e-08	7.18e-06	8.12093
HORVU7Hr1G043370	-2.17657	-8.26466	9.18e-08	1.04e-05	8.11907
HORVU4Hr1G064380	0.80252	8.39308	7.25e-08	8.89e-06	8.112
HORVU5Hr1G026730	-1.21667	-8.60839	4.91e-08	6.66e-06	8.10094
HORVU2Hr1G044250	1.38947	8.26159	9.23e-08	1.04e-05	8.09823
HORVU6Hr1G087070	-3.41457	-8.27413	9.02e-08	1.03e-05	8.09299
HORVU7Hr1G027270	1.68075	8.47608	6.23e-08	7.96e-06	8.09205
HORVU6Hr1G091200	1.29283	8.30544	8.51e-08	9.99e-06	8.08993
HORVU2Hr1G033380	1.94718	8.30457	8.53e-08	9.99e-06	8.08359
HORVU3Hr1G033490	-0.641102	-8.36392	7.65e-08	9.23e-06	8.08028
HORVU3Hr1G013790	0.512852	8.51985	5.76e-08	7.45e-06	8.08014
HORVU4Hr1G082790	0.87794	8.47001	6.3e-08	8.02e-06	8.06616
HORVU2Hr1G099230	-0.600749	-8.60972	4.89e-08	6.66e-06	8.06057
HORVU5Hr1G006320	-1.84244	-8.34739	7.88e-08	9.47e-06	8.05253
HORVU4Hr1G087520	-3.69598	-8.23733	9.65e-08	1.08e-05	8.04357
HORVU4Hr1G082310	-3.25312	-8.23038	9.78e-08	1.09e-05	8.04293
HORVU2Hr1G022600	1.07625	8.25301	9.38e-08	1.06e-05	8.03612
HORVU5Hr1G007080	-1.36129	-8.20623	1.02e-07	1.13e-05	8.02463
HORVU6Hr1G092680	-2.49425	-8.20887	1.02e-07	1.13e-05	7.98594
HORVU7Hr1G038650	-0.543274	-8.6322	4.7e-08	6.53e-06	7.9859
HORVU3Hr1G059170	5.35318	8.2459	9.5e-08	1.07e-05	7.97534
HORVU5Hr1G057730	1.71896	8.17566	1.08e-07	1.18e-05	7.95628
HORVU7Hr1G073720	-0.767119	-8.6494	4.56e-08	6.42e-06	7.93574
HORVU1Hr1G085540	-3.21149	-8.15403	1.13e-07	1.22e-05	7.91885
HORVU6Hr1G069180	1.5658	8.23663	9.66e-08	1.08e-05	7.88675
HORVU1Hr1G095100	-0.940339	-8.37004	7.56e-08	9.17e-06	7.88151
HORVU5Hr1G056390	0.6185	8.33421	8.07e-08	9.66e-06	7.87507
HORVU5Hr1G125850	-2.33624	-8.30989	8.44e-08	9.95e-06	7.87122
HORVU3Hr1G052930	-2.84582	-8.11889	1.2e-07	1.28e-05	7.87046
HORVU1Hr1G063460	-3.41698	-8.17406	1.09e-07	1.18e-05	7.85718
HORVU6Hr1G090070	-0.897049	-8.38587	7.35e-08	8.95e-06	7.85021
HORVU7Hr1G027430	-1.8981	-8.34699	7.89e-08	9.47e-06	7.83784
HORVU2Hr1G080060	-4.09339	-8.09886	1.25e-07	1.32e-05	7.83432
HORVU1Hr1G051250	-0.919421	-8.14418	1.15e-07	1.23e-05	7.82007
HORVU4Hr1G074270	-0.619695	-8.29048	8.75e-08	1.01e-05	7.80481
HORVU1Hr1G090940	-2.54636	-8.09088	1.27e-07	1.32e-05	7.80049
HORVU2Hr1G026890	-3.55526	-8.20516	1.02e-07	1.13e-05	7.7938
HORVU5Hr1G018100	-4.34844	-8.08288	1.29e-07	1.34e-05	7.79071
HORVU7Hr1G031850	-0.889484	-8.29357	8.7e-08	1.01e-05	7.78484
HORVU3Hr1G065240	1.4334	8.21933	9.98e-08	1.11e-05	7.78197
HORVU4Hr1G002080	2.19376	8.2777	8.96e-08	1.03e-05	7.76011
HORVU3Hr1G003050	0.99869	8.32077	8.28e-08	9.81e-06	7.74848
HORVU3Hr1G074920	-4.06334	-8.07045	1.32e-07	1.36e-05	7.74688
HORVU5Hr1G040000	-0.726408	-8.14847	1.14e-07	1.23e-05	7.74553
HORVU7Hr1G027130	-3.1203	-8.11571	1.21e-07	1.29e-05	7.72507
HORVU2Hr1G114580	0.805828	8.29716	8.64e-08	1.01e-05	7.72407
HORVU3Hr1G051540	1.20896	8.08537	1.28e-07	1.34e-05	7.72077
HORVU6Hr1G031550	1.73901	8.03663	1.4e-07	1.43e-05	7.71594
HORVU2Hr1G022140	-0.950833	-8.32137	8.27e-08	9.81e-06	7.69403
HORVU4Hr1G053790	-6.33295	-8.01738	1.45e-07	1.46e-05	7.68492
HORVU7Hr1G010690	6.79162	8.00647	1.48e-07	1.47e-05	7.66635
HORVU3Hr1G073230	-0.493362	-8.30316	8.55e-08	9.99e-06	7.65959
HORVU7Hr1G080190	-1.20239	-8.09293	1.26e-07	1.32e-05	7.64883
HORVU5Hr1G056770	3.27127	8.01454	1.46e-07	1.46e-05	7.64646
HORVU4Hr1G054880	-1.10053	-8.14449	1.15e-07	1.23e-05	7.64544
HORVU2Hr1G114010	-1.97629	-7.99402	1.52e-07	1.47e-05	7.63919
HORVU3Hr1G014380	-2.9266	-7.99527	1.52e-07	1.47e-05	7.63897
HORVU5Hr1G023140	0.318069	8.29491	8.68e-08	1.01e-05	7.62237
HORVU2Hr1G043860	-1.28596	-8.24888	9.45e-08	1.06e-05	7.61664
HORVU7Hr1G095900	2.17107	7.99935	1.5e-07	1.47e-05	7.60994
HORVU5Hr1G079500	-2.67622	-7.99651	1.51e-07	1.47e-05	7.6058
HORVU5Hr1G102170	3.19108	7.99683	1.51e-07	1.47e-05	7.60524
HORVU3Hr1G083330	3.40766	7.99636	1.51e-07	1.47e-05	7.60258
HORVU4Hr1G065080	-0.679603	-8.18313	1.07e-07	1.17e-05	7.60127
HORVU7Hr1G085010	-1.33814	-8.01219	1.47e-07	1.46e-05	7.60074
HORVU4Hr1G004280	-2.07436	-7.96918	1.59e-07	1.52e-05	7.59672
HORVU4Hr1G061490	-1.26655	-8.07068	1.32e-07	1.36e-05	7.59631
HORVU7Hr1G084210	4.85105	8.06866	1.32e-07	1.36e-05	7.58161
HORVU3Hr1G015810	-0.689285	-8.05904	1.34e-07	1.38e-05	7.56802
HORVU4Hr1G012660	1.056	8.04906	1.37e-07	1.4e-05	7.5463
HORVU3Hr1G013970	1.76513	7.94413	1.67e-07	1.59e-05	7.52725
HORVU4Hr1G090080	-5.07729	-7.92673	1.72e-07	1.62e-05	7.51766
HORVU6Hr1G078990	-1.72082	-7.95477	1.64e-07	1.56e-05	7.49011
HORVU2Hr1G029260	-0.734967	-8.02982	1.42e-07	1.44e-05	7.4897
HORVU6Hr1G052810	-2.28261	-7.91213	1.77e-07	1.65e-05	7.48865
HORVU1Hr1G001490	-2.9685	-7.90778	1.79e-07	1.66e-05	7.47941
HORVU2Hr1G060560	-2.90826	-7.93614	1.69e-07	1.6e-05	7.47579
HORVU7Hr1G104660	-4.34599	-8.00219	1.5e-07	1.47e-05	7.47258
HORVU0Hr1G001880	-2.87662	-7.90495	1.8e-07	1.66e-05	7.44645
HORVU7Hr1G050680	-2.19391	-7.89058	1.85e-07	1.7e-05	7.43132
HORVU6Hr1G019930	-0.535135	-7.98545	1.54e-07	1.49e-05	7.42969
HORVU3Hr1G115020	-0.777964	-8.03862	1.4e-07	1.42e-05	7.41594
HORVU2Hr1G006010	-0.489579	-8.12598	1.19e-07	1.27e-05	7.40511
HORVU5Hr1G124030	0.961583	7.99768	1.51e-07	1.47e-05	7.40245
HORVU1Hr1G073280	0.571273	8.177	1.08e-07	1.18e-05	7.39308
HORVU5Hr1G019030	2.52965	8.01237	1.47e-07	1.46e-05	7.38593
HORVU6Hr1G017100	-1.09119	-7.90708	1.79e-07	1.66e-05	7.38195
HORVU6Hr1G053020	1.48543	7.85006	1.99e-07	1.8e-05	7.37684
HORVU4Hr1G052450	3.63239	7.85407	1.98e-07	1.8e-05	7.37323
HORVU4Hr1G002090	1.95769	8.01751	1.45e-07	1.46e-05	7.3723
HORVU7Hr1G082560	0.93192	7.97722	1.57e-07	1.5e-05	7.37065
HORVU0Hr1G013800	-2.53748	-7.87369	1.91e-07	1.74e-05	7.34465
HORVU3Hr1G031330	-0.599849	-8.15965	1.11e-07	1.21e-05	7.33814
HORVU6Hr1G044840	-0.863286	-8.01551	1.46e-07	1.46e-05	7.32113
HORVU5Hr1G088360	-0.845338	-8.1022	1.24e-07	1.31e-05	7.32043
HORVU2Hr1G029890	-0.98472	-8.09859	1.25e-07	1.32e-05	7.31315
HORVU1Hr1G059960	-0.773578	-8.1658	1.1e-07	1.2e-05	7.31245
HORVU3Hr1G022770	-1.79854	-8.09395	1.26e-07	1.32e-05	7.31181
HORVU5Hr1G082010	-0.459975	-7.87197	1.91e-07	1.74e-05	7.31049
HORVU5Hr1G115500	4.52265	7.82664	2.08e-07	1.87e-05	7.30924
HORVU3Hr1G030100	1.00318	7.83734	2.04e-07	1.84e-05	7.28714
HORVU3Hr1G014910	-3.20389	-7.81375	2.14e-07	1.9e-05	7.28444
HORVU5Hr1G059040	-1.79124	-7.79674	2.21e-07	1.94e-05	7.28109
HORVU6Hr1G089250	-2.81329	-7.93942	1.68e-07	1.59e-05	7.27399
HORVU7Hr1G030160	1.78972	7.81197	2.14e-07	1.9e-05	7.21723
HORVU5Hr1G087340	-2.69286	-7.81552	2.13e-07	1.9e-05	7.19447
HORVU5Hr1G076760	-2.69217	-7.76608	2.34e-07	2.01e-05	7.19071
HORVU7Hr1G055180	3.92581	7.87421	1.9e-07	1.74e-05	7.18942
HORVU5Hr1G009600	-0.629334	-8.01552	1.46e-07	1.46e-05	7.18317
HORVU2Hr1G101020	3.51463	7.85143	1.99e-07	1.8e-05	7.14769
HORVU5Hr1G001750	5.10137	7.79524	2.21e-07	1.94e-05	7.14632
HORVU7Hr1G075250	-0.841236	-8.04707	1.38e-07	1.4e-05	7.14029
HORVU1Hr1G079150	-1.13603	-7.7179	2.57e-07	2.15e-05	7.11676
HORVU6Hr1G073690	4.93098	7.79237	2.23e-07	1.94e-05	7.11653
HORVU5Hr1G122290	1.40511	7.80944	2.15e-07	1.9e-05	7.1142
HORVU2Hr1G080240	-1.35383	-7.77945	2.28e-07	1.98e-05	7.09698
HORVU3Hr1G006270	-4.05265	-7.75834	2.37e-07	2.02e-05	7.09388
HORVU3Hr1G083250	1.75428	7.69077	2.7e-07	2.24e-05	7.06827
HORVU2Hr1G048010	-2.67238	-7.70189	2.65e-07	2.2e-05	7.06822
HORVU3Hr1G079960	0.683737	7.9207	1.74e-07	1.63e-05	7.06013
HORVU5Hr1G124390	-0.944033	-7.75179	2.4e-07	2.04e-05	7.042
HORVU5Hr1G065950	3.14045	7.79237	2.23e-07	1.94e-05	7.04177
HORVU2Hr1G118740	0.977946	7.7866	2.25e-07	1.96e-05	7.04105
HORVU2Hr1G071170	-0.802397	-7.74187	2.45e-07	2.07e-05	7.02389
HORVU5Hr1G114900	0.972435	7.78284	2.27e-07	1.97e-05	7.01662
HORVU2Hr1G093810	3.62772	7.76588	2.34e-07	2.01e-05	7.01005
HORVU6Hr1G039490	-3.09189	-7.651	2.92e-07	2.36e-05	7.00927
HORVU3Hr1G026060	-0.662708	-7.99547	1.51e-07	1.47e-05	7.0065
HORVU1Hr1G042920	-0.540192	-7.87438	1.9e-07	1.74e-05	7.00583
HORVU4Hr1G082910	0.821074	8.00139	1.5e-07	1.47e-05	7.0003
HORVU5Hr1G093410	2.19339	7.72211	2.54e-07	2.14e-05	6.98149
HORVU3Hr1G070690	1.47059	7.64301	2.96e-07	2.38e-05	6.98055
HORVU3Hr1G013680	-2.87796	-7.78878	2.24e-07	1.95e-05	6.97792
HORVU7Hr1G082230	-0.482775	-7.77842	2.29e-07	1.98e-05	6.97718
HORVU5Hr1G047530	-0.536871	-7.8724	1.91e-07	1.74e-05	6.97625
HORVU2Hr1G084110	-2.35853	-7.63499	3.01e-07	2.42e-05	6.97475
HORVU5Hr1G014320	-2.096	-7.65458	2.9e-07	2.36e-05	6.96966
HORVU5Hr1G045990	1.38115	7.67949	2.76e-07	2.25e-05	6.95403
HORVU3Hr1G087380	-0.656748	-7.98702	1.54e-07	1.48e-05	6.94647
HORVU1Hr1G082610	-4.21306	-7.61929	3.1e-07	2.46e-05	6.94001
HORVU5Hr1G080580	2.2576	7.64442	2.95e-07	2.38e-05	6.93319
HORVU2Hr1G067750	-1.25179	-7.89389	1.83e-07	1.69e-05	6.93162
HORVU2Hr1G087490	0.932432	7.61597	3.12e-07	2.46e-05	6.92525
HORVU4Hr1G053770	-2.33624	-7.735	2.48e-07	2.1e-05	6.9246
HORVU6Hr1G084010	4.04375	7.71301	2.59e-07	2.17e-05	6.91609
HORVU7Hr1G080850	-2.38233	-7.62588	3.06e-07	2.44e-05	6.90861
HORVU2Hr1G085430	-2.83604	-7.61496	3.13e-07	2.46e-05	6.9066
HORVU5Hr1G054380	-2.38772	-7.61987	3.1e-07	2.46e-05	6.90318
HORVU7Hr1G104220	-0.553884	-7.97608	1.57e-07	1.5e-05	6.90316
HORVU3Hr1G114360	0.376407	8.01312	1.47e-07	1.46e-05	6.88428
HORVU5Hr1G041290	-1.88257	-7.60236	3.2e-07	2.48e-05	6.87424
HORVU3Hr1G112810	3.37845	7.68196	2.75e-07	2.25e-05	6.85797
HORVU5Hr1G078960	4.06669	7.59117	3.27e-07	2.52e-05	6.85031
HORVU2Hr1G033850	1.50824	7.7676	2.33e-07	2.01e-05	6.84983
HORVU2Hr1G019420	2.39489	7.6866	2.72e-07	2.25e-05	6.84712
HORVU4Hr1G055910	-1.22541	-7.6271	3.05e-07	2.44e-05	6.84697
HORVU4Hr1G061060	-2.63166	-7.6015	3.21e-07	2.48e-05	6.84524
HORVU3Hr1G105920	1.65753	7.62431	3.07e-07	2.44e-05	6.83541
HORVU7Hr1G119480	-4.2143	-7.562	3.46e-07	2.63e-05	6.83193
HORVU5Hr1G055470	-3.73591	-7.60289	3.2e-07	2.48e-05	6.83121
HORVU3Hr1G109930	-2.42939	-7.58562	3.31e-07	2.55e-05	6.82918
HORVU4Hr1G071870	-0.536319	-7.76069	2.36e-07	2.02e-05	6.8276
HORVU3Hr1G086200	1.45031	7.74314	2.44e-07	2.07e-05	6.81751
HORVU7Hr1G007860	-1.34928	-7.55561	3.51e-07	2.64e-05	6.81455
HORVU2Hr1G010890	-0.645499	-7.82523	2.09e-07	1.87e-05	6.81109
HORVU0Hr1G040190	-1.92345	-7.53753	3.63e-07	2.7e-05	6.79854
HORVU2Hr1G031940	-0.638417	-7.81504	2.13e-07	1.9e-05	6.79725
HORVU4Hr1G083140	-2.89423	-7.65244	2.91e-07	2.36e-05	6.79585
HORVU0Hr1G002580	1.7573	7.54299	3.59e-07	2.68e-05	6.79395
HORVU1Hr1G031010	0.784806	7.82924	2.07e-07	1.86e-05	6.79053
HORVU7Hr1G047690	-4.95604	-7.62447	3.07e-07	2.44e-05	6.78571
HORVU3Hr1G014640	-1.6888	-7.55922	3.48e-07	2.63e-05	6.77574
HORVU1Hr1G074590	0.33801	7.8429	2.02e-07	1.82e-05	6.75224
HORVU1Hr1G039160	-0.923197	-7.72163	2.55e-07	2.14e-05	6.75154
HORVU2Hr1G067370	-0.706603	-8.0668	1.33e-07	1.36e-05	6.75036
HORVU5Hr1G060800	-1.4777	-7.71248	2.59e-07	2.17e-05	6.74718
HORVU1Hr1G003590	-0.774774	-7.68542	2.73e-07	2.25e-05	6.74111
HORVU6Hr1G028190	-3.24454	-7.50756	3.85e-07	2.83e-05	6.73773
HORVU6Hr1G001340	-3.84313	-7.60851	3.17e-07	2.47e-05	6.73535
HORVU4Hr1G014130	-0.565651	-7.75951	2.37e-07	2.02e-05	6.7317
HORVU3Hr1G112040	3.94895	7.65713	2.88e-07	2.35e-05	6.72413
HORVU2Hr1G033970	-0.791871	-7.67988	2.76e-07	2.25e-05	6.72386
HORVU3Hr1G094360	-3.29916	-7.50936	3.84e-07	2.83e-05	6.71738
HORVU3Hr1G058460	-0.897555	-7.79233	2.23e-07	1.94e-05	6.71563
HORVU2Hr1G018700	-0.55631	-7.92411	1.73e-07	1.63e-05	6.70853
HORVU3Hr1G113740	-1.52987	-7.55479	3.51e-07	2.64e-05	6.70761
HORVU0Hr1G012940	1.78989	7.76399	2.35e-07	2.01e-05	6.69615
HORVU4Hr1G083210	0.84654	7.69744	2.67e-07	2.21e-05	6.6932
HORVU7Hr1G095310	-3.00164	-7.51564	3.79e-07	2.8e-05	6.67762
HORVU1Hr1G023620	3.77484	7.5655	3.44e-07	2.62e-05	6.67654
HORVU4Hr1G089750	-5.60997	-7.60638	3.18e-07	2.48e-05	6.6755
HORVU0Hr1G005500	-1.01827	-7.53177	3.67e-07	2.72e-05	6.6748
HORVU5Hr1G042000	-2.4079	-7.49542	3.94e-07	2.88e-05	6.65521
HORVU5Hr1G036630	-0.786093	-7.91955	1.75e-07	1.63e-05	6.64903
HORVU7Hr1G040420	-1.0643	-7.48425	4.03e-07	2.91e-05	6.63422
HORVU1Hr1G048450	-1.41468	-7.47702	4.09e-07	2.94e-05	6.63327
HORVU3Hr1G061560	0.978041	7.59908	3.22e-07	2.49e-05	6.62962
HORVU1Hr1G076640	3.53713	7.54335	3.59e-07	2.68e-05	6.62133
HORVU5Hr1G084160	-2.26338	-7.44303	4.37e-07	3.06e-05	6.61803
HORVU4Hr1G064020	-0.577376	-7.70702	2.62e-07	2.18e-05	6.60476
HORVU7Hr1G084830	2.06899	7.46716	4.17e-07	2.97e-05	6.60249
HORVU3Hr1G071770	1.52313	7.89313	1.84e-07	1.69e-05	6.59208
HORVU7Hr1G121420	-1.97549	-7.45244	4.29e-07	3.03e-05	6.59194
HORVU1Hr1G080470	2.59196	7.4274	4.5e-07	3.12e-05	6.59107
HORVU3Hr1G088700	-1.28562	-7.60953	3.16e-07	2.47e-05	6.59102
HORVU1Hr1G009070	-1.3531	-7.62612	3.06e-07	2.44e-05	6.58851
HORVU6Hr1G021260	-2.77704	-7.4308	4.47e-07	3.11e-05	6.58507
HORVU5Hr1G010690	-3.22666	-7.42996	4.48e-07	3.11e-05	6.58148
HORVU4Hr1G066090	0.886349	7.60135	3.21e-07	2.48e-05	6.57824
HORVU5Hr1G023860	1.26956	7.50219	3.89e-07	2.85e-05	6.56928
HORVU4Hr1G077250	-0.574616	-7.64643	2.94e-07	2.38e-05	6.55352
HORVU6Hr1G090040	-6.35147	-7.4352	4.43e-07	3.1e-05	6.54958
HORVU2Hr1G106480	-1.34653	-7.5333	3.66e-07	2.72e-05	6.54903
HORVU5Hr1G067100	2.30219	7.50597	3.86e-07	2.83e-05	6.53524
HORVU1Hr1G021720	-0.64953	-7.93908	1.68e-07	1.59e-05	6.53407
HORVU2Hr1G026920	-3.77383	-7.44635	4.34e-07	3.05e-05	6.52493
HORVU4Hr1G059000	-0.8073	-7.42526	4.52e-07	3.13e-05	6.52258
HORVU2Hr1G070360	3.07462	7.49036	3.98e-07	2.89e-05	6.52254
HORVU1Hr1G056530	-1.91153	-7.49272	3.96e-07	2.89e-05	6.51519
HORVU3Hr1G074250	1.90186	7.57814	3.36e-07	2.56e-05	6.51169
HORVU3Hr1G110720	3.32133	7.47904	4.07e-07	2.94e-05	6.50666
HORVU1Hr1G004790	-1.7416	-7.45363	4.28e-07	3.03e-05	6.50611
HORVU2Hr1G109810	2.07094	7.42052	4.56e-07	3.15e-05	6.50385
HORVU2Hr1G027270	3.99207	7.4736	4.11e-07	2.95e-05	6.50257
HORVU1Hr1G066470	-3.34731	-7.47698	4.09e-07	2.94e-05	6.50107
HORVU1Hr1G043710	0.806967	7.5777	3.36e-07	2.56e-05	6.49994
HORVU1Hr1G063150	-2.06395	-7.41828	4.58e-07	3.15e-05	6.49409
HORVU4Hr1G017480	-0.845519	-7.55937	3.48e-07	2.63e-05	6.48713
HORVU1Hr1G091530	3.79633	7.45963	4.23e-07	3e-05	6.481
HORVU6Hr1G068970	-0.58279	-7.55512	3.51e-07	2.64e-05	6.4783
HORVU7Hr1G072450	2.9559	7.35989	5.14e-07	3.45e-05	6.44451
HORVU6Hr1G067930	-1.56668	-7.68141	2.75e-07	2.25e-05	6.44232
HORVU5Hr1G037290	-0.352506	-7.61516	3.13e-07	2.46e-05	6.4417
HORVU5Hr1G015520	-1.66035	-7.46051	4.22e-07	3e-05	6.44112
HORVU7Hr1G001490	2.64582	7.37957	4.94e-07	3.34e-05	6.43278
HORVU4Hr1G053970	4.01787	7.42058	4.56e-07	3.15e-05	6.41336
HORVU6Hr1G000540	-3.43481	-7.33871	5.36e-07	3.56e-05	6.4133
HORVU1Hr1G032150	-4.11593	-7.36467	5.09e-07	3.43e-05	6.39623
HORVU2Hr1G033880	1.55435	7.57972	3.35e-07	2.56e-05	6.39394
HORVU3Hr1G071120	-1.41334	-7.40388	4.71e-07	3.23e-05	6.37092
HORVU1Hr1G017080	-2.15255	-7.31767	5.58e-07	3.69e-05	6.36148
HORVU2Hr1G080200	-1.95474	-7.4904	3.98e-07	2.89e-05	6.35536
HORVU5Hr1G006310	-1.8764	-7.38459	4.9e-07	3.32e-05	6.34994
HORVU7Hr1G098830	1.40111	7.40652	4.69e-07	3.22e-05	6.34835
HORVU1Hr1G024870	-1.21474	-7.49046	3.98e-07	2.89e-05	6.34016
HORVU6Hr1G059710	-0.793324	-7.46659	4.17e-07	2.97e-05	6.3357
HORVU5Hr1G122840	2.55555	7.38405	4.9e-07	3.32e-05	6.32773
HORVU3Hr1G005930	1.24167	7.28843	5.92e-07	3.87e-05	6.3271
HORVU7Hr1G057640	-0.632907	-7.4725	4.12e-07	2.95e-05	6.32606
HORVU1Hr1G045080	-2.46433	-7.27813	6.04e-07	3.92e-05	6.30391
HORVU7Hr1G045640	-1.40047	-7.29754	5.81e-07	3.82e-05	6.30203
HORVU1Hr1G014080	-0.794527	-7.39589	4.79e-07	3.27e-05	6.29741
HORVU5Hr1G120280	-1.17142	-7.30391	5.74e-07	3.79e-05	6.29588
HORVU1Hr1G086780	2.97458	7.28811	5.92e-07	3.87e-05	6.29354
HORVU6Hr1G034630	-1.96533	-7.43112	4.47e-07	3.11e-05	6.28872
HORVU6Hr1G037610	-1.21776	-7.41111	4.65e-07	3.19e-05	6.28456
HORVU3Hr1G078530	0.981425	7.45018	4.31e-07	3.03e-05	6.28
HORVU5Hr1G037570	-2.89959	-7.34792	5.26e-07	3.51e-05	6.27732
HORVU6Hr1G072940	-0.604765	-7.39278	4.82e-07	3.28e-05	6.27683
HORVU4Hr1G016600	2.19253	7.27312	6.1e-07	3.95e-05	6.27178
HORVU7Hr1G042180	-1.55194	-7.26566	6.19e-07	3.99e-05	6.27074
HORVU7Hr1G090710	-0.755935	-7.47569	4.1e-07	2.94e-05	6.26088
HORVU3Hr1G079750	1.59374	7.35219	5.22e-07	3.49e-05	6.2521
HORVU4Hr1G058360	-0.500798	-7.44508	4.35e-07	3.05e-05	6.24856
HORVU7Hr1G068630	-0.67055	-7.68096	2.75e-07	2.25e-05	6.24326
HORVU2Hr1G026970	-4.27649	-7.35866	5.15e-07	3.45e-05	6.22986
HORVU5Hr1G109910	-0.805776	-7.58372	3.32e-07	2.55e-05	6.21827
HORVU2Hr1G026880	-3.42502	-7.4324	4.46e-07	3.11e-05	6.21406
HORVU1Hr1G038680	-1.37966	-7.52032	3.76e-07	2.78e-05	6.21315
HORVU5Hr1G094460	3.01917	7.26247	6.23e-07	4.01e-05	6.2083
HORVU3Hr1G032350	-3.76276	-7.2466	6.43e-07	4.1e-05	6.20661
HORVU2Hr1G042740	-3.85776	-7.24123	6.49e-07	4.12e-05	6.19853
HORVU5Hr1G114110	-3.54331	-7.29583	5.83e-07	3.83e-05	6.19466
HORVU7Hr1G081980	1.35375	7.22284	6.74e-07	4.26e-05	6.18636
HORVU2Hr1G118210	1.74565	7.30125	5.77e-07	3.8e-05	6.17664
HORVU1Hr1G078250	-1.58395	-7.35836	5.15e-07	3.45e-05	6.16084
HORVU2Hr1G017770	-2.04506	-7.20417	6.99e-07	4.38e-05	6.15928
HORVU1Hr1G045590	0.709531	7.39204	4.82e-07	3.28e-05	6.15025
HORVU3Hr1G080130	-0.644258	-7.6112	3.15e-07	2.47e-05	6.14835
HORVU4Hr1G082400	2.5018	7.32456	5.51e-07	3.65e-05	6.13551
HORVU1Hr1G083920	-4.1184	-7.25956	6.26e-07	4.03e-05	6.13445
HORVU2Hr1G109200	-2.94013	-7.18289	7.29e-07	4.53e-05	6.12556
HORVU3Hr1G024970	1.97199	7.24747	6.41e-07	4.1e-05	6.11729
HORVU1Hr1G076670	1.23009	7.46908	4.15e-07	2.96e-05	6.11177
HORVU2Hr1G080070	-1.80699	-7.18903	7.2e-07	4.48e-05	6.09551
HORVU1Hr1G066130	-2.27707	-7.21475	6.84e-07	4.3e-05	6.09399
HORVU3Hr1G007580	1.58028	7.37903	4.95e-07	3.34e-05	6.07325
HORVU2Hr1G069590	-0.5844	-7.34136	5.33e-07	3.55e-05	6.07068
HORVU2Hr1G010870	-0.63441	-7.58468	3.32e-07	2.55e-05	6.06992
HORVU5Hr1G002090	2.80254	7.17633	7.39e-07	4.57e-05	6.06826
HORVU4Hr1G085310	-2.34519	-7.14098	7.93e-07	4.81e-05	6.04516
HORVU2Hr1G082000	-1.77203	-7.15502	7.71e-07	4.72e-05	6.04397
HORVU3Hr1G020760	-3.90378	-7.15604	7.69e-07	4.72e-05	6.04114
HORVU5Hr1G045650	5.44732	7.13413	8.04e-07	4.87e-05	6.02961
HORVU2Hr1G094360	-2.24223	-7.28552	5.95e-07	3.88e-05	6.01573
HORVU6Hr1G067880	-2.5516	-7.17013	7.48e-07	4.62e-05	6.01339
HORVU2Hr1G026200	-0.966028	-7.26858	6.15e-07	3.97e-05	6.00406
HORVU6Hr1G091490	2.84817	7.15142	7.76e-07	4.73e-05	6.00397
HORVU5Hr1G020530	2.58862	7.12976	8.11e-07	4.88e-05	5.98843
HORVU7Hr1G049510	-0.677015	-7.21659	6.82e-07	4.3e-05	5.98662
HORVU3Hr1G112520	3.60383	7.11902	8.28e-07	4.96e-05	5.9856
HORVU2Hr1G104880	-1.94217	-7.1689	7.5e-07	4.62e-05	5.97294
HORVU7Hr1G088580	-0.465568	-7.54888	3.55e-07	2.66e-05	5.97291
HORVU1Hr1G059010	3.24721	7.10382	8.54e-07	5.07e-05	5.97116
HORVU3Hr1G066430	-0.693505	-7.48921	3.99e-07	2.89e-05	5.96871
HORVU7Hr1G027070	-3.79993	-7.12423	8.2e-07	4.93e-05	5.96362
HORVU2Hr1G017440	2.04525	7.18021	7.33e-07	4.54e-05	5.95854
HORVU6Hr1G052600	-0.558919	-7.55743	3.5e-07	2.64e-05	5.95566
HORVU5Hr1G125350	2.17292	7.10342	8.54e-07	5.07e-05	5.95491
HORVU7Hr1G088330	-1.1183	-7.15928	7.64e-07	4.71e-05	5.9526
HORVU6Hr1G002300	4.53276	7.12034	8.26e-07	4.96e-05	5.95126
HORVU5Hr1G043640	-0.612876	-7.55022	3.54e-07	2.65e-05	5.95012
HORVU5Hr1G042370	2.60576	7.11775	8.3e-07	4.96e-05	5.94483
HORVU6Hr1G018600	-2.24702	-7.13059	8.09e-07	4.88e-05	5.94363
HORVU4Hr1G050280	-0.364658	-7.61824	3.11e-07	2.46e-05	5.94283
HORVU4Hr1G013650	-1.79268	-7.08095	8.94e-07	5.21e-05	5.92392
HORVU2Hr1G011670	-3.8954	-7.08993	8.78e-07	5.15e-05	5.916
HORVU1Hr1G055510	-1.92613	-7.14969	7.79e-07	4.74e-05	5.90748
HORVU1Hr1G048580	-0.674417	-7.22134	6.76e-07	4.27e-05	5.90558
HORVU5Hr1G105090	-3.47861	-7.07434	9.06e-07	5.24e-05	5.89609
HORVU2Hr1G108320	-0.707384	-7.15522	7.7e-07	4.72e-05	5.89458
HORVU2Hr1G000280	0.919565	7.31729	5.59e-07	3.69e-05	5.88935
HORVU3Hr1G094550	-0.645935	-7.28269	5.98e-07	3.89e-05	5.88754
HORVU2Hr1G025810	-2.6894	-7.07704	9.01e-07	5.24e-05	5.88561
HORVU7Hr1G040250	-3.15149	-7.15281	7.74e-07	4.72e-05	5.87697
HORVU2Hr1G035830	1.54084	7.24962	6.39e-07	4.09e-05	5.87485
HORVU3Hr1G076270	-1.0804	-7.09305	8.72e-07	5.14e-05	5.86661
HORVU0Hr1G021480	2.90872	7.04548	9.6e-07	5.47e-05	5.85449
HORVU6Hr1G002150	-4.20111	-7.06027	9.31e-07	5.34e-05	5.85374
HORVU3Hr1G093590	-0.732113	-7.13112	8.08e-07	4.88e-05	5.84887
HORVU3Hr1G087700	0.311095	7.3943	4.8e-07	3.28e-05	5.8488
HORVU6Hr1G041750	-0.57363	-7.33978	5.35e-07	3.56e-05	5.84455
HORVU2Hr1G002720	4.34966	7.09924	8.62e-07	5.09e-05	5.8371
HORVU6Hr1G034110	-1.77024	-7.07595	9.03e-07	5.24e-05	5.83702
HORVU5Hr1G009350	-2.04549	-7.13273	8.06e-07	4.87e-05	5.83676
HORVU6Hr1G019540	-0.802587	-7.25141	6.36e-07	4.08e-05	5.83432
HORVU1Hr1G023660	-0.725887	-7.45012	4.31e-07	3.03e-05	5.82323
HORVU2Hr1G029000	-3.52262	-7.09135	8.75e-07	5.15e-05	5.81919
HORVU7Hr1G091250	1.61453	7.101	8.59e-07	5.08e-05	5.81722
HORVU7Hr1G008700	-2.53834	-7.08643	8.84e-07	5.18e-05	5.81706
HORVU5Hr1G075060	-1.13011	-7.11089	8.42e-07	5.01e-05	5.81587
HORVU2Hr1G119720	-1.00299	-7.1365	8e-07	4.85e-05	5.81377
HORVU5Hr1G067490	3.6644	7.03544	9.79e-07	5.54e-05	5.81299
HORVU5Hr1G044230	-2.80932	-7.02395	1e-06	5.65e-05	5.81168
HORVU4Hr1G057790	1.55812	7.04936	9.52e-07	5.43e-05	5.80344
HORVU4Hr1G003270	-2.12418	-7.08273	8.9e-07	5.2e-05	5.79521
HORVU2Hr1G003180	-2.45457	-7.07332	9.07e-07	5.24e-05	5.79037
HORVU1Hr1G053320	-0.795594	-7.18168	7.31e-07	4.54e-05	5.78856
HORVU6Hr1G092500	-2.45224	-6.9924	1.07e-06	5.95e-05	5.75694
HORVU6Hr1G025940	-1.23162	-7.11777	8.3e-07	4.96e-05	5.75678
HORVU1Hr1G046690	-2.65644	-7.00471	1.04e-06	5.85e-05	5.75666
HORVU3Hr1G112440	-1.71084	-7.03936	9.71e-07	5.52e-05	5.74453
HORVU1Hr1G054060	1.59078	7.15271	7.74e-07	4.72e-05	5.73986
HORVU4Hr1G055150	-2.68957	-6.981	1.09e-06	6.06e-05	5.72517
HORVU7Hr1G052730	-1.48128	-6.97459	1.11e-06	6.12e-05	5.72296
HORVU1Hr1G077020	-0.687316	-7.08481	8.87e-07	5.19e-05	5.72153
HORVU5Hr1G093950	-3.67956	-7.03612	9.78e-07	5.54e-05	5.7208
HORVU6Hr1G031580	-2.1149	-7.08161	8.92e-07	5.21e-05	5.69277
HORVU7Hr1G041540	-1.73344	-7.09575	8.68e-07	5.12e-05	5.68348
HORVU1Hr1G018710	2.10167	6.97348	1.11e-06	6.13e-05	5.67475
HORVU2Hr1G000570	-1.1893	-7.00078	1.05e-06	5.87e-05	5.66859
HORVU7Hr1G114020	2.21931	7.05764	9.36e-07	5.36e-05	5.65912
HORVU1Hr1G032060	-0.750035	-7.2519	6.36e-07	4.08e-05	5.64053
HORVU2Hr1G043220	-0.618877	-7.28446	5.96e-07	3.88e-05	5.63997
HORVU7Hr1G000010	-1.52064	-7.07399	9.06e-07	5.24e-05	5.6253
HORVU4Hr1G055060	-0.288636	-7.27009	6.13e-07	3.97e-05	5.62513
HORVU6Hr1G056910	-1.03324	-7.00337	1.04e-06	5.86e-05	5.62155
HORVU7Hr1G106660	1.78256	7.00161	1.05e-06	5.87e-05	5.61699
HORVU7Hr1G002060	-0.580214	-7.36966	5.04e-07	3.4e-05	5.61687
HORVU7Hr1G085520	1.02211	6.95712	1.15e-06	6.26e-05	5.60122
HORVU2Hr1G085440	-1.88337	-6.93607	1.2e-06	6.49e-05	5.59431
HORVU3Hr1G083700	-2.01805	-6.91359	1.25e-06	6.71e-05	5.58958
HORVU7Hr1G118240	-1.85516	-7.19881	7.06e-07	4.42e-05	5.58933
HORVU7Hr1G071240	-0.917036	-7.19158	7.17e-07	4.47e-05	5.5869
HORVU5Hr1G084250	2.54442	6.90711	1.27e-06	6.76e-05	5.58052
HORVU7Hr1G045400	2.72296	7.2933	5.86e-07	3.84e-05	5.5684
HORVU6Hr1G094560	-0.370362	-7.24357	6.46e-07	4.11e-05	5.56521
HORVU4Hr1G048140	-0.748437	-7.00127	1.05e-06	5.87e-05	5.56433
HORVU5Hr1G095060	-2.21155	-6.96213	1.13e-06	6.22e-05	5.54856
HORVU5Hr1G116720	-1.18471	-6.88788	1.32e-06	6.91e-05	5.51679
HORVU7Hr1G048750	-2.71347	-6.89583	1.3e-06	6.84e-05	5.51672
HORVU1Hr1G067480	1.78204	6.94861	1.17e-06	6.35e-05	5.51432
HORVU4Hr1G069190	-1.41701	-6.98543	1.08e-06	6.02e-05	5.51264
HORVU3Hr1G076880	-1.01931	-7.08985	8.78e-07	5.15e-05	5.51204
HORVU0Hr1G021640	1.86504	7.19776	7.08e-07	4.42e-05	5.51072
HORVU2Hr1G028660	-1.9045	-7.2326	6.61e-07	4.18e-05	5.50385
HORVU7Hr1G071450	-0.67121	-7.06353	9.25e-07	5.32e-05	5.50135
HORVU2Hr1G085280	-1.87453	-7.0358	9.78e-07	5.54e-05	5.50123
HORVU7Hr1G011310	-0.918595	-7.01249	1.03e-06	5.77e-05	5.4955
HORVU2Hr1G106940	-3.12987	-6.85752	1.4e-06	7.23e-05	5.49382
HORVU2Hr1G113310	3.81702	6.91055	1.26e-06	6.74e-05	5.49347
HORVU4Hr1G051530	3.25598	6.85194	1.42e-06	7.29e-05	5.47923
HORVU2Hr1G011680	-4.77059	-6.86502	1.38e-06	7.15e-05	5.47734
HORVU6Hr1G053460	-3.62308	-6.8979	1.29e-06	6.83e-05	5.47632
HORVU7Hr1G037040	-1.77101	-6.84518	1.44e-06	7.35e-05	5.46825
HORVU4Hr1G058340	1.92453	6.84322	1.44e-06	7.36e-05	5.46462
HORVU3Hr1G116710	-1.09536	-6.84537	1.44e-06	7.35e-05	5.45813
HORVU1Hr1G047010	1.31366	6.9235	1.23e-06	6.61e-05	5.45396
HORVU5Hr1G105390	2.70108	6.89415	1.3e-06	6.84e-05	5.45189
HORVU2Hr1G118410	1.94758	6.97263	1.11e-06	6.13e-05	5.44769
HORVU7Hr1G054010	-0.662557	-7.15691	7.68e-07	4.72e-05	5.44764
HORVU3Hr1G097810	2.39582	6.86574	1.38e-06	7.15e-05	5.44535
HORVU1Hr1G059560	2.14946	6.95508	1.15e-06	6.27e-05	5.44424
HORVU1Hr1G080190	-2.4112	-6.9926	1.07e-06	5.95e-05	5.44303
HORVU5Hr1G001060	-1.30111	-6.97039	1.12e-06	6.14e-05	5.44081
HORVU2Hr1G101510	1.46469	6.84441	1.44e-06	7.35e-05	5.43998
HORVU7Hr1G117640	1.34608	6.8954	1.3e-06	6.84e-05	5.4335
HORVU2Hr1G025570	-1.13601	-6.95995	1.14e-06	6.23e-05	5.42556
HORVU5Hr1G014290	1.14483	7.0729	9.08e-07	5.24e-05	5.4127
HORVU3Hr1G003910	-3.73416	-6.83688	1.46e-06	7.42e-05	5.41152
HORVU1Hr1G059890	-0.529985	-7.03487	9.8e-07	5.54e-05	5.4093
HORVU5Hr1G086950	-2.51863	-6.87323	1.36e-06	7.09e-05	5.4088
HORVU3Hr1G087020	-1.41276	-6.83571	1.47e-06	7.42e-05	5.40727
HORVU3Hr1G043870	2.00947	6.8199	1.51e-06	7.63e-05	5.4071
HORVU5Hr1G098600	-1.21699	-6.96559	1.13e-06	6.19e-05	5.40576
HORVU6Hr1G001200	1.4747	7.0568	9.38e-07	5.36e-05	5.40473
HORVU3Hr1G069890	1.32013	6.85236	1.42e-06	7.29e-05	5.39571
HORVU4Hr1G040280	-0.618759	-7.11138	8.41e-07	5.01e-05	5.39571
HORVU5Hr1G104570	2.05583	6.83107	1.48e-06	7.48e-05	5.39178
HORVU2Hr1G091680	1.29651	7.06106	9.3e-07	5.34e-05	5.3798
HORVU5Hr1G012890	-0.446132	-7.06999	9.13e-07	5.26e-05	5.37921
HORVU5Hr1G074900	1.59584	6.94371	1.18e-06	6.4e-05	5.37728
HORVU5Hr1G098770	2.46999	6.92323	1.23e-06	6.61e-05	5.37179
HORVU2Hr1G028500	-2.77391	-6.79028	1.61e-06	7.99e-05	5.36242
HORVU2Hr1G098500	2.14367	6.87181	1.36e-06	7.1e-05	5.36182
HORVU3Hr1G033620	-1.25543	-6.89603	1.3e-06	6.84e-05	5.34917
HORVU7Hr1G036460	2.06008	7.24272	6.48e-07	4.11e-05	5.3473
HORVU2Hr1G124530	0.793028	7.21553	6.83e-07	4.3e-05	5.34652
HORVU2Hr1G072400	2.06305	6.78837	1.61e-06	8.01e-05	5.34619
HORVU1Hr1G082270	-2.07832	-6.78238	1.63e-06	8.07e-05	5.34304
HORVU3Hr1G018880	-0.60877	-6.92168	1.23e-06	6.62e-05	5.34251
HORVU7Hr1G113450	3.2076	6.82906	1.49e-06	7.51e-05	5.33852
HORVU6Hr1G000520	-3.17844	-6.97556	1.1e-06	6.12e-05	5.33176
HORVU1Hr1G014570	2.65146	6.7774	1.65e-06	8.12e-05	5.32923
HORVU1Hr1G065770	1.26212	6.97077	1.12e-06	6.14e-05	5.32875
HORVU7Hr1G009230	-0.547994	-6.96023	1.14e-06	6.23e-05	5.32188
HORVU7Hr1G059460	-0.68377	-7.01593	1.02e-06	5.74e-05	5.31275
HORVU1Hr1G065830	-1.10718	-6.84678	1.43e-06	7.35e-05	5.3079
HORVU2Hr1G119980	-0.649089	-7.04211	9.66e-07	5.5e-05	5.29698
HORVU4Hr1G076040	2.13827	6.81226	1.54e-06	7.73e-05	5.28982
HORVU7Hr1G122200	-3.1093	-6.84191	1.45e-06	7.37e-05	5.28813
HORVU2Hr1G104920	1.0066	6.90161	1.28e-06	6.8e-05	5.28359
HORVU4Hr1G085680	2.41617	7.21403	6.85e-07	4.3e-05	5.28237
HORVU7Hr1G110310	-2.44848	-6.91057	1.26e-06	6.74e-05	5.28083
HORVU7Hr1G001520	-1.80467	-6.86561	1.38e-06	7.15e-05	5.27958
HORVU1Hr1G021700	-0.675596	-6.96406	1.13e-06	6.2e-05	5.27319
HORVU2Hr1G088520	-2.00813	-6.82195	1.51e-06	7.61e-05	5.26612
HORVU7Hr1G062710	-2.64558	-6.75651	1.72e-06	8.33e-05	5.26542
HORVU1Hr1G077100	-1.28173	-6.90339	1.28e-06	6.79e-05	5.2634
HORVU3Hr1G013530	-2.97005	-6.8833	1.33e-06	6.96e-05	5.24883
HORVU2Hr1G095220	-0.953195	-6.77096	1.67e-06	8.2e-05	5.2464
HORVU1Hr1G066580	-3.73565	-6.76126	1.71e-06	8.28e-05	5.24573
HORVU6Hr1G010980	-4.75001	-6.73927	1.79e-06	8.59e-05	5.24505
HORVU2Hr1G067290	-1.13812	-6.86964	1.37e-06	7.12e-05	5.23435
HORVU1Hr1G093890	2.5889	6.76672	1.69e-06	8.23e-05	5.22798
HORVU6Hr1G005940	-1.51315	-6.75502	1.73e-06	8.35e-05	5.22751
HORVU7Hr1G099650	-2.35626	-6.73904	1.79e-06	8.59e-05	5.22609
HORVU4Hr1G089870	-5.5919	-6.79058	1.61e-06	7.99e-05	5.21742
HORVU1Hr1G089520	4.44785	6.7279	1.83e-06	8.76e-05	5.21326
HORVU1Hr1G071440	2.15944	6.71278	1.88e-06	8.96e-05	5.20917
HORVU5Hr1G081390	-1.71485	-6.71377	1.88e-06	8.96e-05	5.2082
HORVU1Hr1G084180	1.81865	6.7625	1.7e-06	8.27e-05	5.191
HORVU2Hr1G023110	-2.45486	-6.69756	1.94e-06	9.17e-05	5.17608
HORVU4Hr1G001450	2.90805	6.71931	1.86e-06	8.88e-05	5.16782
HORVU4Hr1G073580	1.42241	6.74167	1.78e-06	8.56e-05	5.1677
HORVU1Hr1G084700	-0.635115	-6.92977	1.21e-06	6.55e-05	5.16258
HORVU5Hr1G068590	-0.958649	-6.77635	1.65e-06	8.12e-05	5.15885
HORVU7Hr1G088920	-1.61852	-6.77686	1.65e-06	8.12e-05	5.15483
HORVU1Hr1G017800	-2.38133	-6.81658	1.52e-06	7.67e-05	5.15361
HORVU3Hr1G078560	2.1854	6.68681	1.99e-06	9.28e-05	5.15287
HORVU5Hr1G122820	2.76469	6.69133	1.97e-06	9.23e-05	5.15274
HORVU6Hr1G010000	-3.3729	-6.69807	1.94e-06	9.17e-05	5.15259
HORVU4Hr1G057700	-0.431226	-6.89857	1.29e-06	6.83e-05	5.15185
HORVU3Hr1G105890	3.08046	6.6801	2.02e-06	9.37e-05	5.14088
HORVU7Hr1G111120	-0.597184	-6.86315	1.39e-06	7.17e-05	5.14079
HORVU5Hr1G110680	-1.99823	-6.86186	1.39e-06	7.18e-05	5.13859
HORVU2Hr1G002290	0.929137	6.79683	1.59e-06	7.91e-05	5.13792
HORVU3Hr1G021290	1.98835	6.70238	1.93e-06	9.13e-05	5.13027
HORVU5Hr1G103170	-2.13372	-6.7008	1.93e-06	9.15e-05	5.12527
HORVU2Hr1G014240	-1.73988	-6.72236	1.85e-06	8.85e-05	5.12418
HORVU1Hr1G059510	-0.443413	-6.84993	1.42e-06	7.31e-05	5.12309
HORVU4Hr1G083410	-0.788488	-6.88554	1.33e-06	6.94e-05	5.12017
HORVU4Hr1G031700	1.35638	6.78112	1.64e-06	8.08e-05	5.11966
HORVU2Hr1G104550	-2.00338	-6.78472	1.63e-06	8.05e-05	5.11622
HORVU3Hr1G086500	-2.50881	-6.72033	1.86e-06	8.87e-05	5.11362
HORVU4Hr1G082870	-1.05753	-6.77711	1.65e-06	8.12e-05	5.11232
HORVU7Hr1G081610	3.23571	6.67215	2.05e-06	9.49e-05	5.10368
HORVU2Hr1G068120	-0.554447	-7.0736	9.07e-07	5.24e-05	5.1007
HORVU2Hr1G091590	-1.18934	-6.68504	2e-06	9.29e-05	5.10057
HORVU1Hr1G089530	-0.770243	-6.86778	1.37e-06	7.14e-05	5.0942
HORVU2Hr1G000580	-0.639162	-6.80871	1.55e-06	7.77e-05	5.08341
HORVU7Hr1G085450	0.967069	6.91418	1.25e-06	6.71e-05	5.08069
HORVU2Hr1G019520	1.97738	6.76101	1.71e-06	8.28e-05	5.08034
HORVU2Hr1G075870	-1.55287	-6.76995	1.68e-06	8.21e-05	5.07893
HORVU4Hr1G013630	-2.23831	-6.66278	2.09e-06	9.66e-05	5.07544
HORVU2Hr1G037700	-0.864539	-6.80226	1.57e-06	7.87e-05	5.0677
HORVU5Hr1G061360	-0.523753	-6.93012	1.21e-06	6.55e-05	5.06672
HORVU3Hr1G100240	-1.12713	-6.7682	1.68e-06	8.22e-05	5.06242
HORVU7Hr1G109800	-4.70861	-6.65031	2.14e-06	9.88e-05	5.06106
HORVU5Hr1G036460	-1.12478	-6.79919	1.58e-06	7.91e-05	5.05411
HORVU6Hr1G051450	-0.618916	-6.84653	1.43e-06	7.35e-05	5.05026
HORVU7Hr1G029190	-2.36142	-6.64262	2.18e-06	9.93e-05	5.04803
HORVU1Hr1G022410	-0.723512	-6.70778	1.9e-06	9.04e-05	5.04632
HORVU3Hr1G021080	-0.943441	-6.73067	1.82e-06	8.72e-05	5.04091
HORVU3Hr1G095750	0.466774	6.90053	1.29e-06	6.81e-05	5.03941
HORVU4Hr1G061340	3.69264	6.6292	2.24e-06	0.000101363	5.03685
HORVU2Hr1G077630	-1.00539	-6.75774	1.72e-06	8.32e-05	5.03642
HORVU4Hr1G056050	2.00994	7.11743	8.31e-07	4.96e-05	5.0273
HORVU7Hr1G050670	-2.81164	-6.61841	2.29e-06	0.000102944	5.0253
HORVU7Hr1G054130	1.30292	6.79553	1.59e-06	7.93e-05	5.02466
HORVU1Hr1G009600	-1.64515	-6.66604	2.08e-06	9.6e-05	5.02341
HORVU4Hr1G013320	-2.30319	-6.6368	2.2e-06	0.000100014	5.02011
HORVU7Hr1G021430	5.01118	6.64284	2.18e-06	9.93e-05	5.0168
HORVU6Hr1G031080	1.78891	6.64196	2.18e-06	9.93e-05	5.0085
HORVU7Hr1G020960	-4.49804	-6.6427	2.18e-06	9.93e-05	5.00834
HORVU7Hr1G041380	1.22114	6.76928	1.68e-06	8.21e-05	5.00738
HORVU3Hr1G090080	-0.699908	-6.90854	1.26e-06	6.75e-05	5.00204
HORVU3Hr1G005410	-1.49898	-6.60657	2.35e-06	0.000104981	5.00041
HORVU7Hr1G101550	-2.34864	-6.6062	2.35e-06	0.000104981	4.99984
HORVU4Hr1G088880	-0.873734	-6.83634	1.46e-06	7.42e-05	4.99618
HORVU7Hr1G110130	-2.5959	-6.67378	2.04e-06	9.47e-05	4.99369
HORVU2Hr1G034630	-0.954605	-6.69138	1.97e-06	9.23e-05	4.98823
HORVU4Hr1G003420	1.53082	6.93204	1.21e-06	6.54e-05	4.9826
HORVU5Hr1G102210	3.29384	6.60667	2.35e-06	0.000104981	4.97217
HORVU6Hr1G087390	-3.63183	-6.62728	2.25e-06	0.000101421	4.97124
HORVU1Hr1G059570	-0.668579	-6.92291	1.23e-06	6.61e-05	4.96097
HORVU4Hr1G009420	-0.581675	-6.69794	1.94e-06	9.17e-05	4.95743
HORVU4Hr1G016050	-1.45654	-6.58427	2.46e-06	0.000108993	4.95197
HORVU2Hr1G045920	-0.892833	-6.88022	1.34e-06	6.99e-05	4.95009
HORVU5Hr1G075050	-1.54816	-6.83963	1.45e-06	7.39e-05	4.94786
HORVU3Hr1G019580	0.972847	6.89043	1.31e-06	6.89e-05	4.93768
HORVU3Hr1G073500	-2.60801	-6.60409	2.36e-06	0.000105322	4.92468
HORVU5Hr1G094750	-3.70326	-6.60336	2.36e-06	0.000105362	4.92401
HORVU1Hr1G092240	3.13061	6.68652	1.99e-06	9.28e-05	4.92328
HORVU6Hr1G016340	-3.41923	-6.64055	2.19e-06	9.94e-05	4.91701
HORVU5Hr1G114000	3.91588	6.5996	2.38e-06	0.000106065	4.91663
HORVU3Hr1G002670	3.75594	6.56268	2.57e-06	0.000113095	4.91546
HORVU5Hr1G063770	-0.668602	-6.98992	1.07e-06	5.97e-05	4.903
HORVU5Hr1G084820	-2.97318	-6.64825	2.15e-06	9.92e-05	4.89725
HORVU2Hr1G016070	1.42981	6.64194	2.18e-06	9.93e-05	4.89141
HORVU5Hr1G024340	-0.614455	-6.78461	1.63e-06	8.05e-05	4.87713
HORVU7Hr1G026070	-3.71235	-6.54202	2.68e-06	0.000116882	4.87307
HORVU4Hr1G073150	-3.01893	-6.68499	2e-06	9.29e-05	4.86757
HORVU6Hr1G092540	-2.09725	-6.53647	2.71e-06	0.000118108	4.84906
HORVU3Hr1G116550	-1.71969	-6.71385	1.88e-06	8.96e-05	4.84877
HORVU5Hr1G017830	-0.832913	-6.6953	1.95e-06	9.19e-05	4.8448
HORVU1Hr1G076660	1.60943	6.76365	1.7e-06	8.27e-05	4.84218
HORVU7Hr1G040990	1.39792	6.69024	1.97e-06	9.23e-05	4.82889
HORVU3Hr1G050320	-0.857785	-6.64374	2.17e-06	9.93e-05	4.82237
HORVU5Hr1G101500	-0.808327	-6.76257	1.7e-06	8.27e-05	4.81918
HORVU6Hr1G055560	-1.85984	-6.51203	2.85e-06	0.000121887	4.80924
HORVU2Hr1G068960	-2.77354	-6.69997	1.94e-06	9.16e-05	4.80654
HORVU1Hr1G078530	-1.62694	-6.78362	1.63e-06	8.06e-05	4.79799
HORVU6Hr1G070900	-0.836454	-6.6472	2.16e-06	9.92e-05	4.79661
HORVU7Hr1G072390	-2.1196	-6.49267	2.97e-06	0.000125656	4.76476
HORVU4Hr1G072260	-1.94545	-6.64503	2.17e-06	9.93e-05	4.74913
HORVU1Hr1G072370	-1.74276	-6.52782	2.76e-06	0.000119923	4.74175
HORVU1Hr1G057260	-0.772751	-6.50898	2.87e-06	0.000122112	4.73996
HORVU7Hr1G008160	-1.29072	-6.51232	2.85e-06	0.000121887	4.7386
HORVU7Hr1G100400	-2.02672	-6.47445	3.09e-06	0.000129008	4.73796
HORVU7Hr1G037750	0.914785	6.62414	2.26e-06	0.000101965	4.7352
HORVU7Hr1G050170	-0.702963	-6.75258	1.74e-06	8.38e-05	4.73304
HORVU4Hr1G067970	-2.61159	-6.56819	2.54e-06	0.000111935	4.72555
HORVU2Hr1G014300	1.46166	6.50941	2.87e-06	0.000122112	4.71397
HORVU5Hr1G095460	-2.01278	-6.47475	3.08e-06	0.000129008	4.71302
HORVU6Hr1G024850	-2.66301	-6.49502	2.96e-06	0.000125307	4.70579
HORVU1Hr1G022430	0.900946	6.6285	2.24e-06	0.000101395	4.70297
HORVU5Hr1G079130	-2.84967	-6.48294	3.03e-06	0.000127415	4.6966
HORVU3Hr1G063300	-0.445964	-6.69227	1.97e-06	9.23e-05	4.69516
HORVU1Hr1G001570	5.68959	6.45641	3.2e-06	0.000133251	4.69426
HORVU7Hr1G084590	2.15746	6.44994	3.25e-06	0.000134222	4.68883
HORVU2Hr1G087310	-2.20305	-6.45533	3.21e-06	0.000133414	4.68828
HORVU4Hr1G058210	-0.634535	-6.90367	1.28e-06	6.79e-05	4.67728
HORVU5Hr1G065420	-1.97109	-6.51146	2.86e-06	0.000121887	4.66911
HORVU2Hr1G080340	-0.744967	-6.67749	2.03e-06	9.41e-05	4.66647
HORVU6Hr1G035880	0.404352	6.71993	1.86e-06	8.87e-05	4.66059
HORVU5Hr1G053480	1.08831	6.43693	3.34e-06	0.000136643	4.65738
HORVU4Hr1G011180	-2.18051	-6.45669	3.2e-06	0.000133251	4.65238
HORVU1Hr1G004890	-2.55851	-6.45415	3.22e-06	0.000133463	4.64991
HORVU4Hr1G003430	0.984825	6.51079	2.86e-06	0.000121913	4.64951
HORVU6Hr1G002600	-3.14914	-6.45952	3.18e-06	0.00013273	4.64341
HORVU3Hr1G078860	-2.60227	-6.45134	3.24e-06	0.000133968	4.64325
HORVU2Hr1G106120	-1.9515	-6.42548	3.42e-06	0.000138952	4.64257
HORVU4Hr1G090610	2.87254	6.45436	3.22e-06	0.000133463	4.63792
HORVU3Hr1G054810	-0.646757	-6.61538	2.3e-06	0.000103356	4.63391
HORVU4Hr1G010980	0.852765	6.5694	2.53e-06	0.000111778	4.61054
HORVU1Hr1G000340	-3.54912	-6.42873	3.39e-06	0.00013815	4.59468
HORVU5Hr1G103070	-0.425904	-6.65298	2.13e-06	9.84e-05	4.59139
HORVU1Hr1G022900	-3.90671	-6.39901	3.61e-06	0.000144732	4.58786
HORVU5Hr1G061870	-0.832531	-6.64035	2.19e-06	9.94e-05	4.58673
HORVU3Hr1G059720	1.60643	6.3988	3.61e-06	0.000144732	4.58539
HORVU7Hr1G021320	2.91174	6.42094	3.45e-06	0.000139848	4.58296
HORVU5Hr1G061860	-1.08636	-6.62739	2.25e-06	0.000101421	4.58202
HORVU3Hr1G027650	-1.39063	-6.51144	2.86e-06	0.000121887	4.57939
HORVU7Hr1G082720	-0.834477	-6.45929	3.18e-06	0.00013273	4.57629
HORVU1Hr1G061190	-0.549325	-6.54716	2.65e-06	0.000116001	4.56941
HORVU2Hr1G022440	-0.651505	-6.522	2.79e-06	0.000120394	4.56805
HORVU3Hr1G087860	0.976037	6.58211	2.47e-06	0.00010936	4.56563
HORVU7Hr1G099560	3.38391	6.38788	3.7e-06	0.000147171	4.56073
HORVU3Hr1G068140	4.77578	6.38428	3.73e-06	0.000147373	4.55952
HORVU4Hr1G046540	-0.451675	-6.79682	1.59e-06	7.91e-05	4.55877
HORVU2Hr1G094140	-1.74501	-6.38553	3.72e-06	0.000147321	4.54546
HORVU2Hr1G036960	3.65636	6.40451	3.57e-06	0.000143713	4.54336
HORVU7Hr1G035320	1.18517	6.52329	2.79e-06	0.000120241	4.53428
HORVU7Hr1G059220	-1.22567	-6.54939	2.64e-06	0.000115616	4.52211
HORVU4Hr1G065740	0.536306	6.52606	2.77e-06	0.00012003	4.52183
HORVU5Hr1G068100	-1.73048	-6.40728	3.55e-06	0.000143317	4.52017
HORVU4Hr1G073500	1.24773	6.55821	2.59e-06	0.000114022	4.5196
HORVU2Hr1G099490	-2.32024	-6.40496	3.57e-06	0.000143713	4.51613
HORVU1Hr1G044890	-2.4373	-6.44522	3.28e-06	0.00013527	4.51593
HORVU4Hr1G023520	-3.01529	-6.3543	3.97e-06	0.000154535	4.49817
HORVU3Hr1G016430	2.9066	6.38517	3.72e-06	0.000147321	4.49725
HORVU2Hr1G021700	-1.24181	-6.57927	2.48e-06	0.00010976	4.49691
HORVU3Hr1G067650	-1.25829	-6.3496	4.01e-06	0.00015574	4.48832
HORVU2Hr1G069600	-0.655554	-6.55645	2.6e-06	0.000114312	4.4805
HORVU4Hr1G064110	-0.517465	-6.57461	2.51e-06	0.000110702	4.4719
HORVU1Hr1G000450	-3.93149	-6.34293	4.06e-06	0.000157204	4.468
HORVU7Hr1G108220	-4.00052	-6.38054	3.75e-06	0.000147825	4.46383
HORVU5Hr1G109440	-1.02694	-6.43254	3.37e-06	0.000137619	4.45998
HORVU5Hr1G023960	1.19094	6.33652	4.12e-06	0.000157991	4.45301
HORVU1Hr1G085550	-0.544477	-6.48711	3.01e-06	0.000126714	4.44677
HORVU0Hr1G021610	2.49961	6.33645	4.12e-06	0.000157991	4.4439
HORVU1Hr1G030930	-1.22429	-6.51352	2.84e-06	0.000121887	4.43692
HORVU1Hr1G004880	-2.57656	-6.34219	4.07e-06	0.000157204	4.43562
HORVU1Hr1G018380	-0.732862	-6.4424	3.3e-06	0.000135788	4.43169
HORVU7Hr1G121820	-2.30575	-6.36747	3.86e-06	0.000150742	4.43151
HORVU3Hr1G010570	1.23394	6.58068	2.47e-06	0.000109562	4.42999
HORVU5Hr1G009840	-0.941901	-6.54995	2.64e-06	0.000115607	4.42477
HORVU2Hr1G127490	-1.64061	-6.33631	4.12e-06	0.000157991	4.42464
HORVU7Hr1G067210	-2.67137	-6.39805	3.62e-06	0.000144792	4.42194
HORVU6Hr1G090510	1.47442	6.90948	1.26e-06	6.74e-05	4.41404
HORVU7Hr1G089080	0.959837	6.44281	3.3e-06	0.000135788	4.41197
HORVU6Hr1G095190	-2.23511	-6.44004	3.32e-06	0.000136177	4.40873
HORVU3Hr1G063270	-2.49852	-6.35293	3.98e-06	0.000154805	4.40795
HORVU3Hr1G089620	-3.06091	-6.31194	4.34e-06	0.00016256	4.40733
HORVU3Hr1G006240	-2.91204	-6.33358	4.14e-06	0.000158596	4.40557
HORVU3Hr1G031980	0.734186	6.47636	3.07e-06	0.000128765	4.4053
HORVU7Hr1G028290	1.96438	6.41516	3.49e-06	0.000141118	4.40056
HORVU2Hr1G011060	2.02924	6.38326	3.73e-06	0.000147373	4.39467
HORVU5Hr1G053300	-0.379644	-6.52527	2.78e-06	0.000120097	4.39191
HORVU0Hr1G011940	-0.554531	-6.62171	2.27e-06	0.00010236	4.39154
HORVU4Hr1G064720	-1.72112	-6.69563	1.95e-06	9.19e-05	4.39133
HORVU4Hr1G063790	-2.34317	-6.31972	4.27e-06	0.000160511	4.38279
HORVU2Hr1G102040	-1.39568	-6.38289	3.74e-06	0.000147373	4.37917
HORVU7Hr1G074170	-0.982094	-6.61726	2.29e-06	0.000103074	4.37774
HORVU3Hr1G068500	-0.756606	-6.64678	2.16e-06	9.92e-05	4.37429
HORVU4Hr1G085250	2.66429	6.37199	3.82e-06	0.000150056	4.37115
HORVU1Hr1G077340	-0.577664	-6.44728	3.27e-06	0.000134829	4.37091
HORVU4Hr1G056240	2.10942	6.5863	2.45e-06	0.000108659	4.37089
HORVU5Hr1G093290	-2.74225	-6.28965	4.54e-06	0.000168143	4.36976
HORVU5Hr1G074110	-1.52599	-6.43061	3.38e-06	0.000137986	4.36561
HORVU1Hr1G091370	-2.16414	-6.29491	4.49e-06	0.000167221	4.36352
HORVU7Hr1G073130	-3.42641	-6.28665	4.57e-06	0.000169055	4.36213
HORVU7Hr1G049190	-0.510167	-6.52754	2.76e-06	0.000119923	4.35927
HORVU1Hr1G039260	-0.466838	-6.54673	2.66e-06	0.000116001	4.3537
HORVU5Hr1G049260	-1.5789	-6.41978	3.46e-06	0.000139903	4.34982
HORVU5Hr1G062530	-0.602167	-6.33837	4.1e-06	0.000157841	4.34754
HORVU6Hr1G083680	-1.77752	-6.34136	4.08e-06	0.000157204	4.34645
HORVU3Hr1G072860	-0.740413	-6.55287	2.62e-06	0.000115037	4.34388
HORVU5Hr1G106320	-0.657949	-6.49815	2.94e-06	0.000124627	4.33378
HORVU7Hr1G074330	-1.6324	-6.34725	4.03e-06	0.000156053	4.33203
HORVU5Hr1G070930	-0.849229	-6.32936	4.18e-06	0.000159441	4.326
HORVU6Hr1G072650	-0.62541	-6.42979	3.39e-06	0.000137986	4.31107
HORVU5Hr1G065380	-3.55006	-6.24913	4.95e-06	0.000179814	4.28813
HORVU4Hr1G026390	0.667254	6.52313	2.79e-06	0.000120241	4.28635
HORVU0Hr1G007340	3.8658	6.26796	4.76e-06	0.000174394	4.28232
HORVU5Hr1G071270	-1.34202	-6.3417	4.07e-06	0.000157204	4.2784
HORVU1Hr1G056770	-0.411997	-6.52621	2.77e-06	0.00012003	4.27728
HORVU7Hr1G121880	-2.19642	-6.24303	5.01e-06	0.000181498	4.27647
HORVU1Hr1G062270	-1.43118	-6.41978	3.46e-06	0.000139903	4.2733
HORVU7Hr1G094090	0.833801	6.2572	4.87e-06	0.000177422	4.27003
HORVU7Hr1G046980	-0.831976	-6.45267	3.23e-06	0.000133738	4.26694
HORVU3Hr1G062590	-0.561853	-6.54587	2.66e-06	0.000116079	4.26592
HORVU7Hr1G067060	-0.648818	-6.63236	2.22e-06	0.00010082	4.25211
HORVU1Hr1G074340	-2.74241	-6.39433	3.65e-06	0.000145487	4.25062
HORVU4Hr1G070370	-0.710966	-6.79716	1.59e-06	7.91e-05	4.24865
HORVU6Hr1G029930	-0.957127	-6.35423	3.97e-06	0.000154535	4.23993
HORVU0Hr1G038820	2.70524	6.22522	5.21e-06	0.000186755	4.23907
HORVU7Hr1G012600	-2.19819	-6.31818	4.28e-06	0.00016088	4.23408
HORVU4Hr1G087630	1.17434	6.59011	2.43e-06	0.000108045	4.23408
HORVU3Hr1G014520	-1.34356	-6.29214	4.52e-06	0.000167676	4.22918
HORVU7Hr1G025160	-2.76328	-6.21845	5.28e-06	0.000188601	4.22403
HORVU5Hr1G123210	-0.650241	-6.35455	3.96e-06	0.000154535	4.22397
HORVU1Hr1G073670	-2.47275	-6.43998	3.32e-06	0.000136177	4.22304
HORVU4Hr1G081480	-2.85593	-6.23559	5.09e-06	0.000184028	4.21583
HORVU4Hr1G076420	3.31853	6.2135	5.34e-06	0.000190419	4.2147
HORVU5Hr1G082420	3.30439	6.23242	5.13e-06	0.000184603	4.21315
HORVU4Hr1G057080	0.752814	6.32832	4.19e-06	0.000159441	4.21231
HORVU3Hr1G018130	-0.786632	-6.36831	3.85e-06	0.000150742	4.2122
HORVU3Hr1G114990	-1.95988	-6.36924	3.84e-06	0.000150627	4.20794
HORVU6Hr1G072830	3.9005	6.22447	5.22e-06	0.000186884	4.19666
HORVU6Hr1G039610	-1.6418	-6.28529	4.59e-06	0.000169383	4.19464
HORVU7Hr1G121390	-0.491872	-6.58813	2.44e-06	0.000108369	4.19067
HORVU5Hr1G021180	-0.332663	-6.49299	2.97e-06	0.000125656	4.18977
HORVU4Hr1G069420	-0.562541	-6.42134	3.45e-06	0.000139848	4.18036
HORVU7Hr1G116550	3.36046	6.19021	5.61e-06	0.000197701	4.16911
HORVU5Hr1G073900	-2.30307	-6.18991	5.61e-06	0.000197701	4.16618
HORVU2Hr1G112860	-1.99278	-6.34898	4.01e-06	0.000155789	4.16584
HORVU1Hr1G079570	1.86425	6.23241	5.13e-06	0.000184603	4.16487
HORVU6Hr1G069480	-0.594958	-6.33501	4.13e-06	0.00015827	4.16395
HORVU5Hr1G110280	-0.427865	-6.51914	2.81e-06	0.000120849	4.16356
HORVU4Hr1G012540	3.9832	6.18883	5.62e-06	0.000197805	4.16083
HORVU4Hr1G000050	1.49111	6.39519	3.64e-06	0.000145371	4.15743
HORVU7Hr1G056910	-0.638636	-6.47934	3.05e-06	0.000128103	4.15714
HORVU5Hr1G071140	1.03301	6.48493	3.02e-06	0.000127156	4.15075
HORVU3Hr1G045900	-0.618991	-6.3199	4.26e-06	0.000160511	4.14574
HORVU6Hr1G009940	-3.46295	-6.18047	5.73e-06	0.000200107	4.14328
HORVU2Hr1G083560	-1.90597	-6.24287	5.02e-06	0.000181498	4.14001
HORVU4Hr1G000120	-1.58203	-6.17741	5.76e-06	0.000200529	4.13714
HORVU2Hr1G037940	-1.08226	-6.38288	3.74e-06	0.000147373	4.1353
HORVU1Hr1G000520	-0.474612	-6.52133	2.8e-06	0.000120431	4.13409
HORVU7Hr1G008430	-2.98165	-6.202	5.47e-06	0.000194245	4.13235
HORVU0Hr1G031140	-2.24672	-6.20742	5.41e-06	0.00019254	4.13196
HORVU2Hr1G085690	-2.5658	-6.22307	5.23e-06	0.0001872	4.12954
HORVU6Hr1G083050	1.12305	6.52469	2.78e-06	0.000120113	4.12005
HORVU7Hr1G025330	-2.40262	-6.23192	5.13e-06	0.000184626	4.11877
HORVU7Hr1G081910	-1.02366	-6.37215	3.82e-06	0.000150056	4.11677
HORVU7Hr1G024890	-0.594372	-6.36771	3.86e-06	0.000150742	4.11558
HORVU2Hr1G025720	1.88938	6.18399	5.68e-06	0.000199126	4.11244
HORVU7Hr1G119150	-4.12038	-6.22282	5.23e-06	0.0001872	4.11124
HORVU5Hr1G093590	-0.663178	-6.38501	3.72e-06	0.000147321	4.10906
HORVU6Hr1G015790	-2.53148	-6.34256	4.07e-06	0.000157204	4.10187
HORVU3Hr1G059290	0.415733	6.50736	2.88e-06	0.000122394	4.09138
HORVU5Hr1G100790	-1.71497	-6.15312	6.07e-06	0.000208452	4.08324
HORVU2Hr1G014530	-2.82513	-6.16285	5.94e-06	0.00020569	4.08175
HORVU1Hr1G062690	-0.65911	-6.2689	4.75e-06	0.00017421	4.07945
HORVU4Hr1G005320	-3.07417	-6.15776	6.01e-06	0.000207446	4.07862
HORVU5Hr1G049180	-2.00994	-6.32047	4.26e-06	0.000160511	4.0785
HORVU3Hr1G014730	-0.482906	-6.5115	2.86e-06	0.000121887	4.07739
HORVU6Hr1G022070	-2.69885	-6.14352	6.19e-06	0.000211847	4.07551
HORVU7Hr1G009380	-2.80589	-6.17632	5.78e-06	0.000200644	4.07484
HORVU4Hr1G072300	2.62035	6.22175	5.25e-06	0.000187459	4.0737
HORVU5Hr1G104600	1.96509	6.31175	4.34e-06	0.00016256	4.07163
HORVU3Hr1G090730	0.431909	6.32861	4.19e-06	0.000159441	4.06916
HORVU0Hr1G007220	-2.56938	-6.38248	3.74e-06	0.000147373	4.06197
HORVU7Hr1G020620	-1.05227	-6.32065	4.26e-06	0.000160511	4.06122
HORVU1Hr1G090730	1.73015	6.32916	4.18e-06	0.000159441	4.05808
HORVU4Hr1G085050	1.80667	6.69052	1.97e-06	9.23e-05	4.05728
HORVU7Hr1G028870	-1.32781	-6.19958	5.5e-06	0.000194895	4.05644
HORVU1Hr1G079370	-0.546505	-6.53097	2.74e-06	0.000119333	4.05432
HORVU2Hr1G101160	-1.20365	-6.31125	4.34e-06	0.00016256	4.05423
HORVU1Hr1G002740	-0.504893	-6.37311	3.81e-06	0.000149998	4.04899
HORVU3Hr1G097490	-2.29918	-6.18362	5.69e-06	0.000199126	4.04706
HORVU4Hr1G054240	1.19701	6.18885	5.62e-06	0.000197805	4.03695
HORVU5Hr1G081590	-0.611739	-6.43775	3.33e-06	0.000136549	4.035
HORVU2Hr1G028850	2.68752	6.13553	6.3e-06	0.000214695	4.03317
HORVU6Hr1G032890	-1.97047	-6.13369	6.32e-06	0.000215168	4.03276
HORVU1Hr1G084200	-0.900003	-6.311	4.34e-06	0.00016256	4.02618
HORVU2Hr1G003110	-2.92332	-6.33814	4.1e-06	0.000157841	4.02567
HORVU2Hr1G028560	4.26058	6.12421	6.45e-06	0.000218804	4.02206
HORVU4Hr1G080100	4.1711	6.11616	6.56e-06	0.000221646	4.01989
HORVU5Hr1G084050	-1.975	-6.11681	6.55e-06	0.000221527	4.0184
HORVU6Hr1G006130	-2.41091	-6.17815	5.75e-06	0.000200391	4.01468
HORVU0Hr1G017850	-2.56367	-6.11274	6.61e-06	0.000222698	4.01317
HORVU1Hr1G079980	-3.34391	-6.13912	6.25e-06	0.000213241	4.00804
HORVU3Hr1G066190	-2.15752	-6.11012	6.65e-06	0.000223625	4.00665
HORVU2Hr1G078350	-0.76675	-6.40084	3.6e-06	0.000144528	4.00507
HORVU1Hr1G083960	-0.680284	-6.40301	3.58e-06	0.000144018	4.00135
HORVU6Hr1G015760	-2.58424	-6.32767	4.2e-06	0.000159506	4.00058
HORVU7Hr1G107210	2.40211	6.20271	5.46e-06	0.000194127	3.99751
HORVU2Hr1G086900	-1.0932	-6.14255	6.21e-06	0.000212055	3.99668
HORVU4Hr1G084420	-0.781544	-6.51141	2.86e-06	0.000121887	3.99659
HORVU4Hr1G025770	-1.04759	-6.30033	4.44e-06	0.000165631	3.99365
HORVU1Hr1G058490	-2.57694	-6.32942	4.18e-06	0.000159441	3.99237
HORVU1Hr1G064600	-0.77705	-6.26728	4.76e-06	0.000174485	3.97932
HORVU2Hr1G030660	2.61194	6.12466	6.45e-06	0.00021878	3.97889
HORVU1Hr1G079910	-0.796835	-6.31644	4.3e-06	0.000161317	3.97708
HORVU1Hr1G040980	-0.485573	-6.47288	3.1e-06	0.000129294	3.97508
HORVU5Hr1G122350	-0.841828	-6.42216	3.44e-06	0.000139776	3.96785
HORVU3Hr1G068890	-3.80402	-6.09622	6.85e-06	0.000229325	3.96387
HORVU5Hr1G053710	-1.70932	-6.08655	6.99e-06	0.000233317	3.9599
HORVU4Hr1G056630	-1.40907	-6.11856	6.53e-06	0.000221076	3.95302
HORVU1Hr1G017830	-2.83323	-6.16667	5.9e-06	0.000204263	3.94904
HORVU6Hr1G092010	1.04581	6.12953	6.38e-06	0.000216894	3.94695
HORVU5Hr1G011850	-0.847644	-6.32161	4.25e-06	0.000160511	3.94646
HORVU2Hr1G076390	-1.91909	-6.10865	6.67e-06	0.000223775	3.93297
HORVU4Hr1G051350	-2.474	-6.08722	6.98e-06	0.000233181	3.93204
HORVU5Hr1G054350	-0.456702	-6.3698	3.84e-06	0.000150599	3.92897
HORVU1Hr1G067140	-1.5548	-6.30577	4.39e-06	0.000163898	3.92856
HORVU0Hr1G017720	-6.15675	-6.07495	7.17e-06	0.000238171	3.92355
HORVU6Hr1G092860	-4.09332	-6.06726	7.29e-06	0.000241022	3.92012
HORVU5Hr1G111510	-0.948092	-6.28099	4.63e-06	0.000170766	3.91533
HORVU5Hr1G058060	-1.58197	-6.0876	6.98e-06	0.000233181	3.91499
HORVU1Hr1G089440	-0.56974	-6.39755	3.62e-06	0.000144799	3.91405
HORVU7Hr1G047000	1.47255	6.06442	7.33e-06	0.000241571	3.90854
HORVU5Hr1G095430	-2.15918	-6.06133	7.38e-06	0.00024257	3.90786
HORVU2Hr1G079600	-3.10805	-6.06321	7.35e-06	0.000241997	3.90498
HORVU3Hr1G081260	1.96825	6.06231	7.36e-06	0.000242262	3.90317
HORVU4Hr1G019520	-1.7943	-6.15304	6.07e-06	0.000208452	3.89933
HORVU5Hr1G015140	1.19397	6.15567	6.03e-06	0.000207827	3.89743
HORVU3Hr1G095670	3.15342	6.07781	7.12e-06	0.000237311	3.89499
HORVU4Hr1G082000	-1.70387	-6.21193	5.36e-06	0.000190882	3.89022
HORVU6Hr1G087960	-0.670124	-6.25897	4.85e-06	0.000176924	3.88941
HORVU4Hr1G070250	-2.70338	-6.26184	4.82e-06	0.000176017	3.88803
HORVU2Hr1G019590	1.35446	6.06601	7.31e-06	0.000241152	3.87715
HORVU1Hr1G085050	1.68359	6.29392	4.5e-06	0.000167258	3.87607
HORVU6Hr1G014610	-0.631842	-6.34098	4.08e-06	0.000157204	3.875
HORVU7Hr1G112740	-0.438588	-6.43955	3.32e-06	0.000136177	3.87279
HORVU3Hr1G079850	-1.92925	-6.10803	6.68e-06	0.000223812	3.87106
HORVU5Hr1G056380	1.1731	6.04231	7.68e-06	0.000249175	3.87031
HORVU5Hr1G061480	0.785164	6.1855	5.66e-06	0.000199031	3.8672
HORVU5Hr1G075420	-0.444467	-6.49058	2.98e-06	0.000126067	3.86629
HORVU7Hr1G035110	2.76024	6.05097	7.54e-06	0.00024698	3.8654
HORVU5Hr1G098890	0.685772	6.27967	4.64e-06	0.000171083	3.86487
HORVU7Hr1G107080	-0.65722	-6.15226	6.08e-06	0.000208619	3.86398
HORVU5Hr1G058780	3.22057	6.04225	7.69e-06	0.000249175	3.86094
HORVU7Hr1G071700	-0.507892	-6.24413	5e-06	0.000181419	3.85879
HORVU3Hr1G034240	-0.640967	-6.26919	4.75e-06	0.00017421	3.8562
HORVU5Hr1G114850	-0.602385	-6.24257	5.02e-06	0.000181498	3.85094
HORVU5Hr1G053560	-0.619978	-6.23047	5.15e-06	0.000185027	3.84687
HORVU3Hr1G072910	-0.776922	-6.39873	3.61e-06	0.000144732	3.8447
HORVU2Hr1G003470	4.10884	6.04437	7.65e-06	0.000248922	3.84424
HORVU1Hr1G013580	-0.885284	-6.16258	5.95e-06	0.00020569	3.84395
HORVU7Hr1G071290	1.02498	6.19386	5.56e-06	0.000196572	3.84334
HORVU3Hr1G029470	2.95324	6.03096	7.87e-06	0.000253603	3.84223
HORVU5Hr1G011570	-0.807892	-6.32529	4.22e-06	0.000160151	3.83875
HORVU0Hr1G002320	-3.31665	-6.03061	7.88e-06	0.000253603	3.83651
HORVU4Hr1G071250	1.47376	6.20048	5.49e-06	0.000194699	3.8355
HORVU4Hr1G088480	-0.655615	-6.2295	5.16e-06	0.00018524	3.83151
HORVU7Hr1G115780	-0.524156	-6.29185	4.52e-06	0.000167676	3.83022
HORVU1Hr1G048280	0.924032	6.32206	4.25e-06	0.000160511	3.82709
HORVU4Hr1G003460	-2.29616	-6.01721	8.11e-06	0.000259022	3.81901
HORVU7Hr1G028370	3.36502	6.01698	8.11e-06	0.000259022	3.8189
HORVU3Hr1G078880	-2.64969	-6.1085	6.67e-06	0.000223775	3.81243
HORVU6Hr1G086960	-0.276919	-6.30785	4.37e-06	0.000163489	3.81045
HORVU1Hr1G001220	3.90471	6.01834	8.09e-06	0.00025889	3.80477
HORVU2Hr1G036570	1.16846	6.17898	5.74e-06	0.000200214	3.80303
HORVU3Hr1G097790	-2.77172	-6.0087	8.26e-06	0.000262472	3.80143
HORVU2Hr1G078840	0.636017	6.29737	4.47e-06	0.000166514	3.79553
HORVU3Hr1G020240	-4.17183	-6.04555	7.63e-06	0.000248838	3.79039
HORVU7Hr1G027580	0.973858	6.11514	6.58e-06	0.00022194	3.78739
HORVU3Hr1G065900	1.72079	6.04474	7.64e-06	0.000248922	3.7777
HORVU3Hr1G028440	2.99449	5.99563	8.49e-06	0.000268784	3.77547
HORVU2Hr1G006330	-0.388065	-6.23376	5.11e-06	0.000184408	3.77455
HORVU5Hr1G115310	2.80838	5.99424	8.52e-06	0.00026926	3.77266
HORVU7Hr1G095920	-1.90866	-6.03974	7.73e-06	0.000250106	3.77088
HORVU6Hr1G036990	-0.417088	-6.38541	3.72e-06	0.000147321	3.76649
HORVU4Hr1G051720	-0.707868	-6.27664	4.67e-06	0.000171862	3.75012
HORVU1Hr1G008480	-1.84457	-5.99882	8.43e-06	0.00026716	3.74154
HORVU4Hr1G080190	4.4605	5.9915	8.57e-06	0.000270528	3.74043
HORVU4Hr1G010160	2.82144	6.01737	8.11e-06	0.000259022	3.73833
HORVU5Hr1G092310	3.34717	5.98748	8.64e-06	0.000272438	3.73565
HORVU4Hr1G075840	0.451693	6.29068	4.54e-06	0.000167934	3.73098
HORVU2Hr1G073300	-0.404899	-6.34817	4.02e-06	0.000155905	3.72411
HORVU6Hr1G009180	-1.42401	-6.19626	5.54e-06	0.000195748	3.72278
HORVU1Hr1G071380	3.08069	5.97043	8.96e-06	0.000280383	3.72102
HORVU4Hr1G040290	-0.756866	-6.48832	3e-06	0.000126529	3.71857
HORVU7Hr1G061850	-0.324087	-6.40496	3.57e-06	0.000143713	3.71381
HORVU3Hr1G057550	-0.727468	-6.1096	6.66e-06	0.000223625	3.70956
HORVU4Hr1G070720	1.45932	6.03309	7.84e-06	0.000252668	3.70775
HORVU7Hr1G049830	2.51709	5.97797	8.82e-06	0.000276527	3.70647
HORVU4Hr1G005110	1.09574	6.1096	6.66e-06	0.000223625	3.70639
HORVU4Hr1G086470	3.13095	5.96112	9.15e-06	0.000284482	3.70418
HORVU4Hr1G047580	-0.938243	-6.24959	4.95e-06	0.000179803	3.70286
HORVU2Hr1G000450	-3.80918	-6.15669	6.02e-06	0.000207735	3.69693
HORVU4Hr1G062940	1.42245	6.03901	7.74e-06	0.000250294	3.69486
HORVU2Hr1G088420	0.881798	6.30586	4.39e-06	0.000163898	3.69131
HORVU6Hr1G002230	-0.459861	-6.32129	4.25e-06	0.000160511	3.68881
HORVU5Hr1G106580	-0.553177	-6.38574	3.71e-06	0.000147321	3.68856
HORVU4Hr1G070240	-3.04156	-6.15163	6.09e-06	0.000208717	3.68638
HORVU5Hr1G057590	-2.15125	-5.9607	9.15e-06	0.00028449	3.68323
HORVU2Hr1G084270	-0.572004	-6.1561	6.03e-06	0.000207818	3.68175
HORVU1Hr1G036040	-0.722098	-6.18421	5.68e-06	0.000199126	3.67994
HORVU6Hr1G087050	-3.58175	-5.96038	9.16e-06	0.00028449	3.67827
HORVU2Hr1G085880	-0.649817	-6.2748	4.69e-06	0.000172372	3.67114
HORVU6Hr1G094170	-1.40561	-6.01018	8.23e-06	0.000261981	3.67081
HORVU4Hr1G087670	-3.45542	-5.97109	8.95e-06	0.000280203	3.6674
HORVU3Hr1G086000	2.14852	5.93975	9.58e-06	0.000293861	3.66096
HORVU4Hr1G064580	0.780654	6.25528	4.89e-06	0.000177982	3.66089
HORVU2Hr1G073320	-0.74447	-6.32436	4.22e-06	0.000160313	3.66059
HORVU2Hr1G025740	-3.79704	-5.94799	9.41e-06	0.000289956	3.65487
HORVU0Hr1G017360	-0.712892	-6.25443	4.9e-06	0.000178139	3.65455
HORVU6Hr1G050710	-0.719194	-6.17669	5.77e-06	0.000200644	3.65321
HORVU3Hr1G092310	-2.35706	-6.02112	8.04e-06	0.000257766	3.65295
HORVU7Hr1G085660	0.873717	6.17996	5.73e-06	0.000200115	3.65041
HORVU5Hr1G055410	0.872055	6.14342	6.19e-06	0.000211847	3.64439
HORVU6Hr1G074440	0.384796	6.48439	3.02e-06	0.000127165	3.64121
HORVU5Hr1G078780	-0.411364	-6.27667	4.67e-06	0.000171862	3.64107
HORVU4Hr1G079020	-2.46114	-5.93582	9.66e-06	0.000295321	3.64022
HORVU1Hr1G087010	-3.85485	-5.93132	9.75e-06	0.000297282	3.63779
HORVU3Hr1G049790	-0.518085	-6.16024	5.98e-06	0.000206531	3.63298
HORVU7Hr1G079430	0.873758	6.19706	5.53e-06	0.000195748	3.63089
HORVU2Hr1G018610	2.6775	5.92884	9.8e-06	0.000298402	3.62889
HORVU4Hr1G013910	3.94205	5.92745	9.83e-06	0.000298856	3.62831
HORVU2Hr1G117540	-3.4164	-5.92585	9.87e-06	0.000299658	3.62231
HORVU1Hr1G057540	2.00856	6.00684	8.29e-06	0.000263235	3.6218
HORVU5Hr1G001730	1.6547	6.0593	7.41e-06	0.000243426	3.6196
HORVU3Hr1G006640	1.91667	5.93742	9.62e-06	0.000294982	3.6192
HORVU6Hr1G009990	-3.15122	-5.92312	9.93e-06	0.000300968	3.61882
HORVU2Hr1G019400	3.27718	6.03551	7.8e-06	0.000251768	3.61708
HORVU3Hr1G096140	0.486707	6.32966	4.18e-06	0.000159441	3.60137
HORVU4Hr1G023200	-1.84516	-6.06547	7.31e-06	0.000241231	3.59887
HORVU7Hr1G013300	2.21744	5.90761	1.03e-05	0.000308845	3.595
HORVU5Hr1G092660	0.734557	6.09029	6.94e-06	0.000232046	3.59414
HORVU1Hr1G021130	-0.427592	-6.29432	4.5e-06	0.000167258	3.59073
HORVU7Hr1G070870	-1.27025	-6.47937	3.05e-06	0.000128103	3.58724
HORVU6Hr1G053760	0.493568	6.43002	3.39e-06	0.000137986	3.58689
HORVU6Hr1G070750	0.618919	6.18499	5.67e-06	0.000199069	3.57501
HORVU5Hr1G042230	1.10965	6.14977	6.11e-06	0.000209363	3.56235
HORVU7Hr1G039510	-0.754855	-6.04914	7.57e-06	0.000247542	3.56027
HORVU7Hr1G118260	-1.87563	-6.01834	8.09e-06	0.00025889	3.55691
HORVU7Hr1G110320	-3.08303	-5.90089	1.04e-05	0.00031288	3.54915
HORVU2Hr1G114910	1.2689	5.91857	1e-05	0.000303011	3.54844
HORVU4Hr1G055230	-0.643348	-6.43349	3.36e-06	0.000137485	3.54586
HORVU7Hr1G091910	2.42005	5.88553	1.08e-05	0.000321243	3.54512
HORVU5Hr1G116710	-0.632021	-6.19642	5.53e-06	0.000195748	3.5389
HORVU3Hr1G094270	0.87144	6.01578	8.13e-06	0.000259272	3.53861
HORVU2Hr1G080100	-1.20482	-6.04406	7.66e-06	0.000248922	3.53396
HORVU3Hr1G067910	1.50659	6.12752	6.41e-06	0.000217641	3.52605
HORVU5Hr1G103430	1.21609	6.17186	5.83e-06	0.000202376	3.521
HORVU7Hr1G075290	-0.352233	-6.26271	4.81e-06	0.000175855	3.51923
HORVU2Hr1G093950	-4.05231	-5.87447	1.1e-05	0.000327045	3.51789
HORVU5Hr1G095020	2.32777	5.92341	9.92e-06	0.000300968	3.50218
HORVU7Hr1G083550	1.57182	6.32321	4.23e-06	0.000160511	3.49536
HORVU7Hr1G110470	-2.73208	-5.97432	8.89e-06	0.000278483	3.49439
HORVU2Hr1G041610	2.3877	5.85946	1.14e-05	0.000335085	3.49437
HORVU7Hr1G112470	-1.85995	-6.0338	7.83e-06	0.000252488	3.48717
HORVU4Hr1G074810	0.518952	6.11862	6.53e-06	0.000221076	3.48712
HORVU3Hr1G055570	3.05453	5.863	1.13e-05	0.000333517	3.48711
HORVU3Hr1G001140	-0.744192	-6.08051	7.08e-06	0.000236146	3.48321
HORVU2Hr1G095050	-1.58783	-5.9169	1.01e-05	0.000303869	3.48091
HORVU0Hr1G040360	-3.59648	-5.85967	1.14e-05	0.000335085	3.47695
HORVU4Hr1G016810	1.79695	6.32239	4.24e-06	0.000160511	3.47636
HORVU6Hr1G016240	-0.387605	-6.06704	7.29e-06	0.000241022	3.47626
HORVU4Hr1G015570	1.61012	5.9857	8.68e-06	0.000273264	3.47186
HORVU4Hr1G000700	1.79511	5.92235	9.94e-06	0.000301235	3.47087
HORVU1Hr1G023160	1.99867	5.85023	1.16e-05	0.000339918	3.46887
HORVU1Hr1G095180	-2.51579	-5.85253	1.16e-05	0.000339136	3.4656
HORVU6Hr1G089570	-2.28	-6.07653	7.14e-06	0.000237564	3.45794
HORVU5Hr1G106730	-1.2503	-6.20299	5.46e-06	0.000194127	3.44986
HORVU5Hr1G054500	-0.438523	-6.02778	7.93e-06	0.000254566	3.44695
HORVU4Hr1G023490	-1.37681	-5.98905	8.61e-06	0.000271741	3.44568
HORVU5Hr1G095480	0.907275	6.05744	7.44e-06	0.000244042	3.44027
HORVU5Hr1G048100	2.14596	5.98328	8.72e-06	0.000274038	3.43324
HORVU3Hr1G072950	0.530229	6.06603	7.3e-06	0.000241152	3.43046
HORVU6Hr1G072030	-0.747894	-6.17963	5.74e-06	0.000200115	3.42943
HORVU5Hr1G046900	1.30939	6.13511	6.3e-06	0.0002147	3.42544
HORVU1Hr1G049210	1.23948	6.02833	7.92e-06	0.000254566	3.42196
HORVU2Hr1G124740	2.84766	5.82925	1.22e-05	0.000352763	3.42113
HORVU4Hr1G069320	-1.05849	-6.15312	6.07e-06	0.000208452	3.4177
HORVU5Hr1G006220	-1.3089	-5.82986	1.21e-05	0.000352553	3.41545
HORVU7Hr1G027440	-2.70443	-5.93955	9.58e-06	0.000293861	3.41184
HORVU7Hr1G110580	-2.24574	-5.82139	1.24e-05	0.000357518	3.40835
HORVU5Hr1G024040	-1.37302	-5.84977	1.16e-05	0.000339918	3.40804
HORVU7Hr1G054510	-1.77421	-5.8925	1.06e-05	0.000317393	3.4073
HORVU2Hr1G027400	-0.750037	-6.02771	7.93e-06	0.000254566	3.40456
HORVU3Hr1G031690	-0.495424	-6.24406	5e-06	0.000181419	3.40172
HORVU7Hr1G116170	-3.2232	-5.81888	1.24e-05	0.000358336	3.40065
HORVU2Hr1G085940	-1.30572	-5.88903	1.07e-05	0.0003193	3.39884
HORVU4Hr1G080290	1.99695	5.82416	1.23e-05	0.000356155	3.39852
HORVU4Hr1G073130	-0.704365	-5.98342	8.72e-06	0.000274038	3.39552
HORVU6Hr1G011520	-2.11296	-5.81501	1.25e-05	0.00036066	3.39373
HORVU3Hr1G023460	-2.01519	-5.9439	9.49e-06	0.000292019	3.39157
HORVU3Hr1G026230	-0.795816	-5.99954	8.42e-06	0.000266959	3.38652
HORVU5Hr1G071370	4.25848	5.80661	1.28e-05	0.000364327	3.38494
HORVU2Hr1G077320	-1.38859	-5.82256	1.23e-05	0.000356878	3.38193
HORVU5Hr1G087680	-0.582742	-5.93622	9.65e-06	0.000295292	3.37667
HORVU1Hr1G002710	-2.92432	-5.81069	1.27e-05	0.000362812	3.37606
HORVU3Hr1G107160	-1.85984	-5.83567	1.2e-05	0.000348914	3.37181
HORVU1Hr1G057510	-0.819182	-5.95113	9.34e-06	0.000289035	3.37102
HORVU7Hr1G033230	1.22928	6.64577	2.16e-06	9.93e-05	3.371
HORVU6Hr1G005950	-2.37872	-5.99406	8.52e-06	0.00026926	3.37047
HORVU2Hr1G008250	-1.11067	-5.94107	9.55e-06	0.000293355	3.36819
HORVU1Hr1G000620	-0.511427	-6.04045	7.72e-06	0.000249934	3.36463
HORVU2Hr1G123160	-1.66145	-5.95181	9.33e-06	0.000288882	3.36349
HORVU7Hr1G117230	-1.74089	-5.79555	1.31e-05	0.00037059	3.36292
HORVU6Hr1G064720	-0.581256	-6.17067	5.85e-06	0.000202713	3.36008
HORVU4Hr1G017780	-1.42262	-5.81952	1.24e-05	0.000358336	3.35948
HORVU1Hr1G081570	1.43435	5.84806	1.17e-05	0.000340676	3.35926
HORVU3Hr1G092520	-3.18038	-5.79373	1.31e-05	0.000371257	3.35717
HORVU6Hr1G025270	-0.529988	-6.19227	5.58e-06	0.000197064	3.35465
HORVU2Hr1G029110	-1.48024	-5.8188	1.24e-05	0.000358336	3.35101
HORVU3Hr1G099550	-1.9141	-6.04939	7.57e-06	0.000247542	3.34994
HORVU5Hr1G106500	-2.76127	-5.78907	1.33e-05	0.0003745	3.34863
HORVU5Hr1G094590	4.12207	5.78496	1.34e-05	0.000377588	3.34458
HORVU3Hr1G073730	-0.896198	-5.94792	9.41e-06	0.000289956	3.33658
HORVU7Hr1G027670	0.635649	6.11789	6.54e-06	0.000221206	3.33224
HORVU4Hr1G069310	-1.95702	-5.7769	1.36e-05	0.00038263	3.32702
HORVU5Hr1G050560	-0.572511	-6.38842	3.69e-06	0.000147151	3.32587
HORVU3Hr1G101930	-0.727745	-6.04387	7.66e-06	0.000248922	3.32382
HORVU6Hr1G089130	2.23157	5.91251	1.02e-05	0.000306059	3.32323
HORVU7Hr1G026840	-1.13075	-5.98073	8.77e-06	0.00027533	3.32315
HORVU7Hr1G034220	-3.24235	-5.77413	1.37e-05	0.000383854	3.32126
HORVU3Hr1G018650	0.509477	5.97942	8.79e-06	0.000275885	3.31758
HORVU5Hr1G022520	-0.702542	-5.87511	1.1e-05	0.000326938	3.31445
HORVU0Hr1G012490	-1.11914	-5.87572	1.1e-05	0.000326892	3.31434
HORVU4Hr1G053470	-0.299975	-6.11439	6.59e-06	0.000222107	3.30842
HORVU1Hr1G083340	1.97402	5.76446	1.4e-05	0.000389538	3.29975
HORVU2Hr1G115920	1.09284	5.90551	1.03e-05	0.000310011	3.29102
HORVU5Hr1G096310	1.01273	5.91096	1.02e-05	0.000306854	3.28313
HORVU7Hr1G047570	-2.55038	-5.77837	1.36e-05	0.000381681	3.28262
HORVU4Hr1G021390	1.02016	5.94716	9.42e-06	0.000290204	3.27946
HORVU7Hr1G031650	1.67063	5.86119	1.13e-05	0.000334328	3.27562
HORVU0Hr1G037770	-2.70685	-5.75521	1.43e-05	0.000395513	3.27475
HORVU5Hr1G072630	-2.27777	-5.75165	1.44e-05	0.00039748	3.27351
HORVU6Hr1G089540	1.91919	5.78137	1.35e-05	0.000379471	3.27046
HORVU5Hr1G046140	-1.46539	-5.78323	1.34e-05	0.000378498	3.26651
HORVU2Hr1G000990	0.617373	5.94912	9.39e-06	0.000289788	3.26626
HORVU1Hr1G074860	-1.58458	-5.86505	1.12e-05	0.000332519	3.26468
HORVU0Hr1G005890	2.42875	5.74562	1.46e-05	0.000401898	3.26398
HORVU3Hr1G024720	-1.26735	-5.75769	1.42e-05	0.000393935	3.26113
HORVU7Hr1G073370	0.917603	5.77307	1.37e-05	0.00038447	3.26023
HORVU5Hr1G107000	-0.935364	-5.8766	1.1e-05	0.00032652	3.25649
HORVU3Hr1G114170	-0.49937	-5.94125	9.55e-06	0.000293355	3.25424
HORVU2Hr1G120330	-0.750681	-5.9001	1.04e-05	0.000312943	3.25263
HORVU2Hr1G079960	-1.29146	-5.96956	8.98e-06	0.000280476	3.25061
HORVU2Hr1G025800	1.5581	5.95501	9.27e-06	0.000287345	3.25044
HORVU5Hr1G097020	-0.509981	-6.00147	8.39e-06	0.00026607	3.25042
HORVU2Hr1G097990	-2.41161	-5.80174	1.29e-05	0.000366424	3.23954
HORVU6Hr1G006100	-2.35925	-5.80542	1.28e-05	0.000364327	3.2353
HORVU3Hr1G038430	-2.11082	-5.8515	1.16e-05	0.000339408	3.23064
HORVU1Hr1G052860	0.789722	5.81	1.27e-05	0.000362812	3.22735
HORVU5Hr1G049430	-0.537206	-5.89127	1.06e-05	0.000317999	3.22684
HORVU4Hr1G086500	-1.23126	-6.07733	7.13e-06	0.000237359	3.22251
HORVU3Hr1G116060	1.05566	6.26271	4.81e-06	0.000175855	3.21813
HORVU4Hr1G019930	1.23951	5.93174	9.74e-06	0.000297241	3.21204
HORVU2Hr1G072500	-1.48598	-5.86209	1.13e-05	0.000333924	3.19749
HORVU5Hr1G121810	-3.66863	-5.71646	1.55e-05	0.000422967	3.19547
HORVU5Hr1G111410	-0.467203	-5.91637	1.01e-05	0.000303987	3.1901
HORVU2Hr1G115210	0.268884	6.04653	7.62e-06	0.00024852	3.18688
HORVU5Hr1G012740	1.126	5.93699	9.63e-06	0.000295032	3.18493
HORVU4Hr1G053980	2.53633	5.73184	1.5e-05	0.000412128	3.18002
HORVU5Hr1G088030	-0.560976	-5.92137	9.96e-06	0.000301642	3.17923
HORVU3Hr1G066890	-0.371948	-5.96434	9.08e-06	0.000282925	3.1755
HORVU4Hr1G054920	-0.640476	-6.01165	8.21e-06	0.000261365	3.17392
HORVU5Hr1G125120	1.28505	5.7718	1.38e-05	0.000385262	3.17381
HORVU6Hr1G022330	-0.394503	-6.07406	7.18e-06	0.000238424	3.17333
HORVU3Hr1G113110	-0.557751	-5.88408	1.08e-05	0.000321926	3.16663
HORVU4Hr1G078820	-1.02006	-6.07324	7.19e-06	0.000238642	3.16656
HORVU1Hr1G071190	-2.41114	-5.81014	1.27e-05	0.000362812	3.16441
HORVU7Hr1G000060	-1.8939	-5.71104	1.57e-05	0.000427111	3.16219
HORVU2Hr1G091060	-2.84814	-5.69958	1.61e-05	0.000435541	3.15956
HORVU5Hr1G123690	-1.32558	-5.74252	1.47e-05	0.000403776	3.15657
HORVU0Hr1G022090	3.26392	5.69787	1.62e-05	0.000436874	3.15521
HORVU5Hr1G094780	0.682147	6.01635	8.12e-06	0.000259165	3.14939
HORVU3Hr1G081590	0.984215	5.94891	9.39e-06	0.000289788	3.14698
HORVU3Hr1G084520	-0.49237	-5.88767	1.07e-05	0.000319998	3.14686
HORVU4Hr1G084910	-2.89977	-5.69294	1.63e-05	0.000441	3.14214
HORVU6Hr1G057570	-1.02143	-5.91298	1.01e-05	0.000305982	3.13935
HORVU3Hr1G078950	-0.5026	-5.85824	1.14e-05	0.000335721	3.12854
HORVU1Hr1G012680	1.48875	5.77445	1.37e-05	0.000383854	3.12831
HORVU2Hr1G108050	-0.541792	-6.03823	7.75e-06	0.000250512	3.12709
HORVU2Hr1G056770	-0.793488	-5.70375	1.6e-05	0.000432481	3.12547
HORVU5Hr1G063690	-0.854527	-5.8672	1.12e-05	0.000331479	3.12014
HORVU5Hr1G076130	-0.340288	-6.00856	8.26e-06	0.000262472	3.11892
HORVU7Hr1G076290	2.67795	5.68077	1.68e-05	0.000451341	3.11754
HORVU5Hr1G093350	0.945036	5.86472	1.13e-05	0.000332519	3.11639
HORVU2Hr1G000360	-0.530137	-5.92077	9.98e-06	0.000301802	3.11524
HORVU1Hr1G019580	-0.875186	-5.76556	1.4e-05	0.00038895	3.11476
HORVU6Hr1G008670	-2.80355	-5.67926	1.68e-05	0.000452215	3.11438
HORVU1Hr1G042270	-0.43823	-6.02446	7.98e-06	0.000256134	3.11031
HORVU4Hr1G011120	1.65233	5.68042	1.68e-05	0.000451377	3.1069
HORVU3Hr1G106450	1.19253	5.78943	1.33e-05	0.000374472	3.1059
HORVU7Hr1G025040	-1.15237	-5.7186	1.55e-05	0.000421861	3.10334
HORVU5Hr1G001000	-1.56872	-5.95974	9.17e-06	0.000284663	3.10088
HORVU2Hr1G071330	0.505105	5.92989	9.78e-06	0.00029797	3.10003
HORVU7Hr1G043010	-2.80372	-5.68173	1.68e-05	0.000450695	3.09886
HORVU4Hr1G001140	-0.725836	-5.80995	1.27e-05	0.000362812	3.09703
HORVU5Hr1G001780	-0.667396	-5.80892	1.27e-05	0.000363358	3.09646
HORVU3Hr1G115170	-1.07558	-5.76743	1.39e-05	0.000387844	3.08436
HORVU2Hr1G062590	-1.50499	-5.80547	1.28e-05	0.000364327	3.08345
HORVU4Hr1G052170	-0.497533	-6.06982	7.25e-06	0.000240191	3.07913
HORVU3Hr1G058740	-2.22282	-5.65634	1.77e-05	0.000470047	3.07898
HORVU5Hr1G102010	1.93184	5.79733	1.3e-05	0.000369418	3.07409
HORVU4Hr1G016770	2.04317	6.14089	6.23e-06	0.000212624	3.07267
HORVU2Hr1G072750	4.21829	5.66567	1.73e-05	0.000463136	3.07201
HORVU4Hr1G026960	0.570814	5.95463	9.27e-06	0.000287359	3.07063
HORVU2Hr1G082860	-0.494995	-5.96404	9.09e-06	0.000282925	3.06845
HORVU3Hr1G038190	0.457468	5.96461	9.08e-06	0.000282925	3.0652
HORVU7Hr1G077400	-2.27192	-5.64953	1.8e-05	0.000474569	3.06491
HORVU1Hr1G043820	-0.91893	-6.05734	7.44e-06	0.000244042	3.06002
HORVU5Hr1G100880	-0.778584	-5.7565	1.42e-05	0.000394682	3.05799
HORVU6Hr1G015430	1.50331	5.64566	1.81e-05	0.000477341	3.05473
HORVU2Hr1G020690	-0.900351	-6.05627	7.46e-06	0.000244402	3.04884
HORVU4Hr1G082900	-2.49865	-5.65368	1.78e-05	0.000471536	3.04846
HORVU4Hr1G078470	2.19251	5.6466	1.81e-05	0.00047667	3.04731
HORVU4Hr1G089590	-0.36453	-6.04762	7.6e-06	0.000248144	3.04719
HORVU7Hr1G031860	-2.71088	-5.64326	1.82e-05	0.000478679	3.04714
HORVU2Hr1G022180	-0.642726	-5.83098	1.21e-05	0.000351959	3.04422
HORVU5Hr1G080140	1.33673	5.64121	1.83e-05	0.000480341	3.04327
HORVU2Hr1G112230	2.03752	5.66114	1.75e-05	0.00046617	3.0384
HORVU1Hr1G022400	-2.45372	-5.84712	1.17e-05	0.000340894	3.03579
HORVU6Hr1G006120	-2.60712	-5.85473	1.15e-05	0.000337775	3.03515
HORVU7Hr1G100450	-2.25128	-5.74474	1.46e-05	0.000402381	3.03444
HORVU1Hr1G093490	-2.84015	-5.63527	1.85e-05	0.00048447	3.03098
HORVU4Hr1G065440	1.2885	5.6616	1.75e-05	0.00046617	3.03069
HORVU2Hr1G112580	1.88434	5.65644	1.77e-05	0.000470047	3.03049
HORVU4Hr1G000510	-1.17848	-5.62505	1.9e-05	0.000490606	3.015
HORVU4Hr1G008680	-0.65894	-5.80538	1.28e-05	0.000364327	3.01423
HORVU3Hr1G000690	-3.72454	-5.76927	1.38e-05	0.000386883	3.01384
HORVU4Hr1G053780	1.62584	5.6765	1.69e-05	0.000454643	3.01172
HORVU7Hr1G020800	4.32057	5.6223	1.91e-05	0.000491972	3.01001
HORVU2Hr1G074670	-2.93573	-5.62423	1.9e-05	0.000490809	3.00826
HORVU6Hr1G019510	0.975199	6.06932	7.25e-06	0.000240247	3.00699
HORVU7Hr1G109190	-0.530671	-5.79448	1.31e-05	0.000370921	2.99695
HORVU4Hr1G071040	2.1621	5.69432	1.63e-05	0.000439973	2.99671
HORVU0Hr1G000200	0.679135	5.96954	8.98e-06	0.000280476	2.99277
HORVU5Hr1G104050	2.28547	5.62715	1.89e-05	0.000488985	2.99173
HORVU4Hr1G080120	3.83832	5.6263	1.89e-05	0.000489582	2.99171
HORVU6Hr1G090470	-1.59608	-5.66233	1.75e-05	0.000466018	2.99081
HORVU1Hr1G046560	-0.845612	-5.63314	1.86e-05	0.000485146	2.99031
HORVU1Hr1G075610	2.10224	5.62112	1.91e-05	0.000492916	2.98972
HORVU4Hr1G000990	-2.77321	-5.61231	1.95e-05	0.000499291	2.98748
HORVU3Hr1G037800	-1.05442	-5.76548	1.4e-05	0.00038895	2.98744
HORVU3Hr1G006230	-3.26445	-5.61462	1.94e-05	0.00049786	2.98648
HORVU5Hr1G111270	1.99828	5.6171	1.93e-05	0.000496313	2.98368
HORVU5Hr1G081010	0.388287	5.95084	9.35e-06	0.000289035	2.98304
HORVU1Hr1G092060	-3.93998	-5.6206	1.91e-05	0.000493168	2.98184
HORVU2Hr1G072600	-0.578601	-5.81093	1.26e-05	0.000362812	2.97508
HORVU5Hr1G008710	-0.649969	-5.73784	1.48e-05	0.000407341	2.97471
HORVU3Hr1G086960	-2.85059	-5.63235	1.87e-05	0.000485279	2.97425
HORVU5Hr1G095250	-1.81701	-5.66012	1.76e-05	0.000466801	2.96741
HORVU0Hr1G009460	-1.22589	-5.63392	1.86e-05	0.000485146	2.96729
HORVU2Hr1G127720	0.461557	5.80612	1.28e-05	0.000364327	2.95962
HORVU2Hr1G031090	2.59149	5.60286	1.99e-05	0.000506814	2.95743
HORVU2Hr1G114380	0.432964	5.83172	1.21e-05	0.000351648	2.95721
HORVU7Hr1G077320	-0.692048	-5.81866	1.24e-05	0.000358336	2.95636
HORVU6Hr1G083470	-3.11823	-5.6507	1.79e-05	0.000473673	2.95636
HORVU6Hr1G081700	-2.72118	-5.59758	2.01e-05	0.000511073	2.9561
HORVU2Hr1G090280	1.93638	5.62948	1.88e-05	0.000487135	2.95438
HORVU7Hr1G035500	-1.06667	-5.72461	1.53e-05	0.00041752	2.95404
HORVU5Hr1G104620	-1.20227	-5.71714	1.55e-05	0.000422631	2.95037
HORVU3Hr1G002660	-3.13205	-5.5915	2.04e-05	0.000515963	2.9416
HORVU4Hr1G053650	-0.499958	-5.96567	9.06e-06	0.000282594	2.94126
HORVU0Hr1G001470	-1.99535	-5.59917	2.01e-05	0.000510275	2.94106
HORVU3Hr1G086700	-2.39732	-5.59075	2.04e-05	0.000516488	2.94083
HORVU6Hr1G027780	-3.22014	-5.63602	1.85e-05	0.000484314	2.93497
HORVU4Hr1G070470	2.39412	5.59646	2.02e-05	0.000511424	2.93449
HORVU2Hr1G108630	-4.10959	-5.58903	2.05e-05	0.000517781	2.93348
HORVU4Hr1G068470	-1.87969	-5.62437	1.9e-05	0.000490809	2.93243
HORVU6Hr1G063540	-0.905346	-6.18161	5.71e-06	0.0001998	2.93224
HORVU3Hr1G072340	0.796417	5.74566	1.46e-05	0.000401898	2.92478
HORVU2Hr1G023120	-0.68916	-5.8659	1.12e-05	0.000332167	2.92444
HORVU7Hr1G091560	2.33298	5.60472	1.98e-05	0.000506038	2.92075
HORVU7Hr1G036310	-1.81804	-5.57835	2.1e-05	0.000526724	2.91889
HORVU3Hr1G068030	3.52258	5.57614	2.11e-05	0.000528299	2.9147
HORVU2Hr1G090200	1.83488	5.583	2.08e-05	0.000522358	2.913
HORVU2Hr1G098340	-2.56397	-5.72333	1.53e-05	0.0004184	2.91235
HORVU6Hr1G020920	-0.715697	-5.75906	1.42e-05	0.000393312	2.91204
HORVU2Hr1G027600	1.18379	5.70899	1.58e-05	0.000428544	2.89894
HORVU5Hr1G109710	2.70344	5.57362	2.12e-05	0.000529995	2.89864
HORVU3Hr1G098870	-0.296769	-5.93475	9.68e-06	0.000295776	2.89812
HORVU1Hr1G039250	1.29519	6.04254	7.68e-06	0.000249175	2.8981
HORVU2Hr1G036750	-0.455699	-5.89371	1.06e-05	0.000316804	2.898
HORVU2Hr1G034690	-0.482015	-5.81411	1.26e-05	0.000361104	2.89406
HORVU1Hr1G017070	-2.2731	-5.58462	2.07e-05	0.000521163	2.8892
HORVU7Hr1G009660	2.21709	5.56321	2.17e-05	0.000539022	2.88722
HORVU5Hr1G070050	1.86322	5.58587	2.07e-05	0.000520399	2.88225
HORVU2Hr1G044510	1.10516	5.68609	1.66e-05	0.000446729	2.87607
HORVU2Hr1G081490	-2.4836	-5.60295	1.99e-05	0.000506814	2.86902
HORVU4Hr1G023860	-0.453809	-5.77572	1.37e-05	0.00038334	2.86471
HORVU6Hr1G005390	-0.305744	-5.88385	1.08e-05	0.000321926	2.85887
HORVU2Hr1G028940	-1.2142	-5.57062	2.14e-05	0.000532716	2.85803
HORVU4Hr1G077920	-3.78234	-5.55221	2.22e-05	0.000549874	2.85775
HORVU3Hr1G095200	1.35741	5.56828	2.15e-05	0.000534797	2.85747
HORVU2Hr1G087070	-2.69153	-5.54946	2.24e-05	0.000549874	2.85541
HORVU3Hr1G069830	3.11954	5.55039	2.23e-05	0.000549874	2.85444
HORVU0Hr1G021670	-1.06347	-5.58239	2.08e-05	0.000522726	2.854
HORVU5Hr1G057410	-2.02702	-5.55095	2.23e-05	0.000549874	2.84943
HORVU6Hr1G066840	3.08449	5.76255	1.4e-05	0.000390887	2.84495
HORVU6Hr1G036810	-0.317658	-5.87063	1.11e-05	0.000329524	2.84396
HORVU5Hr1G088400	-2.16744	-5.58527	2.07e-05	0.000520756	2.84065
HORVU3Hr1G100410	-3.08689	-5.59771	2.01e-05	0.000511073	2.8389
HORVU7Hr1G119060	5.85675	5.54132	2.28e-05	0.000557323	2.83543
HORVU2Hr1G097410	1.44501	5.53571	2.31e-05	0.000562596	2.82842
HORVU4Hr1G020130	0.736392	5.80374	1.28e-05	0.000365097	2.82819
HORVU6Hr1G060500	2.58582	5.5442	2.26e-05	0.000554967	2.828
HORVU7Hr1G025200	-2.4104	-5.69001	1.65e-05	0.000443226	2.82226
HORVU2Hr1G104220	4.31981	5.53631	2.3e-05	0.000562459	2.8198
HORVU1Hr1G051050	-2.34064	-5.60981	1.96e-05	0.000501076	2.8168
HORVU5Hr1G045690	-2.80557	-5.5636	2.17e-05	0.000538967	2.8164
HORVU1Hr1G079610	1.50681	5.53108	2.33e-05	0.000567933	2.81089
HORVU2Hr1G091910	-1.57656	-5.64464	1.82e-05	0.000477777	2.81085
HORVU0Hr1G003340	1.10294	5.62981	1.88e-05	0.000487095	2.809
HORVU5Hr1G021230	2.94937	5.52591	2.36e-05	0.00057302	2.80612
HORVU3Hr1G039980	-0.465321	-5.85764	1.14e-05	0.000335905	2.8032
HORVU1Hr1G092310	2.0478	5.52174	2.38e-05	0.000576897	2.80028
HORVU7Hr1G030780	2.35026	5.63549	1.85e-05	0.00048447	2.79972
HORVU2Hr1G003350	-0.608571	-5.72506	1.52e-05	0.000417504	2.79947
HORVU2Hr1G102410	2.58965	5.52722	2.35e-05	0.000572077	2.79816
HORVU3Hr1G000880	-0.374146	-5.90032	1.04e-05	0.000312943	2.79797
HORVU7Hr1G075000	-0.513073	-5.75123	1.44e-05	0.000397573	2.79587
HORVU3Hr1G000650	-3.66779	-5.65399	1.78e-05	0.000471532	2.79505
HORVU2Hr1G117360	2.39978	5.55032	2.23e-05	0.000549874	2.79266
HORVU3Hr1G013490	-2.60842	-5.51792	2.4e-05	0.000580397	2.79194
HORVU1Hr1G066610	-3.15412	-5.59797	2.01e-05	0.000511073	2.79064
HORVU7Hr1G002720	2.86728	5.64317	1.82e-05	0.000478679	2.77985
HORVU3Hr1G056400	-0.819829	-5.65091	1.79e-05	0.000473673	2.77677
HORVU6Hr1G048390	-0.397258	-5.87497	1.1e-05	0.000326938	2.76954
HORVU3Hr1G116770	0.913578	5.84486	1.18e-05	0.000342289	2.7683
HORVU3Hr1G010800	-0.291063	-5.85001	1.16e-05	0.000339918	2.76804
HORVU2Hr1G009940	0.801337	5.67172	1.71e-05	0.000458184	2.76655
HORVU4Hr1G046720	-0.813607	-5.70888	1.58e-05	0.000428544	2.76569
HORVU2Hr1G106720	3.60073	5.50603	2.46e-05	0.000589661	2.76509
HORVU2Hr1G093840	2.51709	5.5063	2.46e-05	0.000589661	2.7612
HORVU3Hr1G087250	-0.565274	-5.89725	1.05e-05	0.000314631	2.75887
HORVU1Hr1G058040	-1.35203	-5.58934	2.05e-05	0.000517758	2.75699
HORVU1Hr1G054640	-3.49566	-5.51349	2.42e-05	0.000584265	2.75588
HORVU3Hr1G106210	-1.14951	-5.62323	1.9e-05	0.000491279	2.74125
HORVU0Hr1G002110	-1.87877	-5.49104	2.55e-05	0.000605825	2.73844
HORVU7Hr1G111040	-0.630438	-5.7371	1.48e-05	0.000407719	2.72788
HORVU0Hr1G038770	3.79213	5.4863	2.57e-05	0.000610605	2.72427
HORVU6Hr1G087120	-3.45522	-5.63404	1.86e-05	0.000485146	2.72402
HORVU7Hr1G021640	-2.33592	-5.48276	2.59e-05	0.000613043	2.72076
HORVU1Hr1G066600	-3.5892	-5.49794	2.51e-05	0.000598473	2.71923
HORVU4Hr1G078380	-2.66108	-5.48264	2.59e-05	0.000613043	2.7188
HORVU6Hr1G079730	-0.801718	-5.7832	1.34e-05	0.000378498	2.71504
HORVU6Hr1G034030	-0.379986	-5.74259	1.47e-05	0.000403776	2.70769
HORVU1Hr1G083720	1.13707	5.51134	2.43e-05	0.000585492	2.70739
HORVU7Hr1G003090	1.72423	5.48463	2.58e-05	0.000611283	2.70712
HORVU7Hr1G122490	-3.43817	-5.47466	2.64e-05	0.000621055	2.70398
HORVU4Hr1G052810	-0.629244	-5.77431	1.37e-05	0.000383854	2.70257
HORVU3Hr1G035650	1.60979	5.71329	1.56e-05	0.000425312	2.70108
HORVU3Hr1G077400	-0.923522	-5.59493	2.03e-05	0.000512419	2.70025
HORVU1Hr1G078280	-3.60718	-5.47918	2.61e-05	0.00061635	2.69733
HORVU4Hr1G021090	2.93128	5.47028	2.66e-05	0.000625243	2.69541
HORVU3Hr1G029160	-0.562743	-5.76752	1.39e-05	0.000387844	2.69345
HORVU3Hr1G011300	-2.66894	-5.46397	2.7e-05	0.000632153	2.68227
HORVU2Hr1G094680	-2.28511	-5.46195	2.71e-05	0.00063351	2.67605
HORVU4Hr1G083010	-0.763827	-5.63317	1.86e-05	0.000485146	2.67561
HORVU0Hr1G010790	-0.553595	-5.72265	1.53e-05	0.000418728	2.6756
HORVU7Hr1G053130	-0.811216	-5.61451	1.94e-05	0.00049786	2.66944
HORVU3Hr1G065950	-2.59376	-5.45734	2.74e-05	0.000638465	2.66792
HORVU2Hr1G019500	1.47497	5.80381	1.28e-05	0.000365097	2.66342
HORVU2Hr1G099020	1.61425	5.47138	2.66e-05	0.000624538	2.66169
HORVU2Hr1G027940	0.822031	5.61608	1.93e-05	0.000497105	2.65933
HORVU5Hr1G049220	0.490811	5.71777	1.55e-05	0.000422336	2.65802
HORVU3Hr1G082490	1.42921	5.66557	1.74e-05	0.000463136	2.65719
HORVU7Hr1G056230	2.75887	5.4526	2.77e-05	0.000644064	2.65545
HORVU7Hr1G115480	-0.382663	-5.75873	1.42e-05	0.000393325	2.65457
HORVU3Hr1G011360	-3.76443	-5.44994	2.79e-05	0.000647479	2.65231
HORVU5Hr1G124490	-0.363466	-5.82255	1.23e-05	0.000356878	2.65184
HORVU3Hr1G109880	-0.568502	-5.54071	2.28e-05	0.000557708	2.64715
HORVU5Hr1G051310	-2.15095	-5.7987	1.3e-05	0.000368586	2.64614
HORVU2Hr1G046530	-0.39159	-5.7021	1.6e-05	0.00043374	2.64155
HORVU1Hr1G066540	-3.70088	-5.44794	2.8e-05	0.000649583	2.64098
HORVU7Hr1G024350	-0.749539	-5.93203	9.74e-06	0.000297241	2.63801
HORVU6Hr1G093310	1.1316	5.49934	2.5e-05	0.000597341	2.63508
HORVU1Hr1G013190	0.55653	5.80994	1.27e-05	0.000362812	2.63082
HORVU7Hr1G001170	-0.950634	-5.64745	1.81e-05	0.000476188	2.62008
HORVU7Hr1G001290	-0.611694	-5.66212	1.75e-05	0.000466018	2.61985
HORVU7Hr1G047920	1.12164	5.63902	1.84e-05	0.000482088	2.6146
HORVU3Hr1G073780	-1.89106	-5.92851	9.81e-06	0.000298402	2.611
HORVU7Hr1G089410	-0.414564	-5.70459	1.59e-05	0.000431978	2.60523
HORVU5Hr1G105760	-0.390051	-5.80566	1.28e-05	0.000364327	2.59809
HORVU7Hr1G036960	1.56213	5.42719	2.93e-05	0.000674732	2.59451
HORVU1Hr1G081030	-0.701934	-5.56394	2.17e-05	0.000538898	2.59342
HORVU4Hr1G013190	-1.57806	-5.49414	2.53e-05	0.00060278	2.59301
HORVU1Hr1G071200	1.16569	5.4685	2.67e-05	0.000627329	2.58971
HORVU7Hr1G028250	0.484119	5.81518	1.25e-05	0.00036066	2.58277
HORVU4Hr1G067180	-1.73596	-5.50655	2.46e-05	0.000589661	2.58267
HORVU5Hr1G023940	1.546	5.70102	1.61e-05	0.00043447	2.57815
HORVU3Hr1G098480	-3.60326	-5.4168	3e-05	0.000685489	2.57705
HORVU4Hr1G016990	0.899489	5.54795	2.25e-05	0.000551291	2.57384
HORVU1Hr1G010670	-2.79498	-5.42533	2.94e-05	0.000676174	2.57341
HORVU2Hr1G003980	1.61061	5.42018	2.98e-05	0.000682207	2.57218
HORVU0Hr1G004480	-0.772044	-5.72614	1.52e-05	0.000416986	2.56841
HORVU3Hr1G055630	-0.440539	-5.69133	1.64e-05	0.000442252	2.56791
HORVU6Hr1G018690	-1.2286	-5.57134	2.13e-05	0.000532209	2.56771
HORVU4Hr1G086380	1.90142	5.4445	2.82e-05	0.000653019	2.56687
HORVU1Hr1G002000	2.33782	5.41808	2.99e-05	0.00068434	2.56655
HORVU5Hr1G000320	0.503892	5.81945	1.24e-05	0.000358336	2.56324
HORVU2Hr1G041110	2.04135	5.52245	2.38e-05	0.000576352	2.56253
HORVU2Hr1G069710	3.21062	5.40679	3.07e-05	0.000698189	2.5625
HORVU5Hr1G121230	2.52906	5.40644	3.07e-05	0.000698189	2.56016
HORVU4Hr1G007850	-0.47578	-5.87819	1.09e-05	0.000325642	2.55921
HORVU6Hr1G064740	1.63132	5.66925	1.72e-05	0.000460038	2.55423
HORVU1Hr1G068130	-3.49678	-5.40389	3.09e-05	0.000701335	2.55366
HORVU2Hr1G006320	1.10199	5.54242	2.27e-05	0.000556635	2.55332
HORVU0Hr1G002840	-3.37271	-5.49907	2.5e-05	0.000597341	2.54841
HORVU5Hr1G112670	2.71423	5.422	2.96e-05	0.000680384	2.54749
HORVU3Hr1G082370	1.70452	5.75309	1.43e-05	0.000397067	2.54601
HORVU1Hr1G044120	-0.677718	-5.64098	1.83e-05	0.000480341	2.54264
HORVU6Hr1G086570	-2.08443	-5.61188	1.95e-05	0.000499445	2.54201
HORVU5Hr1G048300	1.10888	5.87017	1.11e-05	0.00032961	2.5393
HORVU4Hr1G056740	-0.506109	-5.98509	8.69e-06	0.000273408	2.53343
HORVU1Hr1G072670	0.787982	5.48979	2.55e-05	0.000606772	2.53268
HORVU3Hr1G094140	-1.35836	-5.44897	2.79e-05	0.00064849	2.52322
HORVU4Hr1G007170	-0.826438	-5.54216	2.27e-05	0.000556635	2.5214
HORVU3Hr1G009960	1.92786	5.51	2.44e-05	0.000586394	2.52034
HORVU7Hr1G105370	-0.748523	-5.47132	2.66e-05	0.000624538	2.51798
HORVU6Hr1G061390	4.29447	5.38021	3.25e-05	0.000729536	2.50724
HORVU5Hr1G070720	-0.532155	-5.82447	1.23e-05	0.000356155	2.50082
HORVU3Hr1G011850	5.76167	5.37548	3.29e-05	0.000735143	2.49794
HORVU1Hr1G066550	-3.03861	-5.38154	3.24e-05	0.000727792	2.49531
HORVU7Hr1G059090	-0.539704	-5.84709	1.17e-05	0.000340894	2.49242
HORVU3Hr1G058470	0.557987	5.76922	1.38e-05	0.000386883	2.49109
HORVU7Hr1G085390	-2.43854	-5.55936	2.19e-05	0.000542663	2.48312
HORVU7Hr1G088080	-0.522056	-5.85148	1.16e-05	0.000339408	2.48123
HORVU5Hr1G006280	1.30319	5.47992	2.61e-05	0.000615712	2.47978
HORVU5Hr1G037320	-0.834435	-5.5494	2.24e-05	0.000549874	2.47494
HORVU6Hr1G029710	-2.00349	-5.38247	3.24e-05	0.000726712	2.47491
HORVU5Hr1G081200	-3.0486	-5.36433	3.37e-05	0.000747673	2.47462
HORVU1Hr1G095140	-0.588155	-5.75207	1.44e-05	0.0003974	2.47198
HORVU1Hr1G071210	-1.96482	-5.55339	2.22e-05	0.0005488	2.46718
HORVU3Hr1G006200	-0.536064	-5.53565	2.31e-05	0.000562596	2.4593
HORVU4Hr1G005810	-2.30127	-5.37781	3.27e-05	0.000733002	2.45925
HORVU2Hr1G098880	-0.62021	-5.78185	1.35e-05	0.000379343	2.45887
HORVU7Hr1G107340	1.67991	5.4346	2.88e-05	0.000665139	2.45416
HORVU2Hr1G079560	-0.455088	-5.75237	1.44e-05	0.0003974	2.44738
HORVU4Hr1G023390	-0.467724	-5.63351	1.86e-05	0.000485146	2.44496
HORVU7Hr1G053440	0.491939	5.58337	2.08e-05	0.000522263	2.44488
HORVU1Hr1G084690	-1.2924	-5.51617	2.41e-05	0.000582066	2.44171
HORVU5Hr1G010440	-0.897018	-5.54976	2.24e-05	0.000549874	2.44038
HORVU6Hr1G072950	-0.518625	-5.61247	1.95e-05	0.000499291	2.43929
HORVU5Hr1G079060	-0.535984	-5.54409	2.26e-05	0.000554967	2.43923
HORVU3Hr1G057860	-3.39808	-5.34738	3.5e-05	0.000770748	2.43901
HORVU3Hr1G063680	1.38712	5.40665	3.07e-05	0.000698189	2.43897
HORVU0Hr1G007690	-2.28764	-5.40119	3.1e-05	0.000704337	2.43621
HORVU1Hr1G038510	-3.14493	-5.3871	3.2e-05	0.000720095	2.4362
HORVU7Hr1G100810	-3.62723	-5.3743	3.29e-05	0.000736605	2.43414
HORVU3Hr1G015710	-2.90012	-5.34516	3.51e-05	0.000773961	2.43212
HORVU1Hr1G071760	-2.50399	-5.42101	2.97e-05	0.00068148	2.43108
HORVU5Hr1G123420	-0.547202	-5.57447	2.12e-05	0.000529561	2.43091
HORVU4Hr1G057910	-0.761817	-5.6555	1.77e-05	0.000470289	2.42791
HORVU4Hr1G005920	0.851611	6.23455	5.11e-06	0.000184267	2.42249
HORVU3Hr1G072770	-3.24403	-5.35979	3.4e-05	0.00075314	2.41128
HORVU4Hr1G003290	0.824942	5.5498	2.24e-05	0.000549874	2.41109
HORVU6Hr1G093740	5.33026	5.33317	3.61e-05	0.000788937	2.40921
HORVU5Hr1G039240	-2.77928	-5.33173	3.62e-05	0.000788989	2.40769
HORVU1Hr1G094840	1.16261	5.34164	3.54e-05	0.000778038	2.4065
HORVU4Hr1G058940	-1.37141	-5.57584	2.11e-05	0.000528299	2.40648
HORVU3Hr1G079950	1.71444	5.33584	3.59e-05	0.000785957	2.40568
HORVU2Hr1G108790	-2.24276	-5.3326	3.61e-05	0.000788937	2.40481
HORVU5Hr1G067790	-0.595966	-5.56464	2.16e-05	0.000538407	2.40346
HORVU6Hr1G014780	0.693865	5.47665	2.63e-05	0.000619065	2.40008
HORVU5Hr1G079640	2.93891	5.32852	3.65e-05	0.000793003	2.39826
HORVU1Hr1G016720	-2.81706	-5.38942	3.19e-05	0.000718429	2.39699
HORVU7Hr1G118150	0.943531	5.42673	2.93e-05	0.000674732	2.39591
HORVU1Hr1G039050	-0.495199	-5.72494	1.52e-05	0.000417504	2.39571
HORVU2Hr1G107040	1.28289	5.51209	2.43e-05	0.000585492	2.39513
HORVU3Hr1G093080	-1.96896	-5.65572	1.77e-05	0.000470289	2.39355
HORVU6Hr1G061010	-0.420957	-5.84826	1.17e-05	0.000340676	2.3903
HORVU2Hr1G102920	2.71375	5.59576	2.02e-05	0.00051182	2.38581
HORVU6Hr1G072300	-1.12515	-5.45757	2.74e-05	0.000638465	2.38077
HORVU7Hr1G003490	1.55362	5.38751	3.2e-05	0.000720095	2.38065
HORVU7Hr1G020830	6.28851	5.32692	3.66e-05	0.000794269	2.37822
HORVU7Hr1G091720	-0.532956	-5.76038	1.41e-05	0.000392463	2.37776
HORVU1Hr1G003250	-0.823444	-5.44361	2.83e-05	0.000653924	2.37703
HORVU1Hr1G000710	-0.563085	-5.60475	1.98e-05	0.000506038	2.37693
HORVU1Hr1G087520	-0.885036	-5.39579	3.14e-05	0.000710689	2.37484
HORVU1Hr1G075820	0.677482	5.51367	2.42e-05	0.000584265	2.37244
HORVU6Hr1G087090	0.495739	5.58155	2.09e-05	0.00052336	2.36966
HORVU1Hr1G091970	-2.12778	-5.34329	3.53e-05	0.00077606	2.36948
HORVU6Hr1G011790	0.546508	5.60041	2e-05	0.000509215	2.36934
HORVU6Hr1G066400	-2.44401	-5.51125	2.43e-05	0.000585492	2.36919
HORVU2Hr1G065800	0.479003	5.55168	2.23e-05	0.000549874	2.36661
HORVU4Hr1G024500	-1.93432	-5.36611	3.35e-05	0.000745558	2.36576
HORVU4Hr1G025320	-0.755617	-5.51923	2.39e-05	0.00057939	2.36167
HORVU6Hr1G027570	-0.677186	-5.48167	2.6e-05	0.00061371	2.36097
HORVU3Hr1G116360	-0.640234	-5.51117	2.43e-05	0.000585492	2.36012
HORVU3Hr1G019570	-0.849738	-5.56924	2.14e-05	0.000534	2.36006
HORVU5Hr1G102200	2.82247	5.30936	3.81e-05	0.000816753	2.35949
HORVU7Hr1G093370	-0.774144	-5.54491	2.26e-05	0.000554652	2.35594
HORVU2Hr1G067740	-2.56221	-5.31553	3.75e-05	0.000811245	2.35426
HORVU6Hr1G082220	-2.8609	-5.30642	3.83e-05	0.000820631	2.35232
HORVU2Hr1G021530	-4.11593	-5.30499	3.84e-05	0.000822296	2.35206
HORVU5Hr1G118500	-0.710484	-5.51998	2.39e-05	0.000578782	2.34973
HORVU2Hr1G011200	-0.605587	-5.44577	2.81e-05	0.000652087	2.34872
HORVU7Hr1G001830	-1.4334	-5.55147	2.23e-05	0.000549874	2.34736
HORVU2Hr1G008980	1.23535	5.36979	3.33e-05	0.000741565	2.34198
HORVU0Hr1G039920	-0.616771	-5.39698	3.13e-05	0.000709323	2.33939
HORVU2Hr1G094620	-1.63514	-5.32789	3.65e-05	0.000793003	2.3383
HORVU3Hr1G085860	-0.95384	-5.52552	2.36e-05	0.000573168	2.33795
HORVU5Hr1G086610	-2.09176	-5.36133	3.39e-05	0.000751829	2.33702
HORVU1Hr1G079440	-2.70474	-5.50992	2.44e-05	0.000586394	2.33179
HORVU1Hr1G020240	0.706262	5.80552	1.28e-05	0.000364327	2.33134
HORVU3Hr1G113450	-2.64172	-5.30119	3.88e-05	0.000827495	2.32984
HORVU6Hr1G008640	3.9742	5.29529	3.93e-05	0.000835747	2.32951
HORVU3Hr1G050110	-1.83764	-5.31732	3.74e-05	0.000809622	2.32792
HORVU2Hr1G024280	4.07057	5.37	3.33e-05	0.000741565	2.32721
HORVU6Hr1G076450	2.08735	5.28781	3.99e-05	0.000844812	2.31201
HORVU2Hr1G078330	0.503673	5.43209	2.9e-05	0.00066846	2.30992
HORVU2Hr1G014550	-1.61067	-5.28988	3.97e-05	0.000842447	2.30758
HORVU7Hr1G082910	-0.640819	-5.64737	1.81e-05	0.000476188	2.3067
HORVU2Hr1G105870	1.91764	5.31512	3.76e-05	0.000811245	2.30512
HORVU2Hr1G028780	-1.12285	-5.61071	1.96e-05	0.000500402	2.30491
HORVU5Hr1G100800	-2.33113	-5.28901	3.98e-05	0.000843454	2.30379
HORVU2Hr1G042350	-3.43049	-5.3323	3.62e-05	0.000788937	2.30294
HORVU2Hr1G112170	3.16225	5.28979	3.97e-05	0.000842447	2.30283
HORVU7Hr1G111190	-2.88246	-5.28163	4.05e-05	0.000852899	2.30264
HORVU6Hr1G036760	2.24973	5.28757	3.99e-05	0.000844812	2.29949
HORVU4Hr1G050930	0.719306	5.62397	1.9e-05	0.000490809	2.29834
HORVU7Hr1G044070	-0.457415	-5.72008	1.54e-05	0.000420794	2.29709
HORVU2Hr1G073210	2.90928	5.2773	4.09e-05	0.000858873	2.29333
HORVU1Hr1G057570	-0.399818	-5.57352	2.12e-05	0.000529995	2.28116
HORVU2Hr1G068360	-0.393068	-5.67117	1.71e-05	0.000458424	2.27728
HORVU5Hr1G109430	-0.328052	-5.65212	1.79e-05	0.000472829	2.27661
HORVU5Hr1G020430	-0.486047	-5.54045	2.28e-05	0.000557708	2.27311
HORVU6Hr1G013230	-0.608822	-5.52491	2.36e-05	0.00057358	2.27224
HORVU7Hr1G089370	-3.83753	-5.28982	3.97e-05	0.000842447	2.27121
HORVU3Hr1G088160	-2.01178	-5.48569	2.58e-05	0.000610829	2.2701
HORVU2Hr1G018550	-3.44914	-5.28727	4e-05	0.000844895	2.26998
HORVU3Hr1G036780	-1.74031	-5.30595	3.83e-05	0.000820984	2.26955
HORVU6Hr1G083120	-0.578709	-5.64531	1.81e-05	0.00047739	2.26741
HORVU7Hr1G039550	-4.15791	-5.28762	3.99e-05	0.000844812	2.26667
HORVU6Hr1G011020	-2.51572	-5.37734	3.27e-05	0.000733367	2.26587
HORVU2Hr1G122030	-2.1924	-5.26337	4.22e-05	0.000880829	2.26558
HORVU4Hr1G070320	0.663016	5.45894	2.73e-05	0.000637337	2.26485
HORVU3Hr1G019530	0.852148	5.50188	2.49e-05	0.000594718	2.26467
HORVU3Hr1G040710	-0.698827	-5.59648	2.02e-05	0.000511424	2.26013
HORVU3Hr1G027730	-0.342674	-5.61571	1.94e-05	0.000497192	2.25936
HORVU5Hr1G026650	-1.68278	-5.44493	2.82e-05	0.000652778	2.25853
HORVU6Hr1G016330	-2.17602	-5.29266	3.95e-05	0.000839196	2.25747
HORVU5Hr1G079470	0.532424	5.62726	1.89e-05	0.000488985	2.256
HORVU6Hr1G019130	-0.548189	-5.63254	1.87e-05	0.000485279	2.2549
HORVU4Hr1G068540	-2.01912	-5.3145	3.76e-05	0.000811626	2.25247
HORVU3Hr1G091480	0.967974	5.46539	2.69e-05	0.00063091	2.25231
HORVU3Hr1G026110	-1.59717	-5.2579	4.27e-05	0.000889045	2.24494
HORVU4Hr1G072270	-0.979818	-5.43839	2.86e-05	0.000660739	2.24259
HORVU4Hr1G072580	-3.92594	-5.25431	4.3e-05	0.000895042	2.24208
HORVU5Hr1G122170	-0.763929	-5.577	2.11e-05	0.000527956	2.23758
HORVU2Hr1G043970	-0.548803	-5.46644	2.69e-05	0.00062982	2.23478
HORVU0Hr1G032100	2.18089	5.24843	4.36e-05	0.000903552	2.23436
HORVU6Hr1G053980	-2.64544	-5.2458	4.38e-05	0.000906973	2.22832
HORVU7Hr1G078410	-0.562488	-5.61297	1.95e-05	0.00049922	2.22723
HORVU3Hr1G011620	1.39085	5.28317	4.03e-05	0.000851325	2.22616
HORVU4Hr1G050680	-1.9976	-5.35049	3.47e-05	0.000766283	2.22524
HORVU5Hr1G067110	-0.581894	-5.49174	2.54e-05	0.000605259	2.21961
HORVU1Hr1G041240	2.16559	5.24131	4.43e-05	0.000912749	2.21803
HORVU0Hr1G021000	-0.50453	-5.45775	2.74e-05	0.000638465	2.21726
HORVU1Hr1G043430	-2.77363	-5.24042	4.44e-05	0.000913316	2.21593
HORVU2Hr1G023940	-0.636973	-5.4542	2.76e-05	0.000642424	2.21387
HORVU4Hr1G078990	-2.72738	-5.28279	4.04e-05	0.000851584	2.21375
HORVU2Hr1G041550	-0.38169	-5.5542	2.21e-05	0.000548165	2.21333
HORVU4Hr1G082510	2.5767	5.23774	4.46e-05	0.000916418	2.21202
HORVU3Hr1G093170	3.03757	5.23737	4.47e-05	0.000916418	2.21017
HORVU2Hr1G126130	-4.81003	-5.27998	4.06e-05	0.000855583	2.20823
HORVU4Hr1G000650	0.542558	5.56251	2.17e-05	0.000539251	2.20767
HORVU6Hr1G005260	1.58423	5.47566	2.63e-05	0.000620062	2.20645
HORVU1Hr1G074200	2.27017	5.24357	4.41e-05	0.00090961	2.19743
HORVU5Hr1G106010	4.99658	5.23214	4.52e-05	0.00092496	2.19579
HORVU3Hr1G037790	-0.378196	-5.67373	1.7e-05	0.000456483	2.19332
HORVU3Hr1G049780	1.62382	5.25683	4.28e-05	0.000890492	2.19269
HORVU2Hr1G025530	-0.517742	-5.6197	1.92e-05	0.000493813	2.18956
HORVU2Hr1G090210	-2.88249	-5.29099	3.96e-05	0.000841539	2.18886
HORVU1Hr1G001560	-1.62375	-5.30944	3.8e-05	0.000816753	2.18562
HORVU7Hr1G031250	-2.17972	-5.23806	4.46e-05	0.000916418	2.18519
HORVU3Hr1G108140	1.51106	5.22379	4.6e-05	0.000935633	2.18172
HORVU5Hr1G042080	-0.782469	-5.63212	1.87e-05	0.000485279	2.18164
HORVU3Hr1G039040	-0.840508	-5.33269	3.61e-05	0.000788937	2.17744
HORVU7Hr1G031290	-2.02483	-5.23125	4.53e-05	0.000925409	2.17564
HORVU5Hr1G087670	-2.14227	-5.22662	4.58e-05	0.000932117	2.17453
HORVU4Hr1G086790	-0.419255	-5.52633	2.35e-05	0.000572839	2.17186
HORVU5Hr1G065960	0.693472	5.66105	1.75e-05	0.00046617	2.16712
HORVU3Hr1G018840	0.90725	5.29248	3.95e-05	0.000839196	2.14816
HORVU1Hr1G084220	-0.346556	-5.49938	2.5e-05	0.000597341	2.1477
HORVU4Hr1G058810	-2.52638	-5.37175	3.31e-05	0.000739598	2.14242
HORVU2Hr1G077000	0.992077	5.32788	3.65e-05	0.000793003	2.1424
HORVU2Hr1G010380	-0.421586	-5.70656	1.59e-05	0.000430427	2.1382
HORVU7Hr1G076310	0.843617	5.48243	2.59e-05	0.000613043	2.13767
HORVU7Hr1G088570	0.846685	5.33216	3.62e-05	0.000788937	2.1358
HORVU0Hr1G020320	1.91511	5.32417	3.68e-05	0.000798697	2.13416
HORVU3Hr1G053900	2.52364	5.30314	3.86e-05	0.000824624	2.13397
HORVU7Hr1G072420	-0.394813	-5.50822	2.45e-05	0.000588239	2.13217
HORVU3Hr1G001250	0.832683	5.49339	2.53e-05	0.000603411	2.12969
HORVU4Hr1G009880	-2.12661	-5.21667	4.68e-05	0.000947067	2.12739
HORVU5Hr1G069040	-2.02692	-5.25136	4.33e-05	0.000898915	2.12477
HORVU7Hr1G031190	-1.24377	-5.40084	3.11e-05	0.000704481	2.12472
HORVU3Hr1G116440	1.11272	5.27801	4.08e-05	0.000858286	2.12407
HORVU5Hr1G088410	-0.711673	-5.37408	3.3e-05	0.000736605	2.12259
HORVU6Hr1G011540	-1.49738	-5.19488	4.91e-05	0.000986455	2.12109
HORVU1Hr1G056490	-0.435033	-5.46342	2.71e-05	0.000632179	2.12003
HORVU5Hr1G096540	-1.74778	-5.23641	4.48e-05	0.000917605	2.11966
HORVU1Hr1G016500	-1.89217	-5.20714	4.78e-05	0.000964183	2.11955
HORVU2Hr1G044220	-3.62607	-5.22968	4.54e-05	0.000927656	2.11678
HORVU7Hr1G111130	0.85364	5.5964	2.02e-05	0.000511424	2.11617
HORVU5Hr1G009180	-2.87841	-5.25997	4.25e-05	0.000886145	2.11549
HORVU3Hr1G071090	-0.509937	-5.5136	2.42e-05	0.000584265	2.11531
HORVU2Hr1G033450	-0.836782	-5.37576	3.28e-05	0.000735143	2.11343
HORVU3Hr1G081050	-1.47828	-5.34096	3.55e-05	0.000778799	2.11127
HORVU1Hr1G082950	2.11353	5.25121	4.33e-05	0.000898915	2.10967
HORVU1Hr1G058180	-0.447659	-5.5072	2.46e-05	0.000589214	2.10832
HORVU7Hr1G046800	1.07708	5.26738	4.18e-05	0.000874378	2.1055
HORVU7Hr1G085570	0.686735	5.34811	3.49e-05	0.000769916	2.10225
HORVU7Hr1G089230	-2.4482	-5.31369	3.77e-05	0.00081253	2.09911
HORVU7Hr1G085500	-0.635709	-5.42001	2.98e-05	0.000682207	2.09804
HORVU3Hr1G040920	-2.55315	-5.22743	4.57e-05	0.000931224	2.09779
HORVU5Hr1G043520	-0.275281	-5.51164	2.43e-05	0.000585492	2.09608
HORVU2Hr1G016650	-0.676	-5.56299	2.17e-05	0.000539022	2.0932
HORVU1Hr1G049160	-2.02511	-5.18362	5.04e-05	0.00100603	2.0925
HORVU7Hr1G058490	-0.552026	-5.46509	2.7e-05	0.000630962	2.09083
HORVU2Hr1G102460	-2.60854	-5.24428	4.4e-05	0.000908648	2.08776
HORVU6Hr1G011510	-1.88568	-5.40431	3.08e-05	0.000701082	2.08147
HORVU4Hr1G090540	-2.78168	-5.17527	5.13e-05	0.0010209	2.081
HORVU1Hr1G035720	-2.83297	-5.42656	2.93e-05	0.000674732	2.07951
HORVU4Hr1G075710	-0.610963	-5.79474	1.31e-05	0.000370921	2.07792
HORVU7Hr1G023730	-1.38315	-5.36792	3.34e-05	0.00074382	2.07183
HORVU5Hr1G050230	-0.722431	-5.2969	3.91e-05	0.000833208	2.07105
HORVU2Hr1G032890	1.83474	5.40292	3.09e-05	0.000702437	2.06599
HORVU3Hr1G109570	-1.26417	-5.16833	5.21e-05	0.00103122	2.06451
HORVU6Hr1G070600	0.95775	5.4351	2.88e-05	0.000664795	2.05461
HORVU4Hr1G077000	-0.407189	-5.39055	3.18e-05	0.000717039	2.0535
HORVU6Hr1G090870	-3.0638	-5.16413	5.26e-05	0.00103631	2.05256
HORVU6Hr1G056610	-0.983703	-5.35428	3.44e-05	0.000760717	2.05162
HORVU5Hr1G081190	-0.607234	-5.51789	2.4e-05	0.000580397	2.05034
HORVU7Hr1G037000	1.97292	5.26657	4.19e-05	0.000875502	2.04902
HORVU2Hr1G096070	-1.48145	-5.30034	3.88e-05	0.000828616	2.04862
HORVU0Hr1G009470	-2.21113	-5.24036	4.44e-05	0.000913316	2.04762
HORVU5Hr1G017680	-0.384168	-5.37127	3.32e-05	0.000739971	2.0465
HORVU0Hr1G029490	-1.39502	-5.18703	5e-05	0.0010004	2.04581
HORVU4Hr1G080890	3.61599	5.20504	4.8e-05	0.000967736	2.04568
HORVU2Hr1G121650	3.35124	5.15754	5.34e-05	0.00104757	2.04491
HORVU6Hr1G095320	-0.71579	-5.36023	3.4e-05	0.00075307	2.04166
HORVU2Hr1G004930	0.3656	5.47046	2.66e-05	0.000625243	2.04113
HORVU7Hr1G106540	1.69024	5.33964	3.56e-05	0.000780652	2.04101
HORVU7Hr1G093490	-1.01481	-5.228	4.56e-05	0.000930676	2.0389
HORVU7Hr1G096250	-2.54225	-5.17049	5.19e-05	0.00102777	2.03806
HORVU6Hr1G092440	0.465721	5.57604	2.11e-05	0.000528299	2.03581
HORVU5Hr1G038920	-0.508767	-5.67426	1.7e-05	0.000456483	2.03496
HORVU4Hr1G003450	2.32236	5.1801	5.08e-05	0.00101247	2.03275
HORVU1Hr1G007290	-2.63395	-5.16012	5.31e-05	0.00104411	2.03013
HORVU6Hr1G008320	-3.29932	-5.19405	4.92e-05	0.000986824	2.02977
HORVU4Hr1G008700	-1.19135	-5.674	1.7e-05	0.000456483	2.02436
HORVU1Hr1G073680	-2.54123	-5.25151	4.33e-05	0.000898915	2.02114
HORVU3Hr1G068270	3.08759	5.14441	5.5e-05	0.00107341	2.01751
HORVU4Hr1G010540	-1.72192	-5.15238	5.4e-05	0.00105766	2.01288
HORVU3Hr1G097860	-1.96862	-5.1895	4.97e-05	0.000995823	2.01098
HORVU2Hr1G127650	1.65525	5.36664	3.35e-05	0.000745507	2.00773
HORVU4Hr1G017450	0.416276	5.63701	1.85e-05	0.000483575	2.00422
HORVU7Hr1G028880	-0.76567	-5.39949	3.12e-05	0.000706187	1.99871
HORVU7Hr1G063970	-0.406079	-5.73967	1.48e-05	0.000406008	1.99671
HORVU2Hr1G022490	-0.759795	-5.31275	3.78e-05	0.000813038	1.99647
HORVU4Hr1G016160	-1.05905	-5.34233	3.54e-05	0.000777288	1.99604
HORVU7Hr1G047980	0.505501	5.47758	2.62e-05	0.000618162	1.9953
HORVU4Hr1G076770	-0.303952	-5.5503	2.23e-05	0.000549874	1.9938
HORVU6Hr1G017830	1.25503	5.14608	5.48e-05	0.00107006	1.99292
HORVU2Hr1G036240	-0.404054	-5.39075	3.18e-05	0.000717039	1.99266
HORVU7Hr1G074530	2.63587	5.31554	3.75e-05	0.000811245	1.98679
HORVU2Hr1G017370	0.944	5.33449	3.6e-05	0.000787899	1.98181
HORVU3Hr1G026600	1.73001	5.13984	5.56e-05	0.00108249	1.97884
HORVU7Hr1G089470	-0.414749	-5.42245	2.96e-05	0.000680104	1.97805
HORVU7Hr1G088600	-0.925859	-5.18326	5.04e-05	0.00100609	1.97772
HORVU2Hr1G021540	-2.46843	-5.14424	5.5e-05	0.00107341	1.97492
HORVU7Hr1G058090	-1.08402	-5.28705	4e-05	0.000844895	1.97383
HORVU1Hr1G064560	0.320308	5.46193	2.71e-05	0.00063351	1.96738
HORVU6Hr1G028690	-0.901667	-5.41859	2.99e-05	0.000683965	1.96694
HORVU6Hr1G058780	1.59004	5.46358	2.7e-05	0.000632179	1.96146
HORVU7Hr1G001450	0.738461	5.36617	3.35e-05	0.000745558	1.9614
HORVU7Hr1G021310	2.82129	5.11681	5.85e-05	0.00113024	1.95965
HORVU3Hr1G024150	-0.605382	-5.27815	4.08e-05	0.000858286	1.95584
HORVU1Hr1G093240	-0.532743	-5.42775	2.93e-05	0.000674517	1.94394
HORVU5Hr1G104680	2.14141	5.22598	4.58e-05	0.00093296	1.94317
HORVU4Hr1G043760	2.24975	5.11876	5.82e-05	0.00112656	1.94259
HORVU1Hr1G009630	-0.936498	-5.32178	3.7e-05	0.00080252	1.94156
HORVU1Hr1G064970	1.34994	5.28193	4.05e-05	0.000852773	1.94142
HORVU2Hr1G045440	-0.555317	-5.4723	2.65e-05	0.000623935	1.94081
HORVU1Hr1G094740	-0.352841	-5.63072	1.87e-05	0.000486446	1.94033
HORVU2Hr1G034040	-0.52857	-5.48612	2.57e-05	0.000610605	1.93994
HORVU4Hr1G068820	-0.627257	-5.51603	2.41e-05	0.000582066	1.93895
HORVU1Hr1G022390	-2.29484	-5.24431	4.4e-05	0.000908648	1.93562
HORVU2Hr1G088900	-1.35899	-5.19325	4.93e-05	0.000988075	1.9325
HORVU4Hr1G081420	1.49091	5.23042	4.54e-05	0.000926617	1.92715
HORVU7Hr1G074440	-1.35554	-5.16707	5.23e-05	0.0010325	1.92478
HORVU4Hr1G003820	-0.379688	-5.41079	3.04e-05	0.000693878	1.92118
HORVU4Hr1G016350	-0.548692	-5.33273	3.61e-05	0.000788937	1.91981
HORVU2Hr1G102980	-2.3652	-5.09785	6.1e-05	0.00116875	1.91979
HORVU6Hr1G018330	-0.693066	-5.48454	2.58e-05	0.000611283	1.91758
HORVU4Hr1G012770	-0.539532	-5.36445	3.37e-05	0.000747673	1.91518
HORVU1Hr1G070140	-2.93578	-5.11174	5.92e-05	0.00113891	1.91451
HORVU2Hr1G022720	-1.34933	-5.41712	3e-05	0.000685406	1.9128
HORVU7Hr1G040970	2.66927	5.10716	5.98e-05	0.00114679	1.91059
HORVU1Hr1G023070	-0.572502	-5.39338	3.16e-05	0.000713376	1.91031
HORVU4Hr1G059840	-0.238369	-5.56755	2.15e-05	0.000535317	1.90514
HORVU2Hr1G016560	-1.89431	-5.12533	5.74e-05	0.00111334	1.90215
HORVU3Hr1G090450	1.99888	5.09714	6.11e-05	0.00117005	1.90194
HORVU6Hr1G002550	-2.02102	-5.25262	4.32e-05	0.000897947	1.89814
HORVU5Hr1G114840	-0.893923	-5.31033	3.8e-05	0.0008161	1.89554
HORVU7Hr1G087800	3.90063	5.0966	6.12e-05	0.0011709	1.89489
HORVU7Hr1G090100	1.4788	5.58665	2.06e-05	0.00051983	1.89474
HORVU7Hr1G037320	1.54236	5.11521	5.87e-05	0.00113172	1.89359
HORVU7Hr1G034470	-2.54713	-5.2414	4.43e-05	0.000912749	1.89104
HORVU2Hr1G010860	-1.35235	-5.12242	5.78e-05	0.00111843	1.8886
HORVU7Hr1G054670	-0.449499	-5.60383	1.99e-05	0.000506543	1.88588
HORVU0Hr1G022140	2.8069	5.08059	6.35e-05	0.00120546	1.88417
HORVU7Hr1G014140	-0.42146	-5.43976	2.85e-05	0.000659122	1.88308
HORVU4Hr1G055240	-0.504656	-5.36202	3.39e-05	0.000751089	1.88303
HORVU7Hr1G000150	-1.09189	-5.21957	4.65e-05	0.000942081	1.87965
HORVU7Hr1G081720	0.774285	5.33795	3.57e-05	0.000783146	1.87596
HORVU3Hr1G084310	-0.851197	-5.58738	2.06e-05	0.00051933	1.87411
HORVU3Hr1G060480	-0.399973	-5.33252	3.61e-05	0.000788937	1.8737
HORVU0Hr1G002360	-3.2651	-5.08798	6.24e-05	0.00118922	1.87311
HORVU1Hr1G047640	0.713244	5.29416	3.94e-05	0.000837357	1.87295
HORVU1Hr1G004200	-0.63823	-5.35589	3.43e-05	0.000758426	1.87284
HORVU4Hr1G083950	0.668987	5.30319	3.86e-05	0.000824624	1.86956
HORVU1Hr1G083840	-0.54319	-5.71583	1.56e-05	0.000423256	1.86279
HORVU3Hr1G087970	-2.52941	-5.06516	6.57e-05	0.00123814	1.85116
HORVU3Hr1G070850	2.33561	5.08278	6.31e-05	0.00120059	1.84934
HORVU2Hr1G001550	2.3466	5.10176	6.05e-05	0.00115966	1.84896
HORVU7Hr1G087700	-1.06132	-5.11926	5.82e-05	0.00112586	1.84827
HORVU4Hr1G005140	-3.68127	-5.06527	6.57e-05	0.00123814	1.84739
HORVU2Hr1G095600	1.72222	5.0775	6.39e-05	0.00121173	1.84605
HORVU5Hr1G097000	-0.355881	-5.31352	3.77e-05	0.00081253	1.84027
HORVU7Hr1G115830	-2.10219	-5.13476	5.62e-05	0.00109326	1.83978
HORVU1Hr1G076060	-0.777083	-5.23741	4.47e-05	0.000916418	1.83816
HORVU2Hr1G017290	-1.07359	-5.44567	2.81e-05	0.000652087	1.83764
HORVU6Hr1G036510	-1.5231	-5.13983	5.56e-05	0.00108249	1.83495
HORVU0Hr1G005770	-0.724969	-5.12293	5.77e-05	0.00111826	1.83414
HORVU2Hr1G099730	-2.70557	-5.07564	6.42e-05	0.00121566	1.83205
HORVU7Hr1G101230	0.509218	5.27785	4.08e-05	0.000858286	1.83159
HORVU2Hr1G035810	1.2927	5.29986	3.89e-05	0.000829071	1.83095
HORVU3Hr1G013170	-2.82992	-5.05363	6.74e-05	0.00126228	1.82786
HORVU2Hr1G119160	1.88545	5.06344	6.59e-05	0.00124186	1.8203
HORVU0Hr1G017610	-2.80135	-5.04991	6.8e-05	0.00126928	1.81978
HORVU3Hr1G038460	-0.40397	-5.38857	3.19e-05	0.000719386	1.81172
HORVU7Hr1G087900	0.816215	5.33004	3.63e-05	0.000790939	1.80849
HORVU3Hr1G028240	-0.982501	-5.16608	5.24e-05	0.00103266	1.80365
HORVU5Hr1G111480	-0.905556	-5.31527	3.76e-05	0.000811245	1.80319
HORVU7Hr1G037220	-1.88884	-5.05313	6.75e-05	0.00126311	1.79847
HORVU5Hr1G083920	-2.17334	-5.07943	6.36e-05	0.00120764	1.79455
HORVU2Hr1G100720	0.574514	5.38711	3.2e-05	0.000720095	1.79119
HORVU1Hr1G024460	-0.813983	-5.16724	5.23e-05	0.0010325	1.78877
HORVU2Hr1G022640	1.33605	5.19857	4.87e-05	0.000979339	1.78521
HORVU4Hr1G060870	1.62093	5.13038	5.67e-05	0.00110242	1.7845
HORVU7Hr1G059130	0.664324	5.21583	4.69e-05	0.00094756	1.77977
HORVU4Hr1G090660	-0.917693	-5.43682	2.87e-05	0.00066266	1.77914
HORVU5Hr1G106440	-0.540843	-5.55861	2.19e-05	0.000543219	1.77622
HORVU2Hr1G081530	-2.0065	-5.04682	6.85e-05	0.00127516	1.77621
HORVU3Hr1G100320	-3.32348	-5.03647	7.01e-05	0.0012967	1.77459
HORVU0Hr1G015980	2.7675	5.02733	7.15e-05	0.00131389	1.77292
HORVU6Hr1G007010	-3.28295	-5.07135	6.48e-05	0.00122507	1.7725
HORVU1Hr1G008360	-2.52982	-5.24783	4.36e-05	0.000904295	1.77165
HORVU7Hr1G073520	-0.689215	-5.15884	5.32e-05	0.00104556	1.76807
HORVU3Hr1G019410	2.8172	5.07027	6.49e-05	0.0012269	1.76805
HORVU4Hr1G079010	-2.30202	-5.07833	6.38e-05	0.00121005	1.76767
HORVU6Hr1G068760	0.709155	5.17655	5.12e-05	0.001019	1.76433
HORVU2Hr1G105560	3.81067	5.0262	7.17e-05	0.00131646	1.76427
HORVU5Hr1G116380	-0.87087	-5.17627	5.12e-05	0.00101912	1.7619
HORVU5Hr1G063540	-0.995511	-5.22566	4.59e-05	0.000933157	1.76013
HORVU4Hr1G071300	-1.13089	-5.2379	4.46e-05	0.000916418	1.75973
HORVU2Hr1G099790	-3.10695	-5.02844	7.13e-05	0.00131208	1.75935
HORVU4Hr1G000780	-1.59354	-5.1637	5.27e-05	0.0010368	1.75918
HORVU1Hr1G094530	-0.355993	-5.48983	2.55e-05	0.000606772	1.75759
HORVU6Hr1G009100	-1.28973	-5.17114	5.18e-05	0.00102679	1.75307
HORVU4Hr1G070610	2.29324	5.1893	4.97e-05	0.000995823	1.75149
HORVU3Hr1G093290	-0.543497	-5.31692	3.74e-05	0.000809918	1.75105
HORVU6Hr1G013530	-2.22258	-5.12249	5.78e-05	0.00111843	1.7499
HORVU6Hr1G032070	-0.522698	-5.40943	3.05e-05	0.000695163	1.74894
HORVU2Hr1G122950	-0.616207	-5.33164	3.62e-05	0.000788989	1.74804
HORVU6Hr1G055270	-2.11268	-5.10206	6.05e-05	0.00115943	1.74475
HORVU5Hr1G000110	1.58274	5.16996	5.19e-05	0.00102847	1.74434
HORVU5Hr1G121800	-2.70619	-5.03818	6.98e-05	0.00129293	1.74052
HORVU6Hr1G052970	-0.49505	-5.31052	3.8e-05	0.0008161	1.73958
HORVU7Hr1G122470	-3.68247	-5.0254	7.18e-05	0.00131716	1.73869
HORVU5Hr1G117590	0.736917	5.12397	5.76e-05	0.0011162	1.73816
HORVU7Hr1G029310	-2.85412	-5.01648	7.33e-05	0.00133895	1.73789
HORVU7Hr1G042960	-3.70736	-5.03093	7.09e-05	0.00130691	1.73688
HORVU1Hr1G009900	-0.566846	-5.36883	3.33e-05	0.000742737	1.73539
HORVU5Hr1G070560	-0.399584	-5.26393	4.21e-05	0.000880207	1.73522
HORVU4Hr1G034750	-0.475193	-5.24664	4.38e-05	0.000905748	1.73518
HORVU6Hr1G086060	-0.661175	-5.26974	4.16e-05	0.000871622	1.72991
HORVU1Hr1G075550	1.30317	5.42678	2.93e-05	0.000674732	1.72908
HORVU6Hr1G058000	0.74935	5.18315	5.04e-05	0.00100609	1.72881
HORVU5Hr1G066080	-0.668497	-5.18439	5.03e-05	0.0010053	1.72758
HORVU7Hr1G010620	-1.84593	-5.04769	6.83e-05	0.00127327	1.72715
HORVU3Hr1G071540	-0.498571	-5.216	4.69e-05	0.00094756	1.72559
HORVU4Hr1G000020	-0.508689	-5.36008	3.4e-05	0.00075307	1.72449
HORVU1Hr1G090030	-0.919722	-5.09493	6.14e-05	0.00117362	1.72375
HORVU3Hr1G086100	1.19738	5.48505	2.58e-05	0.000611283	1.72249
HORVU6Hr1G061200	-0.312719	-5.29885	3.9e-05	0.000830049	1.72125
HORVU6Hr1G076760	0.945878	5.309	3.81e-05	0.000816753	1.72055
HORVU2Hr1G023420	1.68919	5.16644	5.23e-05	0.0010325	1.71781
HORVU1Hr1G026840	-0.554472	-5.52967	2.34e-05	0.000569345	1.71705
HORVU5Hr1G119680	-3.39514	-5.04285	6.91e-05	0.00128372	1.71528
HORVU7Hr1G096350	-3.35593	-5.00072	7.59e-05	0.00137409	1.70965
HORVU2Hr1G108070	0.682963	5.25175	4.33e-05	0.000898915	1.70948
HORVU5Hr1G007770	0.696644	5.34476	3.52e-05	0.000773961	1.70734
HORVU3Hr1G022950	-2.81035	-5.08045	6.35e-05	0.00120546	1.7072
HORVU7Hr1G012650	-1.75669	-4.99541	7.69e-05	0.00138309	1.70604
HORVU4Hr1G072440	-3.02939	-5.09384	6.16e-05	0.00117592	1.6982
HORVU7Hr1G021260	1.24673	5.27065	4.15e-05	0.00087078	1.69615
HORVU7Hr1G087590	-0.312306	-5.38607	3.21e-05	0.000721332	1.69368
HORVU2Hr1G004070	-1.24934	-5.2411	4.43e-05	0.000912749	1.69124
HORVU4Hr1G074720	-0.450841	-5.19783	4.88e-05	0.000980468	1.68994
HORVU4Hr1G063240	-2.10167	-5.05861	6.67e-05	0.00125177	1.68967
HORVU6Hr1G056280	-0.560346	-5.21478	4.7e-05	0.000949302	1.68172
[truncated: 4,172 more rows]

## Sheet: C_SvsK
ID	log2FC	t	P.Value	adj.P.Val	B
HORVU5Hr1G096000	-4.58897	-30.0641	1.12e-17	4.47e-13	30.6881
HORVU1Hr1G071260	-4.40161	-27.9545	4.44e-17	8.84e-13	29.2924
HORVU4Hr1G076100	-2.22352	-24.6212	4.82e-16	6.41e-12	26.9912
HORVU5Hr1G067880	-4.68936	-22.8747	1.91e-15	1.76e-11	25.5492
HORVU6Hr1G070330	-2.30943	-22.511	2.57e-15	1.76e-11	25.2271
HORVU7Hr1G047700	-4.41726	-22.4758	2.65e-15	1.76e-11	25.1646
HORVU4Hr1G073630	-2.82372	-22.2584	3.17e-15	1.81e-11	24.9367
HORVU2Hr1G122370	-3.34977	-22.0635	3.74e-15	1.81e-11	24.8287
HORVU2Hr1G036870	-1.44518	-21.7181	5.01e-15	1.81e-11	24.6591
HORVU4Hr1G016410	-2.78317	-21.62	5.45e-15	1.81e-11	24.4419
HORVU6Hr1G033380	-2.92271	-21.5252	5.91e-15	1.81e-11	24.3697
HORVU3Hr1G022770	-4.2222	-21.3263	7.02e-15	2e-11	24.2785
HORVU5Hr1G026730	-2.79202	-21.0964	8.59e-15	2.28e-11	24.0005
HORVU7Hr1G004350	-2.37293	-20.9989	9.36e-15	2.33e-11	23.9644
HORVU7Hr1G088600	-3.64379	-21.9137	4.24e-15	1.81e-11	23.7002
HORVU6Hr1G063540	-2.87475	-20.2354	1.86e-14	4.35e-11	23.0409
HORVU5Hr1G006320	-3.77195	-18.9781	6.05e-14	1.27e-10	22.1794
HORVU7Hr1G077750	5.46575	21.6186	5.46e-15	1.81e-11	21.378
HORVU5Hr1G056950	2.12996	18.1493	1.37e-13	2.48e-10	21.3102
HORVU1Hr1G055350	-8.69046	-19.8567	2.63e-14	5.82e-11	21.2766
HORVU2Hr1G066480	-4.30077	-18.0214	1.56e-13	2.7e-10	21.2158
HORVU3Hr1G059130	-3.28792	-17.853	1.85e-13	2.91e-10	21.0654
HORVU7Hr1G006250	-2.05776	-17.8268	1.9e-13	2.91e-10	21.0366
HORVU4Hr1G083030	-1.80273	-17.9054	1.75e-13	2.91e-10	20.979
HORVU3Hr1G054640	-1.01842	-17.7917	1.97e-13	2.91e-10	20.9154
HORVU2Hr1G085280	-3.84732	-17.3985	2.96e-13	4.21e-10	20.5806
HORVU3Hr1G058220	-8.89433	-18.7535	7.53e-14	1.5e-10	20.4936
HORVU6Hr1G061450	-2.89164	-17.2241	3.56e-13	4.89e-10	20.1739
HORVU4Hr1G064720	-4.14498	-17.1359	3.91e-13	5.19e-10	20.1372
HORVU2Hr1G013450	-3.7229	-16.9262	4.88e-13	6.1e-10	20.043
HORVU3Hr1G050080	-4.18869	-16.9239	4.9e-13	6.1e-10	20.0105
HORVU1Hr1G066470	-6.9316	-18.221	1.28e-13	2.42e-10	19.7072
HORVU3Hr1G064080	-2.69324	-16.6696	6.44e-13	7.55e-10	19.5959
HORVU5Hr1G025900	-0.91281	-16.4253	8.41e-13	9.58e-10	19.4544
HORVU0Hr1G007360	-6.14199	-16.789	5.66e-13	6.83e-10	19.2567
HORVU2Hr1G075970	0.650262	15.7698	1.75e-12	1.79e-09	18.6171
HORVU6Hr1G033420	-1.40248	-15.499	2.39e-12	2.22e-09	18.5216
HORVU1Hr1G021760	-2.16279	-15.5603	2.23e-12	2.11e-09	18.5202
HORVU4Hr1G053820	-6.88714	-16.2975	9.69e-13	1.07e-09	18.2244
HORVU4Hr1G087730	-7.27856	-15.9175	1.48e-12	1.55e-09	17.9709
HORVU3Hr1G108670	-8.56773	-15.6143	2.09e-12	2.05e-09	17.9534
HORVU3Hr1G082460	-5.63477	-14.9728	4.44e-12	3.93e-09	17.7918
HORVU4Hr1G083140	-5.62408	-16.2409	1.03e-12	1.11e-09	17.7832
HORVU4Hr1G008680	-1.69491	-14.7976	5.47e-12	4.45e-09	17.7042
HORVU5Hr1G076140	-1.39634	-14.8931	4.88e-12	4.23e-09	17.6414
HORVU5Hr1G124390	-1.84025	-14.6794	6.31e-12	5.03e-09	17.5592
HORVU2Hr1G092800	-3.75631	-14.8627	5.06e-12	4.29e-09	17.5536
HORVU5Hr1G012890	-0.874332	-14.6066	6.89e-12	5.28e-09	17.3393
HORVU4Hr1G053810	-5.68826	-15.606	2.11e-12	2.05e-09	17.2586
HORVU7Hr1G122350	-6.48033	-14.6201	6.78e-12	5.28e-09	17.1233
HORVU2Hr1G114070	-7.1125	-14.5231	7.63e-12	5.74e-09	16.9798
HORVU1Hr1G078300	-2.52714	-14.1159	1.26e-11	9.15e-09	16.7781
HORVU5Hr1G097870	4.15814	15.4011	2.68e-12	2.43e-09	16.7573
HORVU3Hr1G067130	1.80104	13.9099	1.64e-11	1.12e-08	16.6081
HORVU5Hr1G042080	-2.0726	-13.9968	1.47e-11	1.03e-08	16.5575
HORVU6Hr1G091950	0.808003	14.1166	1.26e-11	9.15e-09	16.4088
HORVU5Hr1G018100	-4.40391	-13.6526	2.27e-11	1.42e-08	16.2939
HORVU4Hr1G053770	-4.3688	-14.8339	5.24e-12	4.35e-09	16.2532
HORVU4Hr1G081550	-5.54456	-13.7071	2.12e-11	1.38e-08	16.2328
HORVU4Hr1G090080	-8.48294	-13.6718	2.22e-11	1.42e-08	16.1977
HORVU4Hr1G057170	4.66382	13.849	1.77e-11	1.19e-08	16.147
HORVU5Hr1G104160	-1.37365	-13.4994	2.77e-11	1.68e-08	16.0514
HORVU3Hr1G104790	1.75696	13.4531	2.94e-11	1.74e-08	16.0081
HORVU2Hr1G092810	1.47882	13.4988	2.77e-11	1.68e-08	15.9981
HORVU5Hr1G094300	-1.02603	-13.8195	1.84e-11	1.22e-08	15.9497
HORVU4Hr1G081500	-5.08146	-13.4022	3.15e-11	1.82e-08	15.9101
HORVU6Hr1G060720	4.46803	13.6583	2.26e-11	1.42e-08	15.8431
HORVU6Hr1G024850	-5.35394	-14.0792	1.32e-11	9.41e-09	15.7313
HORVU1Hr1G073840	1.10996	13.4462	2.97e-11	1.74e-08	15.7273
HORVU3Hr1G087850	1.39784	13.1425	4.43e-11	2.42e-08	15.6324
HORVU4Hr1G067280	-3.85819	-13.2062	4.07e-11	2.25e-08	15.4764
HORVU3Hr1G030100	1.78218	13.0222	5.2e-11	2.73e-08	15.4538
HORVU2Hr1G045900	-1.89973	-13.3536	3.35e-11	1.91e-08	15.3999
HORVU3Hr1G002980	-4.47183	-13.131	4.5e-11	2.42e-08	15.3836
HORVU3Hr1G086500	-4.09839	-12.9457	5.76e-11	2.98e-08	15.3735
HORVU5Hr1G040970	1.84589	13.0799	4.81e-11	2.56e-08	15.2327
HORVU4Hr1G081570	-4.47942	-12.9316	5.87e-11	3e-08	15.1897
HORVU0Hr1G018200	-1.14574	-12.8546	6.51e-11	3.29e-08	14.9792
HORVU7Hr1G078330	-5.64732	-13.266	3.76e-11	2.11e-08	14.9407
HORVU4Hr1G089750	-8.58909	-12.6029	9.18e-11	4.46e-08	14.8329
HORVU6Hr1G090420	-7.59068	-12.8056	6.96e-11	3.42e-08	14.8171
HORVU3Hr1G114360	0.618515	12.8152	6.87e-11	3.42e-08	14.7223
HORVU4Hr1G081510	-7.69606	-12.5641	9.68e-11	4.65e-08	14.5962
HORVU2Hr1G044620	6.22997	12.476	1.09e-10	5.13e-08	14.5955
HORVU6Hr1G032290	-7.8471	-12.3808	1.25e-10	5.78e-08	14.5921
HORVU3Hr1G030890	4.44181	12.515	1.04e-10	4.91e-08	14.5516
HORVU4Hr1G053850	-8.65137	-12.3206	1.36e-10	6.15e-08	14.4911
HORVU2Hr1G000280	1.50512	12.2404	1.52e-10	6.8e-08	14.195
HORVU5Hr1G000780	0.889361	12.1695	1.68e-10	7.14e-08	14.1916
HORVU7Hr1G078850	-1.48281	-12.2272	1.55e-10	6.85e-08	14.1683
HORVU3Hr1G067380	2.20107	12.076	1.92e-10	7.95e-08	14.1654
HORVU2Hr1G067750	-1.96412	-12.1916	1.63e-10	7.12e-08	14.0685
HORVU4Hr1G014530	-3.63996	-11.9804	2.2e-10	8.92e-08	14.0527
HORVU0Hr1G017540	-1.1074	-12.1193	1.8e-10	7.56e-08	13.9912
HORVU5Hr1G024160	-2.03655	-12.0045	2.12e-10	8.71e-08	13.9868
HORVU6Hr1G026450	-6.0778	-12.3487	1.31e-10	5.98e-08	13.9644
HORVU2Hr1G070300	-2.09303	-11.9465	2.3e-10	9.18e-08	13.7553
HORVU1Hr1G032150	-5.78076	-11.9581	2.27e-10	9.12e-08	13.7388
HORVU4Hr1G053790	-9.30886	-11.8236	2.75e-10	1.08e-07	13.7369
HORVU4Hr1G008700	-2.32272	-12.1766	1.66e-10	7.14e-08	13.7253
HORVU3Hr1G015710	-5.90803	-12.1669	1.68e-10	7.14e-08	13.7242
HORVU5Hr1G048240	-1.77135	-11.753	3.04e-10	1.19e-07	13.5875
HORVU4Hr1G089870	-8.51745	-11.652	3.53e-10	1.31e-07	13.5626
HORVU4Hr1G011060	-4.39794	-11.7465	3.07e-10	1.19e-07	13.5573
HORVU0Hr1G009450	-2.45361	-11.6696	3.44e-10	1.3e-07	13.5296
HORVU7Hr1G020940	-4.26041	-11.6644	3.46e-10	1.3e-07	13.4863
HORVU7Hr1G098490	-2.6382	-11.6114	3.74e-10	1.38e-07	13.4496
HORVU7Hr1G047690	-6.03429	-11.7018	3.28e-10	1.26e-07	13.3996
HORVU4Hr1G082000	-3.17019	-11.5261	4.24e-10	1.54e-07	13.361
HORVU6Hr1G090040	-8.23114	-11.4798	4.54e-10	1.63e-07	13.3194
HORVU5Hr1G077700	-2.00126	-11.4559	4.7e-10	1.67e-07	13.2941
HORVU5Hr1G024040	-2.66009	-11.3271	5.7e-10	1.96e-07	13.0538
HORVU5Hr1G072530	-0.6967	-11.4244	4.93e-10	1.72e-07	12.9618
HORVU5Hr1G082420	5.65704	11.5425	4.14e-10	1.51e-07	12.9169
HORVU5Hr1G051310	-3.98642	-11.4081	5.05e-10	1.75e-07	12.9077
HORVU1Hr1G081410	-5.05876	-11.2237	6.65e-10	2.26e-07	12.8651
HORVU2Hr1G029000	-4.99299	-11.4295	4.89e-10	1.72e-07	12.8492
HORVU5Hr1G096310	1.75728	11.1005	8.01e-10	2.64e-07	12.7103
HORVU7Hr1G008320	0.762919	11.2156	6.73e-10	2.27e-07	12.6369
HORVU4Hr1G076570	1.16455	11.0347	8.85e-10	2.87e-07	12.6101
HORVU2Hr1G122800	-4.40319	-11.0836	8.21e-10	2.68e-07	12.5334
HORVU4Hr1G072630	0.830858	11.0069	9.23e-10	2.97e-07	12.514
HORVU7Hr1G088330	-1.4608	-10.9655	9.83e-10	3.13e-07	12.5119
HORVU7Hr1G020800	7.3476	10.9534	1e-09	3.17e-07	12.365
HORVU6Hr1G090180	-4.69729	-11.1258	7.7e-10	2.56e-07	12.3634
HORVU4Hr1G072260	-3.68972	-10.7838	1.3e-09	4.05e-07	12.2618
HORVU2Hr1G088860	-1.97521	-10.7726	1.32e-09	4.07e-07	12.2374
HORVU1Hr1G010740	-2.87608	-11.1243	7.72e-10	2.56e-07	12.1837
HORVU5Hr1G076030	1.09675	10.8595	1.16e-09	3.63e-07	12.1387
HORVU2Hr1G091590	-1.56026	-10.6821	1.52e-09	4.63e-07	12.1311
HORVU1Hr1G004790	-2.90325	-10.5295	1.93e-09	5.7e-07	11.9079
HORVU2Hr1G091460	-1.54217	-10.5758	1.8e-09	5.34e-07	11.8841
HORVU5Hr1G112340	2.31743	10.4885	2.06e-09	6e-07	11.8
HORVU1Hr1G070140	-4.37129	-10.4554	2.17e-09	6.18e-07	11.791
HORVU7Hr1G097270	-1.71873	-10.5768	1.79e-09	5.34e-07	11.6525
HORVU7Hr1G080360	3.49448	10.4397	2.23e-09	6.29e-07	11.6475
HORVU3Hr1G003820	-0.682649	-10.6218	1.67e-09	5.05e-07	11.6432
HORVU5Hr1G022760	1.13324	10.3931	2.4e-09	6.63e-07	11.6416
HORVU2Hr1G071860	-2.08348	-10.3778	2.46e-09	6.66e-07	11.626
HORVU4Hr1G013550	-0.800719	-10.5072	2e-09	5.86e-07	11.5701
HORVU5Hr1G078960	5.68676	10.4184	2.3e-09	6.46e-07	11.5272
HORVU4Hr1G050130	0.512664	10.3856	2.43e-09	6.66e-07	11.5014
HORVU2Hr1G034040	-0.989575	-10.4786	2.09e-09	6.05e-07	11.4636
HORVU1Hr1G045590	0.948867	10.3978	2.38e-09	6.63e-07	11.4466
HORVU5Hr1G019030	3.13412	10.3799	2.45e-09	6.66e-07	11.4417
HORVU2Hr1G078330	0.97079	10.2362	3.08e-09	8.18e-07	11.4283
HORVU7Hr1G039930	-0.796759	-10.4666	2.13e-09	6.12e-07	11.4203
HORVU5Hr1G023860	2.02263	10.2108	3.21e-09	8.47e-07	11.3938
HORVU1Hr1G061170	-2.29864	-10.1936	3.3e-09	8.55e-07	11.3748
HORVU2Hr1G126130	-9.1409	-10.1466	3.56e-09	9.03e-07	11.282
HORVU7Hr1G074650	-2.07529	-10.1274	3.67e-09	9.09e-07	11.2796
HORVU7Hr1G046230	1.2025	10.2005	3.26e-09	8.55e-07	11.2696
HORVU3Hr1G035680	2.68318	10.1105	3.77e-09	9.28e-07	11.2508
HORVU1Hr1G063420	3.69356	10.134	3.63e-09	9.09e-07	11.2153
HORVU5Hr1G109390	-1.0574	-10.1867	3.34e-09	8.57e-07	11.2115
HORVU1Hr1G062190	1.44631	10.0829	3.95e-09	9.47e-07	11.203
HORVU0Hr1G017720	-9.69359	-10.0836	3.94e-09	9.47e-07	11.168
HORVU6Hr1G063490	-1.11521	-10.7707	1.33e-09	4.07e-07	11.1385
HORVU1Hr1G059890	-0.747711	-10.1331	3.64e-09	9.09e-07	11.0167
HORVU3Hr1G072540	0.965049	10.1306	3.65e-09	9.09e-07	11.0068
HORVU4Hr1G075970	0.915979	10.0021	4.5e-09	1.06e-06	11.0003
HORVU2Hr1G028850	4.5628	10.1928	3.3e-09	8.55e-07	10.9688
HORVU2Hr1G068960	-4.36151	-10.0014	4.5e-09	1.06e-06	10.9199
HORVU3Hr1G076890	-1.28509	-9.97035	4.74e-09	1.1e-06	10.9184
HORVU2Hr1G046930	-4.21319	-10.1536	3.52e-09	8.99e-07	10.9048
HORVU4Hr1G075460	-5.28512	-10.09	3.9e-09	9.47e-07	10.8927
HORVU3Hr1G114350	1.17481	9.9257	5.1e-09	1.17e-06	10.8853
HORVU2Hr1G118740	1.27686	9.95451	4.86e-09	1.13e-06	10.8633
HORVU3Hr1G108680	-5.77838	-9.90068	5.31e-09	1.2e-06	10.8377
HORVU2Hr1G037280	-4.35009	-10.0316	4.29e-09	1.02e-06	10.7553
HORVU2Hr1G033380	4.11422	9.82357	6.03e-09	1.34e-06	10.7468
HORVU2Hr1G027270	4.84617	9.91447	5.19e-09	1.18e-06	10.6894
HORVU5Hr1G011100	1.48195	9.77186	6.57e-09	1.43e-06	10.6802
HORVU3Hr1G013170	-5.09746	-9.91886	5.16e-09	1.17e-06	10.6715
HORVU3Hr1G030770	4.26284	9.77722	6.51e-09	1.43e-06	10.6706
HORVU4Hr1G050280	-0.501522	-10.2675	2.93e-09	7.83e-07	10.6652
HORVU7Hr1G079190	1.17244	9.74275	6.9e-09	1.49e-06	10.645
HORVU1Hr1G053840	-0.830666	-10.0087	4.45e-09	1.06e-06	10.6278
HORVU7Hr1G024270	-2.50561	-9.8124	6.14e-09	1.35e-06	10.6185
HORVU7Hr1G040460	2.49647	9.71487	7.22e-09	1.53e-06	10.5814
HORVU5Hr1G053480	1.7078	9.72042	7.16e-09	1.53e-06	10.5716
HORVU6Hr1G075270	-8.45445	-9.72429	7.11e-09	1.53e-06	10.5684
HORVU5Hr1G109710	4.67105	9.89359	5.38e-09	1.2e-06	10.551
HORVU6Hr1G013950	0.600125	9.8887	5.42e-09	1.21e-06	10.5306
HORVU4Hr1G076470	3.44562	9.70614	7.33e-09	1.55e-06	10.5175
HORVU5Hr1G067490	5.29456	9.71763	7.19e-09	1.53e-06	10.4263
HORVU5Hr1G061480	1.45775	9.6039	8.7e-09	1.8e-06	10.4044
HORVU6Hr1G077710	-2.23061	-9.61413	8.55e-09	1.78e-06	10.3548
HORVU3Hr1G095360	-3.83397	-9.55304	9.47e-09	1.92e-06	10.3435
HORVU7Hr1G085150	-0.76488	-10.0966	3.86e-09	9.43e-07	10.3388
HORVU1Hr1G094800	-0.615879	-9.92638	5.09e-09	1.17e-06	10.3366
HORVU2Hr1G109970	-2.5669	-9.53523	9.76e-09	1.94e-06	10.3168
HORVU2Hr1G053610	-1.87052	-9.53408	9.78e-09	1.94e-06	10.3128
HORVU7Hr1G115370	0.695377	9.63157	8.3e-09	1.74e-06	10.2783
HORVU6Hr1G091200	2.09183	9.49975	1.04e-08	2.03e-06	10.2602
HORVU5Hr1G049220	0.955847	9.58433	8.99e-09	1.85e-06	10.2478
HORVU3Hr1G022800	2.38761	9.52929	9.86e-09	1.94e-06	10.2447
HORVU5Hr1G113580	-2.62226	-9.48169	1.07e-08	2.08e-06	10.2323
HORVU6Hr1G058000	1.38924	9.49238	1.05e-08	2.05e-06	10.1833
HORVU2Hr1G033850	3.12432	9.46342	1.1e-08	2.11e-06	10.1712
HORVU6Hr1G083600	1.68556	9.55389	9.46e-09	1.92e-06	10.1328
HORVU6Hr1G080150	-3.7052	-9.38329	1.26e-08	2.36e-06	10.0304
HORVU4Hr1G081480	-4.29525	-9.53625	9.74e-09	1.94e-06	10.0232
HORVU3Hr1G078390	-8.03365	-9.37225	1.29e-08	2.4e-06	9.98382
HORVU5Hr1G113180	0.431352	10.3056	2.76e-09	7.42e-07	9.89331
HORVU3Hr1G095750	0.689859	9.46658	1.1e-08	2.11e-06	9.87259
HORVU2Hr1G030820	-0.80965	-9.56528	9.28e-09	1.9e-06	9.84827
HORVU5Hr1G015520	-2.08291	-9.44269	1.14e-08	2.17e-06	9.82627
HORVU7Hr1G046320	4.72162	9.38656	1.26e-08	2.36e-06	9.80102
HORVU2Hr1G106700	3.03051	9.21377	1.69e-08	3.06e-06	9.77975
HORVU3Hr1G071120	-1.57476	-9.32239	1.4e-08	2.6e-06	9.77455
HORVU4Hr1G047610	1.37394	9.20906	1.7e-08	3.07e-06	9.77131
HORVU6Hr1G002230	-0.760581	-9.44606	1.13e-08	2.16e-06	9.74482
HORVU2Hr1G000990	0.99539	9.27711	1.51e-08	2.78e-06	9.72124
HORVU6Hr1G075060	1.09951	9.30476	1.44e-08	2.66e-06	9.70124
HORVU2Hr1G003080	-1.72625	-9.1658	1.83e-08	3.26e-06	9.67535
HORVU5Hr1G062940	0.982356	9.53369	9.79e-09	1.94e-06	9.66998
HORVU3Hr1G079960	0.794475	9.39963	1.23e-08	2.32e-06	9.65816
HORVU1Hr1G059590	-2.04846	-9.61184	8.58e-09	1.78e-06	9.65254
HORVU3Hr1G010070	1.22737	9.2016	1.72e-08	3.1e-06	9.62818
HORVU4Hr1G011040	-4.96959	-9.21517	1.68e-08	3.06e-06	9.62561
HORVU5Hr1G000370	1.92971	9.06724	2.18e-08	3.77e-06	9.52594
HORVU2Hr1G087490	1.26009	9.02417	2.35e-08	4.03e-06	9.46275
HORVU3Hr1G065420	6.51654	9.01196	2.4e-08	4.1e-06	9.43567
HORVU6Hr1G071950	-2.07059	-9.08732	2.1e-08	3.7e-06	9.43227
HORVU2Hr1G033880	2.93037	9.08023	2.13e-08	3.7e-06	9.42908
HORVU1Hr1G047100	1.38583	9.08206	2.12e-08	3.7e-06	9.39938
HORVU3Hr1G072950	0.841543	9.11582	2e-08	3.54e-06	9.38026
HORVU1Hr1G017080	-2.95396	-8.96389	2.61e-08	4.38e-06	9.35926
HORVU2Hr1G107760	1.57289	8.98533	2.51e-08	4.24e-06	9.35431
HORVU1Hr1G016820	-1.4885	-9.226	1.65e-08	3.02e-06	9.34025
HORVU4Hr1G003060	0.781455	9.47797	1.08e-08	2.08e-06	9.29699
HORVU5Hr1G084120	1.0056	9.17756	1.8e-08	3.21e-06	9.23671
HORVU7Hr1G050680	-2.42159	-8.89792	2.93e-08	4.78e-06	9.21289
HORVU3Hr1G078530	1.34343	8.99441	2.47e-08	4.21e-06	9.18614
HORVU2Hr1G101470	-1.88033	-8.98955	2.49e-08	4.23e-06	9.17058
HORVU6Hr1G074180	1.24195	8.86361	3.11e-08	5.06e-06	9.15719
HORVU6Hr1G005580	5.19013	8.84817	3.2e-08	5.16e-06	9.10918
HORVU4Hr1G089760	-3.41642	-8.94869	2.68e-08	4.46e-06	9.09782
HORVU5Hr1G095460	-3.23161	-8.82119	3.35e-08	5.32e-06	9.08852
HORVU1Hr1G091650	1.8765	8.81899	3.37e-08	5.32e-06	9.0803
HORVU2Hr1G097410	2.45944	8.94817	2.68e-08	4.46e-06	9.07754
HORVU2Hr1G114580	0.883879	9.06173	2.2e-08	3.79e-06	9.023
HORVU0Hr1G013800	-3.56417	-8.77246	3.66e-08	5.74e-06	9.01826
HORVU1Hr1G080470	3.37964	8.76183	3.73e-08	5.78e-06	8.9926
HORVU3Hr1G007280	0.816573	9.08045	2.13e-08	3.7e-06	8.98087
HORVU4Hr1G052350	1.28814	8.74549	3.84e-08	5.93e-06	8.97424
HORVU4Hr1G057080	1.17432	8.76293	3.72e-08	5.78e-06	8.95006
HORVU6Hr1G025080	-4.57383	-8.83244	3.29e-08	5.26e-06	8.92326
HORVU2Hr1G117540	-4.68979	-8.63162	4.71e-08	7.05e-06	8.77862
HORVU2Hr1G028580	2.81144	8.71269	4.07e-08	6.21e-06	8.77138
HORVU1Hr1G065630	4.10084	8.62057	4.8e-08	7.14e-06	8.75428
HORVU2Hr1G111300	0.882429	8.92399	2.8e-08	4.61e-06	8.75275
HORVU3Hr1G091230	2.0521	8.61664	4.83e-08	7.16e-06	8.75064
HORVU3Hr1G064200	-4.06765	-8.60078	4.97e-08	7.34e-06	8.7247
HORVU2Hr1G036510	1.4694	8.72019	4.01e-08	6.15e-06	8.70289
HORVU6Hr1G080500	-0.72667	-8.72607	3.97e-08	6.11e-06	8.68304
HORVU2Hr1G050140	0.715425	8.84517	3.22e-08	5.17e-06	8.68061
HORVU2Hr1G105390	3.84122	8.58072	5.16e-08	7.53e-06	8.67491
HORVU0Hr1G022810	0.789631	8.76197	3.73e-08	5.78e-06	8.67264
HORVU6Hr1G084010	4.44491	8.66298	4.45e-08	6.71e-06	8.66829
HORVU7Hr1G072650	-0.80733	-8.92557	2.79e-08	4.61e-06	8.66752
HORVU1Hr1G003250	-1.1515	-8.63656	4.66e-08	7.01e-06	8.6573
HORVU2Hr1G041610	3.51099	8.5699	5.26e-08	7.65e-06	8.63557
HORVU5Hr1G087980	-2.38416	-8.62938	4.72e-08	7.05e-06	8.62648
HORVU3Hr1G013790	0.55876	8.85437	3.16e-08	5.12e-06	8.62115
HORVU2Hr1G107600	-1.76744	-8.83013	3.3e-08	5.26e-06	8.59827
HORVU3Hr1G085860	-1.73061	-8.59619	5.01e-08	7.35e-06	8.57942
HORVU4Hr1G040290	-1.1778	-8.94725	2.69e-08	4.46e-06	8.56725
HORVU2Hr1G036800	1.57156	8.6817	4.3e-08	6.52e-06	8.51313
HORVU2Hr1G007800	-1.35436	-8.55164	5.43e-08	7.85e-06	8.51207
HORVU3Hr1G059470	0.624823	8.69488	4.2e-08	6.39e-06	8.46136
HORVU3Hr1G110170	-2.86349	-8.51695	5.79e-08	8.26e-06	8.39349
HORVU3Hr1G108360	0.663614	8.49125	6.06e-08	8.6e-06	8.36711
HORVU2Hr1G081370	0.910666	8.53037	5.65e-08	8.09e-06	8.31422
HORVU7Hr1G118230	-0.751533	-8.59639	5.01e-08	7.35e-06	8.27544
HORVU5Hr1G114900	1.14302	8.45707	6.45e-08	9.12e-06	8.25451
HORVU7Hr1G024190	-4.13365	-8.34017	7.99e-08	1.1e-05	8.24551
HORVU6Hr1G091300	0.836492	8.53224	5.63e-08	8.09e-06	8.24444
HORVU6Hr1G026330	-1.85436	-8.30927	8.45e-08	1.16e-05	8.212
HORVU7Hr1G118240	-1.57258	-8.78098	3.6e-08	5.67e-06	8.20795
HORVU3Hr1G109590	-4.55378	-8.39352	7.24e-08	1.02e-05	8.20622
HORVU2Hr1G081670	1.20169	8.28998	8.76e-08	1.19e-05	8.13943
HORVU7Hr1G080790	-0.451125	-8.55454	5.41e-08	7.83e-06	8.1346
HORVU5Hr1G056390	0.652797	8.51104	5.85e-08	8.32e-06	8.12319
HORVU1Hr1G094160	-2.87039	-8.26038	9.25e-08	1.24e-05	8.10971
HORVU5Hr1G074110	-3.33414	-8.23947	9.61e-08	1.26e-05	8.08778
HORVU7Hr1G074490	2.8208	8.22778	9.82e-08	1.29e-05	8.05971
HORVU1Hr1G059580	-1.38847	-8.90101	2.91e-08	4.78e-06	8.04986
HORVU4Hr1G067020	1.28182	8.43593	6.7e-08	9.44e-06	8.03018
HORVU7Hr1G089290	-1.80365	-8.21724	1e-07	1.31e-05	7.99944
HORVU6Hr1G085170	3.55355	8.2427	9.56e-08	1.26e-05	7.98871
HORVU3Hr1G069660	2.88597	8.20238	1.03e-07	1.33e-05	7.97501
HORVU3Hr1G009210	4.15134	8.25673	9.31e-08	1.24e-05	7.97473
HORVU7Hr1G076310	1.5444	8.28974	8.76e-08	1.19e-05	7.96029
HORVU0Hr1G021480	3.35895	8.17222	1.09e-07	1.4e-05	7.95857
HORVU6Hr1G005600	4.84559	8.1695	1.09e-07	1.4e-05	7.94121
HORVU5Hr1G045990	1.41208	8.25126	9.41e-08	1.25e-05	7.93512
HORVU5Hr1G102190	3.29067	8.15255	1.13e-07	1.43e-05	7.92781
HORVU5Hr1G001750	4.90159	8.16426	1.11e-07	1.41e-05	7.92385
HORVU2Hr1G090740	-1.83951	-8.26458	9.18e-08	1.23e-05	7.92274
HORVU5Hr1G082940	1.30958	8.36585	7.62e-08	1.06e-05	7.91206
HORVU6Hr1G032270	-0.76601	-8.28392	8.86e-08	1.2e-05	7.90975
HORVU7Hr1G088210	-1.62753	-8.29431	8.69e-08	1.19e-05	7.89032
HORVU5Hr1G095930	-1.0633	-8.21442	1.01e-07	1.31e-05	7.88892
HORVU7Hr1G080190	-1.26483	-8.24264	9.56e-08	1.26e-05	7.86397
HORVU7Hr1G053940	-1.02653	-8.37442	7.5e-08	1.05e-05	7.85763
HORVU2Hr1G114590	0.614604	8.32169	8.26e-08	1.14e-05	7.84161
HORVU4Hr1G001450	4.96604	8.10158	1.24e-07	1.54e-05	7.82187
HORVU4Hr1G069320	-1.53653	-8.35214	7.81e-08	1.08e-05	7.81624
HORVU5Hr1G098890	1.06798	8.20621	1.02e-07	1.32e-05	7.77852
HORVU1Hr1G073280	0.623993	8.3771	7.46e-08	1.04e-05	7.70978
HORVU3Hr1G020520	-4.79457	-8.02549	1.43e-07	1.74e-05	7.70099
HORVU3Hr1G105890	3.61657	8.03205	1.41e-07	1.72e-05	7.70045
HORVU5Hr1G099640	0.927751	8.05257	1.36e-07	1.67e-05	7.69408
HORVU5Hr1G104370	-3.52323	-8.08981	1.27e-07	1.57e-05	7.68866
HORVU4Hr1G079990	3.2658	8.01097	1.47e-07	1.78e-05	7.67088
HORVU7Hr1G059050	-0.981563	-8.27645	8.98e-08	1.21e-05	7.66081
HORVU7Hr1G057460	-4.11712	-8.04197	1.39e-07	1.7e-05	7.64487
HORVU6Hr1G026810	2.95886	8.20566	1.02e-07	1.32e-05	7.63047
HORVU6Hr1G025010	2.11667	7.97171	1.58e-07	1.89e-05	7.59272
HORVU6Hr1G075900	3.11813	7.95442	1.64e-07	1.92e-05	7.56929
HORVU1Hr1G072810	1.95669	8.15233	1.13e-07	1.43e-05	7.55528
HORVU2Hr1G022250	0.834024	8.13122	1.18e-07	1.48e-05	7.51122
HORVU5Hr1G076230	0.615848	8.10304	1.24e-07	1.54e-05	7.51116
HORVU0Hr1G009460	-1.87608	-7.91998	1.75e-07	2e-05	7.50819
HORVU6Hr1G053460	-4.21561	-7.96126	1.62e-07	1.91e-05	7.47066
HORVU1Hr1G091600	0.843649	8.08537	1.28e-07	1.58e-05	7.45599
HORVU6Hr1G059090	1.39514	7.91921	1.75e-07	2e-05	7.45556
HORVU4Hr1G083950	1.18574	7.97322	1.58e-07	1.89e-05	7.44473
HORVU5Hr1G083330	-4.88962	-7.93253	1.71e-07	1.98e-05	7.43831
HORVU2Hr1G094140	-2.33575	-7.87802	1.89e-07	2.13e-05	7.43092
HORVU5Hr1G093950	-4.11475	-7.93308	1.7e-07	1.98e-05	7.4258
HORVU3Hr1G031980	1.06102	7.97207	1.58e-07	1.89e-05	7.42556
HORVU7Hr1G050670	-3.31281	-7.87658	1.9e-07	2.13e-05	7.42518
HORVU5Hr1G000640	-2.43091	-7.99499	1.52e-07	1.83e-05	7.42263
HORVU4Hr1G055960	4.15864	7.92668	1.72e-07	1.99e-05	7.41068
HORVU7Hr1G020770	7.06577	7.86972	1.92e-07	2.14e-05	7.40651
HORVU6Hr1G028710	1.91237	7.876	1.9e-07	2.13e-05	7.38633
HORVU2Hr1G035620	3.25263	7.90872	1.78e-07	2.03e-05	7.37414
HORVU7Hr1G033900	0.391299	8.15834	1.12e-07	1.42e-05	7.37213
HORVU1Hr1G084670	-2.43291	-8.00373	1.49e-07	1.8e-05	7.35711
HORVU1Hr1G093890	2.82911	7.88963	1.85e-07	2.1e-05	7.33912
HORVU2Hr1G112120	1.89857	7.92855	1.72e-07	1.98e-05	7.33291
HORVU2Hr1G094980	0.981777	7.95883	1.62e-07	1.91e-05	7.33
HORVU3Hr1G061800	0.527547	8.05224	1.36e-07	1.67e-05	7.30969
HORVU4Hr1G081310	-1.21934	-7.96017	1.62e-07	1.91e-05	7.30699
HORVU3Hr1G026350	-1.21779	-7.91	1.78e-07	2.03e-05	7.29551
HORVU4Hr1G067950	0.857643	7.94014	1.68e-07	1.96e-05	7.29225
HORVU2Hr1G007490	-2.87292	-7.79108	2.23e-07	2.41e-05	7.26689
HORVU5Hr1G073900	-2.32596	-7.7917	2.23e-07	2.41e-05	7.24414
HORVU1Hr1G083550	0.837268	7.87411	1.9e-07	2.13e-05	7.22026
HORVU5Hr1G080110	2.57429	7.7912	2.23e-07	2.41e-05	7.20457
HORVU3Hr1G039230	-1.22853	-7.82276	2.1e-07	2.32e-05	7.18084
HORVU7Hr1G103870	0.736545	8.14997	1.13e-07	1.43e-05	7.17791
HORVU4Hr1G069070	1.06902	7.81942	2.11e-07	2.32e-05	7.17613
HORVU4Hr1G071300	-1.75958	-7.84236	2.02e-07	2.25e-05	7.14259
HORVU2Hr1G071570	1.35653	7.95708	1.63e-07	1.91e-05	7.12872
HORVU4Hr1G083270	0.90586	7.84075	2.03e-07	2.25e-05	7.10707
HORVU3Hr1G003150	0.764689	8.12015	1.2e-07	1.5e-05	7.08809
HORVU6Hr1G025480	-2.82394	-7.68668	2.72e-07	2.83e-05	7.07571
HORVU5Hr1G105250	-4.479	-7.70494	2.63e-07	2.77e-05	7.07454
HORVU2Hr1G041270	4.37578	7.72966	2.51e-07	2.67e-05	7.06657
HORVU3Hr1G006040	-2.7219	-7.81258	2.14e-07	2.34e-05	7.038
HORVU6Hr1G051860	2.31403	7.65132	2.92e-07	3e-05	7.01144
HORVU6Hr1G014600	5.23798	7.65598	2.89e-07	2.98e-05	6.99247
HORVU7Hr1G039780	-1.03651	-7.83568	2.05e-07	2.27e-05	6.97341
HORVU5Hr1G051960	-1.64362	-7.62096	3.09e-07	3.13e-05	6.95478
HORVU3Hr1G090430	-2.44702	-7.62321	3.08e-07	3.12e-05	6.95305
HORVU6Hr1G071160	-4.1323	-7.61796	3.11e-07	3.14e-05	6.94727
HORVU4Hr1G010410	1.18199	7.94947	1.65e-07	1.93e-05	6.94168
HORVU3Hr1G093140	2.82577	7.6697	2.81e-07	2.91e-05	6.92356
HORVU3Hr1G080010	0.978781	7.87652	1.9e-07	2.13e-05	6.91664
HORVU4Hr1G024570	0.742182	7.75129	2.41e-07	2.58e-05	6.91265
HORVU5Hr1G011960	1.33946	7.6118	3.15e-07	3.14e-05	6.90441
HORVU3Hr1G005780	0.751895	7.72384	2.54e-07	2.7e-05	6.88642
HORVU3Hr1G019140	0.678772	7.79496	2.21e-07	2.41e-05	6.87456
HORVU4Hr1G061740	-1.92952	-7.6135	3.14e-07	3.14e-05	6.86231
HORVU7Hr1G084310	1.46817	7.59961	3.22e-07	3.19e-05	6.86148
HORVU5Hr1G004990	3.28598	7.56871	3.42e-07	3.35e-05	6.85288
HORVU4Hr1G010980	1.07353	7.70028	2.65e-07	2.79e-05	6.85191
HORVU1Hr1G069020	3.15453	7.56577	3.44e-07	3.35e-05	6.83782
HORVU0Hr1G001780	-1.71159	-7.76594	2.34e-07	2.52e-05	6.82726
HORVU2Hr1G010450	-1.26701	-7.68857	2.71e-07	2.83e-05	6.80128
HORVU4Hr1G065110	-1.5649	-7.81685	2.12e-07	2.32e-05	6.77287
HORVU5Hr1G098340	1.65031	7.52371	3.73e-07	3.54e-05	6.77136
HORVU1Hr1G017710	0.327481	7.71697	2.57e-07	2.72e-05	6.76682
HORVU4Hr1G090120	-3.40914	-7.51995	3.76e-07	3.55e-05	6.76539
HORVU7Hr1G114660	0.65624	7.68161	2.75e-07	2.85e-05	6.76388
HORVU6Hr1G065800	0.857164	7.62757	3.05e-07	3.11e-05	6.75785
HORVU6Hr1G068760	1.12534	7.56653	3.43e-07	3.35e-05	6.74278
HORVU7Hr1G016870	-8.64432	-7.50222	3.89e-07	3.63e-05	6.73214
HORVU5Hr1G066960	-0.40718	-7.97025	1.59e-07	1.89e-05	6.73079
HORVU4Hr1G069760	2.03672	7.70967	2.61e-07	2.75e-05	6.72323
HORVU6Hr1G018520	1.01046	7.8169	2.12e-07	2.32e-05	6.71454
HORVU5Hr1G084820	-2.61035	-7.69238	2.69e-07	2.82e-05	6.71191
HORVU2Hr1G085000	2.53397	7.50033	3.91e-07	3.64e-05	6.70676
HORVU7Hr1G049900	0.946949	7.64538	2.95e-07	3.03e-05	6.70609
HORVU5Hr1G105390	2.94076	7.5309	3.68e-07	3.51e-05	6.70453
HORVU7Hr1G020960	-4.41352	-7.4879	4e-07	3.7e-05	6.69588
HORVU7Hr1G071290	1.38283	7.591	3.28e-07	3.23e-05	6.68081
HORVU7Hr1G028870	-1.62196	-7.52062	3.75e-07	3.55e-05	6.66845
HORVU5Hr1G115160	0.936148	7.6154	3.12e-07	3.14e-05	6.66803
HORVU7Hr1G022970	-0.746305	-7.74097	2.45e-07	2.62e-05	6.65887
HORVU1Hr1G065290	2.11512	7.47928	4.07e-07	3.74e-05	6.65591
HORVU4Hr1G066000	-2.35066	-7.48277	4.04e-07	3.73e-05	6.64605
HORVU5Hr1G016810	2.22977	7.53866	3.62e-07	3.48e-05	6.62648
HORVU6Hr1G001480	-1.17609	-7.69254	2.69e-07	2.82e-05	6.62216
HORVU1Hr1G007010	0.709811	7.60221	3.21e-07	3.18e-05	6.61309
HORVU7Hr1G036470	-3.27703	-7.53745	3.63e-07	3.48e-05	6.60884
HORVU5Hr1G118590	1.66845	7.43687	4.42e-07	4.01e-05	6.60729
HORVU0Hr1G038650	-0.696229	-7.6104	3.15e-07	3.14e-05	6.60406
HORVU7Hr1G109580	0.953851	7.4948	3.95e-07	3.67e-05	6.57932
HORVU7Hr1G006160	-0.590758	-8.11032	1.22e-07	1.53e-05	6.57333
HORVU6Hr1G002770	2.78909	7.45879	4.23e-07	3.87e-05	6.57319
HORVU5Hr1G047590	1.98161	7.4104	4.65e-07	4.16e-05	6.55347
HORVU3Hr1G111740	0.535295	7.62468	3.07e-07	3.12e-05	6.54588
HORVU3Hr1G102720	1.28311	7.53742	3.63e-07	3.48e-05	6.54503
HORVU5Hr1G109970	-4.03402	-7.42411	4.53e-07	4.08e-05	6.52164
HORVU5Hr1G012160	-0.691715	-7.6441	2.96e-07	3.03e-05	6.49207
HORVU6Hr1G093360	0.811711	7.55793	3.49e-07	3.39e-05	6.48964
HORVU3Hr1G059840	1.55918	7.36869	5.05e-07	4.45e-05	6.47916
HORVU7Hr1G078670	1.51196	7.38385	4.9e-07	4.34e-05	6.47151
HORVU4Hr1G053660	0.723614	7.51	3.83e-07	3.59e-05	6.46413
HORVU5Hr1G047230	-4.3533	-7.35405	5.2e-07	4.57e-05	6.45126
HORVU6Hr1G069180	1.90427	7.43275	4.46e-07	4.03e-05	6.44096
HORVU6Hr1G077440	0.919286	7.34831	5.26e-07	4.61e-05	6.42587
HORVU7Hr1G075220	1.35813	7.37117	5.03e-07	4.44e-05	6.42326
HORVU5Hr1G015140	2.06983	7.33378	5.41e-07	4.72e-05	6.39947
HORVU2Hr1G095880	2.00008	7.39346	4.81e-07	4.27e-05	6.38769
HORVU5Hr1G093090	3.78182	7.31779	5.58e-07	4.85e-05	6.38286
HORVU3Hr1G070850	3.45454	7.30352	5.74e-07	4.96e-05	6.35454
HORVU5Hr1G085520	0.746356	7.59882	3.23e-07	3.19e-05	6.35137
HORVU3Hr1G103960	2.456	7.42554	4.52e-07	4.07e-05	6.34508
HORVU7Hr1G101920	-0.931902	-7.56364	3.45e-07	3.36e-05	6.30797
HORVU3Hr1G087500	0.528918	7.61032	3.16e-07	3.14e-05	6.303
HORVU2Hr1G017740	-1.01369	-7.52971	3.69e-07	3.51e-05	6.29968
HORVU2Hr1G065800	0.678413	7.44401	4.36e-07	3.96e-05	6.29398
HORVU1Hr1G059560	4.15698	7.26865	6.15e-07	5.25e-05	6.28414
HORVU7Hr1G077110	2.66969	7.25944	6.26e-07	5.32e-05	6.26896
HORVU3Hr1G035400	-0.364116	-7.53391	3.66e-07	3.5e-05	6.26113
HORVU3Hr1G073670	1.53412	7.27091	6.12e-07	5.24e-05	6.26054
HORVU1Hr1G042920	-0.525927	-7.54513	3.58e-07	3.46e-05	6.2587
HORVU7Hr1G034680	1.06377	7.42011	4.57e-07	4.1e-05	6.25848
HORVU3Hr1G106850	1.46142	7.516	3.79e-07	3.57e-05	6.25616
HORVU2Hr1G115210	0.363031	7.53865	3.62e-07	3.48e-05	6.25209
HORVU3Hr1G035470	1.30224	7.62871	3.05e-07	3.11e-05	6.22608
HORVU1Hr1G011380	3.18353	7.24379	6.46e-07	5.47e-05	6.2009
HORVU2Hr1G022640	3.04613	7.21931	6.78e-07	5.7e-05	6.19256
HORVU1Hr1G053900	-0.435913	-7.4557	4.26e-07	3.88e-05	6.164
HORVU7Hr1G036420	-2.00041	-7.31785	5.58e-07	4.85e-05	6.15748
HORVU5Hr1G100980	-3.2118	-7.20083	7.04e-07	5.87e-05	6.15295
HORVU5Hr1G005310	-1.12677	-7.24981	6.39e-07	5.41e-05	6.1481
HORVU2Hr1G036960	4.08994	7.21798	6.8e-07	5.7e-05	6.1455
HORVU4Hr1G026390	0.854558	7.42953	4.48e-07	4.05e-05	6.13748
HORVU1Hr1G048960	-5.43125	-7.18718	7.23e-07	6e-05	6.13373
HORVU7Hr1G095310	-3.28613	-7.21096	6.9e-07	5.77e-05	6.1262
HORVU5Hr1G000150	0.730477	7.49208	3.97e-07	3.68e-05	6.11698
HORVU7Hr1G045830	1.24029	7.17476	7.41e-07	6.1e-05	6.10645
HORVU7Hr1G114620	0.679795	7.46746	4.16e-07	3.81e-05	6.10165
HORVU6Hr1G055090	3.73521	7.16688	7.53e-07	6.17e-05	6.09432
HORVU5Hr1G089780	-0.753388	-7.51518	3.79e-07	3.57e-05	6.06848
HORVU7Hr1G097760	0.907567	7.24025	6.51e-07	5.49e-05	6.06653
HORVU2Hr1G108670	-3.38226	-7.17737	7.37e-07	6.08e-05	6.06491
HORVU3Hr1G037790	-0.482683	-7.57552	3.37e-07	3.32e-05	6.04715
HORVU1Hr1G010810	0.618183	7.4141	4.62e-07	4.14e-05	6.04248
HORVU7Hr1G049370	-1.04343	-7.75252	2.4e-07	2.58e-05	6.03254
HORVU4Hr1G015070	0.753795	7.26448	6.2e-07	5.28e-05	6.01004
HORVU2Hr1G019820	3.66644	7.13916	7.96e-07	6.46e-05	5.99922
HORVU1Hr1G041280	1.72141	7.13471	8.03e-07	6.5e-05	5.99459
HORVU5Hr1G106010	6.13229	7.10823	8.46e-07	6.77e-05	5.98217
HORVU1Hr1G029460	0.878289	7.4089	4.67e-07	4.16e-05	5.97367
HORVU3Hr1G078560	2.28549	7.09922	8.62e-07	6.88e-05	5.96481
HORVU3Hr1G105180	3.20714	7.12124	8.24e-07	6.66e-05	5.95976
HORVU2Hr1G106880	3.91184	7.11595	8.33e-07	6.71e-05	5.95517
HORVU2Hr1G014770	-0.537142	-7.56734	3.43e-07	3.35e-05	5.95234
HORVU2Hr1G105830	0.944618	7.17729	7.37e-07	6.08e-05	5.9478
HORVU6Hr1G069260	-1.02579	-7.31328	5.63e-07	4.88e-05	5.91421
HORVU2Hr1G087630	1.48642	7.0772	9e-07	7.15e-05	5.90948
HORVU3Hr1G061840	0.994213	7.15235	7.75e-07	6.34e-05	5.90061
HORVU2Hr1G099020	2.45846	7.06872	9.16e-07	7.25e-05	5.90022
HORVU7Hr1G057470	0.553572	7.4778	4.08e-07	3.75e-05	5.88832
HORVU7Hr1G019680	2.16313	7.07903	8.97e-07	7.13e-05	5.86729
HORVU5Hr1G001060	-1.14652	-7.295	5.84e-07	5.03e-05	5.86182
HORVU4Hr1G019000	2.66987	7.04434	9.62e-07	7.51e-05	5.85526
HORVU2Hr1G007350	-3.84021	-7.04649	9.58e-07	7.5e-05	5.841
HORVU5Hr1G102010	3.97185	7.03592	9.78e-07	7.6e-05	5.83483
HORVU4Hr1G069660	2.40725	7.05692	9.38e-07	7.38e-05	5.83336
HORVU6Hr1G070060	1.8244	7.02399	1e-06	7.75e-05	5.81912
HORVU5Hr1G054350	-0.543169	-7.2984	5.8e-07	5e-05	5.77635
HORVU4Hr1G005440	4.09716	7.01806	1.01e-06	7.79e-05	5.77325
HORVU2Hr1G045440	-0.807408	-7.27914	6.03e-07	5.16e-05	5.76122
HORVU2Hr1G109810	2.17141	7.05435	9.43e-07	7.41e-05	5.76051
HORVU5Hr1G065620	1.53109	7.34199	5.32e-07	4.66e-05	5.75899
HORVU1Hr1G011520	3.04688	7.01189	1.03e-06	7.85e-05	5.75865
HORVU6Hr1G000410	1.27907	7.14719	7.83e-07	6.39e-05	5.7437
HORVU3Hr1G081540	0.916485	7.06359	9.25e-07	7.32e-05	5.73663
HORVU2Hr1G040780	4.36016	6.98622	1.08e-06	8.19e-05	5.73383
HORVU1Hr1G017070	-2.81236	-6.98264	1.09e-06	8.2e-05	5.72028
HORVU3Hr1G094820	1.94136	6.9693	1.12e-06	8.35e-05	5.71319
HORVU7Hr1G054660	3.05745	6.96609	1.13e-06	8.35e-05	5.70605
HORVU2Hr1G035830	1.992	7.11165	8.4e-07	6.74e-05	5.70053
HORVU6Hr1G083050	1.7443	7.19515	7.12e-07	5.92e-05	5.69139
HORVU7Hr1G086890	-2.23492	-6.93434	1.2e-06	8.79e-05	5.62353
HORVU4Hr1G053530	-1.01009	-7.01674	1.02e-06	7.79e-05	5.61936
HORVU4Hr1G065740	0.604227	7.09195	8.74e-07	6.97e-05	5.61713
HORVU1Hr1G061500	-0.351697	-7.40729	4.68e-07	4.16e-05	5.61082
HORVU6Hr1G088980	2.41619	7.00692	1.04e-06	7.91e-05	5.61019
HORVU6Hr1G064170	2.35336	6.96866	1.12e-06	8.35e-05	5.60796
HORVU7Hr1G115670	-0.837416	-7.50653	3.86e-07	3.61e-05	5.59174
HORVU6Hr1G072300	-1.32681	-7.0425	9.65e-07	7.53e-05	5.58836
HORVU6Hr1G028690	-1.23529	-7.1443	7.87e-07	6.42e-05	5.58257
HORVU5Hr1G080140	1.79228	6.90432	1.28e-06	9.17e-05	5.58118
HORVU4Hr1G023430	1.32024	7.34135	5.33e-07	4.66e-05	5.56724
HORVU4Hr1G072300	2.76133	6.99654	1.06e-06	8.04e-05	5.55469
HORVU3Hr1G111600	2.47206	7.00655	1.04e-06	7.91e-05	5.55049
HORVU6Hr1G065710	-1.99889	-7.01781	1.01e-06	7.79e-05	5.54619
HORVU7Hr1G001940	1.18113	6.91984	1.24e-06	8.97e-05	5.54579
HORVU2Hr1G001600	0.639756	7.22795	6.67e-07	5.62e-05	5.53416
HORVU1Hr1G051450	-1.78249	-6.98292	1.09e-06	8.2e-05	5.52754
HORVU3Hr1G016970	2.97025	6.90986	1.26e-06	9.12e-05	5.52737
HORVU1Hr1G010510	-0.83886	-7.06074	9.31e-07	7.34e-05	5.52424
HORVU7Hr1G111630	2.01783	6.88325	1.33e-06	9.44e-05	5.52419
HORVU7Hr1G054610	1.47181	6.95147	1.16e-06	8.57e-05	5.51891
HORVU3Hr1G061850	0.98334	6.96669	1.12e-06	8.35e-05	5.49804
HORVU3Hr1G068840	-1.20401	-7.04138	9.67e-07	7.53e-05	5.4974
HORVU4Hr1G070530	1.30387	6.92392	1.23e-06	8.95e-05	5.47057
HORVU7Hr1G043040	2.22273	6.90621	1.27e-06	9.16e-05	5.45943
HORVU4Hr1G082790	0.754201	7.18516	7.26e-07	6.01e-05	5.45044
HORVU4Hr1G063790	2.29665	6.89107	1.31e-06	9.37e-05	5.44337
HORVU6Hr1G030880	0.531802	7.20111	7.03e-07	5.87e-05	5.435
HORVU3Hr1G062460	0.698498	7.14254	7.9e-07	6.43e-05	5.43056
HORVU7Hr1G027410	2.49189	6.88	1.34e-06	9.48e-05	5.4192
HORVU3Hr1G110850	4.38068	6.81759	1.52e-06	0.000103975	5.41282
HORVU6Hr1G078290	1.1281	6.83528	1.47e-06	0.000101516	5.41192
HORVU1Hr1G094210	-3.55586	-6.82317	1.5e-06	0.000102978	5.40342
HORVU5Hr1G121250	-1.12909	-7.27973	6.02e-07	5.16e-05	5.40263
HORVU3Hr1G099400	0.940118	6.83908	1.46e-06	0.000101085	5.39499
HORVU3Hr1G110720	2.98584	6.81063	1.54e-06	0.00010528	5.38089
HORVU3Hr1G071060	1.94803	6.78909	1.61e-06	0.000108707	5.36204
HORVU7Hr1G101230	0.665197	6.97172	1.11e-06	8.34e-05	5.35912
HORVU7Hr1G073300	1.25652	6.8236	1.5e-06	0.000102978	5.35494
HORVU3Hr1G010650	-2.27125	-6.80184	1.57e-06	0.000107003	5.35279
HORVU5Hr1G118870	0.685143	7.02871	9.92e-07	7.69e-05	5.35065
HORVU1Hr1G049490	-0.941935	-6.92948	1.21e-06	8.86e-05	5.34804
HORVU2Hr1G023650	2.23414	6.79757	1.58e-06	0.000107571	5.34337
HORVU5Hr1G096240	-1.45961	-6.85977	1.4e-06	9.81e-05	5.32542
HORVU4Hr1G063150	0.646341	6.9665	1.12e-06	8.35e-05	5.32431
HORVU3Hr1G083190	-3.10185	-6.94806	1.17e-06	8.58e-05	5.29672
HORVU0Hr1G022680	1.88946	6.7651	1.69e-06	0.000113402	5.27369
HORVU6Hr1G067670	0.500068	7.01855	1.01e-06	7.79e-05	5.27253
HORVU3Hr1G108750	6.15796	6.75172	1.74e-06	0.000115772	5.25673
HORVU7Hr1G100230	-1.49733	-7.11195	8.4e-07	6.74e-05	5.25117
HORVU3Hr1G024970	2.56598	6.76334	1.7e-06	0.000113549	5.24173
HORVU7Hr1G114400	1.80816	6.74523	1.76e-06	0.000116646	5.24114
HORVU2Hr1G106130	-1.51234	-6.79295	1.6e-06	0.00010822	5.23405
HORVU4Hr1G085460	-2.72919	-6.76636	1.69e-06	0.000113301	5.23403
HORVU4Hr1G060740	0.730519	7.04966	9.52e-07	7.46e-05	5.22659
HORVU2Hr1G062910	1.42681	6.79105	1.61e-06	0.000108458	5.20396
HORVU3Hr1G017940	0.884028	6.83043	1.48e-06	0.000102168	5.19256
HORVU4Hr1G004210	1.44805	6.76282	1.7e-06	0.000113549	5.18899
HORVU4Hr1G049500	0.886522	6.83604	1.47e-06	0.000101516	5.17086
HORVU6Hr1G068100	-1.59225	-6.86482	1.38e-06	9.73e-05	5.16438
HORVU2Hr1G007840	3.01532	6.68694	1.99e-06	0.000127743	5.16025
HORVU5Hr1G111410	-0.5189	-6.908	1.27e-06	9.14e-05	5.1457
HORVU7Hr1G070870	-1.80049	-7.16903	7.5e-07	6.16e-05	5.13837
HORVU3Hr1G113200	0.682656	6.84981	1.42e-06	9.98e-05	5.11912
HORVU1Hr1G048280	1.08719	6.96413	1.13e-06	8.37e-05	5.11802
HORVU4Hr1G068770	0.385029	6.94816	1.17e-06	8.58e-05	5.10932
HORVU6Hr1G089780	-0.872658	-7.12001	8.27e-07	6.67e-05	5.10584
HORVU7Hr1G032750	0.534073	6.99922	1.05e-06	8.01e-05	5.09993
HORVU3Hr1G112520	3.08512	6.72093	1.85e-06	0.000121483	5.09091
HORVU6Hr1G059100	0.800239	6.84327	1.44e-06	0.000100524	5.08665
HORVU4Hr1G043800	0.530738	6.92119	1.23e-06	8.96e-05	5.08577
HORVU5Hr1G125350	2.20546	6.64832	2.15e-06	0.000135899	5.08499
HORVU0Hr1G004830	3.31981	6.65739	2.11e-06	0.00013402	5.0849
HORVU7Hr1G054530	-4.35366	-6.65259	2.13e-06	0.000134921	5.07905
HORVU5Hr1G026640	0.513168	6.86603	1.38e-06	9.72e-05	5.071
HORVU4Hr1G083210	0.820566	6.91264	1.25e-06	9.09e-05	5.06101
HORVU1Hr1G032500	1.17082	6.63923	2.19e-06	0.00013803	5.05929
HORVU2Hr1G082150	-1.88554	-6.62918	2.24e-06	0.000139763	5.04685
HORVU4Hr1G020130	0.963087	6.84735	1.43e-06	9.99e-05	5.03144
HORVU1Hr1G014580	1.62978	6.84267	1.45e-06	0.000100524	5.01961
HORVU4Hr1G038570	1.00488	6.70088	1.93e-06	0.000125739	5.00187
HORVU7Hr1G096430	2.79314	6.61765	2.29e-06	0.000142738	5.00105
HORVU7Hr1G048570	3.7806	6.61347	2.31e-06	0.00014375	4.99838
HORVU7Hr1G115510	0.595759	6.89737	1.29e-06	9.27e-05	4.99497
HORVU3Hr1G093550	0.990052	6.79668	1.59e-06	0.000107583	4.98807
HORVU2Hr1G079960	-1.17131	-6.94165	1.18e-06	8.68e-05	4.98747
HORVU7Hr1G085200	-3.08005	-6.59735	2.39e-06	0.000147467	4.98404
HORVU7Hr1G088920	-1.57523	-6.74499	1.76e-06	0.000116646	4.98184
HORVU3Hr1G011560	0.952123	6.68759	1.99e-06	0.000127743	4.97754
HORVU6Hr1G066670	-3.92139	-6.60085	2.37e-06	0.000146633	4.97499
HORVU6Hr1G076710	1.06532	6.63048	2.23e-06	0.000139661	4.96658
HORVU4Hr1G074810	0.610859	6.84924	1.43e-06	9.98e-05	4.96438
HORVU5Hr1G065680	0.718805	6.95048	1.16e-06	8.57e-05	4.96383
HORVU3Hr1G023220	1.1793	6.8344	1.47e-06	0.000101521	4.95467
HORVU7Hr1G063720	0.685918	6.69884	1.94e-06	0.000125739	4.95097
HORVU2Hr1G026800	0.706474	6.74017	1.78e-06	0.000117364	4.94287
HORVU0Hr1G008780	0.813578	6.89902	1.29e-06	9.26e-05	4.93829
HORVU3Hr1G024640	1.48116	6.581	2.47e-06	0.000152069	4.93639
HORVU1Hr1G093880	1.00367	6.67437	2.04e-06	0.000130665	4.93607
HORVU5Hr1G103830	1.88993	6.57158	2.52e-06	0.000154113	4.93072
HORVU4Hr1G090590	-1.11264	-6.8489	1.43e-06	9.98e-05	4.92751
HORVU2Hr1G007720	-2.02322	-6.74726	1.76e-06	0.000116637	4.92368
HORVU6Hr1G026730	1.02639	6.88804	1.32e-06	9.4e-05	4.91671
HORVU3Hr1G082300	-2.60711	-6.5724	2.52e-06	0.000154087	4.90746
HORVU3Hr1G018840	1.10449	6.62861	2.24e-06	0.000139763	4.90509
HORVU6Hr1G005590	4.98275	6.57027	2.53e-06	0.000154296	4.9029
HORVU2Hr1G112170	3.61819	6.56081	2.58e-06	0.000156867	4.89488
HORVU6Hr1G005570	3.22817	6.66197	2.09e-06	0.000132975	4.88402
HORVU7Hr1G094090	1.0224	6.55443	2.61e-06	0.00015823	4.88282
HORVU2Hr1G079920	4.72109	6.53637	2.71e-06	0.000162347	4.86292
HORVU4Hr1G062740	0.603646	6.82555	1.5e-06	0.000102978	4.84891
HORVU4Hr1G058070	2.07114	6.71787	1.87e-06	0.000121848	4.84858
HORVU7Hr1G088570	1.06941	6.63271	2.22e-06	0.000139241	4.84826
HORVU7Hr1G073370	1.25045	6.52925	2.75e-06	0.000164222	4.84025
HORVU4Hr1G012480	1.18026	6.63301	2.22e-06	0.000139241	4.82254
HORVU7Hr1G080510	-1.20343	-7.02076	1.01e-06	7.79e-05	4.81408
HORVU2Hr1G019520	1.84911	6.69676	1.95e-06	0.000125898	4.80637
HORVU4Hr1G052210	0.917438	6.78007	1.64e-06	0.000110542	4.80211
HORVU1Hr1G088140	-0.699902	-6.71994	1.86e-06	0.000121531	4.78348
HORVU2Hr1G053570	-2.7315	-6.49348	2.97e-06	0.000173518	4.76208
HORVU2Hr1G059320	-0.992533	-6.82382	1.5e-06	0.000102978	4.75902
HORVU6Hr1G078910	-1.72319	-6.66374	2.08e-06	0.000132701	4.75323
HORVU5Hr1G018850	0.908185	6.69986	1.94e-06	0.000125739	4.74657
HORVU7Hr1G048940	1.2585	6.47672	3.07e-06	0.000177855	4.74115
HORVU5Hr1G056770	2.82261	6.47842	3.06e-06	0.000177485	4.73885
HORVU3Hr1G087860	1.0406	6.69323	1.96e-06	0.000126511	4.72738
HORVU5Hr1G072030	1.07478	6.49942	2.93e-06	0.000171893	4.72691
HORVU5Hr1G104230	0.738162	6.67925	2.02e-06	0.000129568	4.70867
HORVU4Hr1G011280	0.735212	6.97424	1.11e-06	8.31e-05	4.70408
HORVU3Hr1G061400	1.11181	6.47229	3.1e-06	0.000178981	4.7028
HORVU3Hr1G070690	1.50572	6.47937	3.05e-06	0.000177485	4.70026
HORVU7Hr1G086720	1.00649	6.49574	2.95e-06	0.000172961	4.68845
HORVU7Hr1G001330	-0.64605	-6.88344	1.33e-06	9.44e-05	4.68387
HORVU1Hr1G049190	2.5392	6.66976	2.06e-06	0.000131609	4.6737
HORVU5Hr1G100140	4.21927	6.44525	3.28e-06	0.000187577	4.6715
HORVU2Hr1G102980	-2.95425	-6.44496	3.28e-06	0.000187577	4.66822
HORVU4Hr1G060850	0.39476	6.88347	1.33e-06	9.44e-05	4.66046
HORVU2Hr1G055830	0.609219	6.71692	1.87e-06	0.000121886	4.65674
HORVU0Hr1G009410	-2.17895	-6.43813	3.33e-06	0.00019	4.6492
HORVU7Hr1G085450	0.986752	6.74367	1.77e-06	0.00011672	4.6469
HORVU2Hr1G073210	3.5255	6.42816	3.4e-06	0.000192617	4.63855
HORVU7Hr1G095680	0.720059	6.88855	1.32e-06	9.4e-05	4.63473
HORVU3Hr1G064320	1.49751	6.57941	2.48e-06	0.000152337	4.63159
HORVU2Hr1G109210	-2.57041	-6.41965	3.46e-06	0.000195243	4.61286
HORVU2Hr1G070090	-0.564821	-6.8764	1.35e-06	9.54e-05	4.61207
HORVU6Hr1G072510	0.327686	6.76716	1.69e-06	0.000113301	4.60322
HORVU3Hr1G041560	0.569786	6.6047	2.35e-06	0.000145697	4.60067
HORVU6Hr1G035230	3.98033	6.40127	3.6e-06	0.000199781	4.59028
HORVU5Hr1G000580	-0.645316	-6.79871	1.58e-06	0.000107503	4.58853
HORVU0Hr1G009910	0.793138	6.53622	2.71e-06	0.000162347	4.57674
HORVU3Hr1G056270	1.71765	6.45859	3.19e-06	0.000183106	4.56559
HORVU6Hr1G015770	2.68112	6.39262	3.66e-06	0.000202588	4.56457
HORVU0Hr1G040190	-1.28006	-6.48819	3e-06	0.000175183	4.56289
HORVU6Hr1G032260	0.849793	6.40961	3.53e-06	0.000197706	4.56133
HORVU3Hr1G036880	0.837806	6.61089	2.32e-06	0.000144294	4.54939
HORVU4Hr1G060870	2.19061	6.42979	3.39e-06	0.000192531	4.54418
HORVU2Hr1G118410	1.57376	6.64637	2.16e-06	0.00013623	4.5332
HORVU2Hr1G017440	2.58048	6.4253	3.42e-06	0.000193498	4.5329
HORVU3Hr1G066220	-5.06365	-6.38136	3.75e-06	0.000206849	4.52626
HORVU6Hr1G074560	-0.764889	-6.5513	2.63e-06	0.000159021	4.52075
HORVU7Hr1G025390	0.767669	6.56743	2.54e-06	0.000154967	4.50653
HORVU2Hr1G094410	1.70675	6.35705	3.94e-06	0.000215576	4.48067
HORVU5Hr1G098300	0.739655	6.46374	3.16e-06	0.000181869	4.4786
HORVU6Hr1G013800	-0.393724	-6.75465	1.73e-06	0.000115271	4.47434
HORVU2Hr1G044250	1.25562	6.40577	3.56e-06	0.000198709	4.46892
HORVU5Hr1G124030	0.867088	6.54906	2.64e-06	0.000159276	4.46
HORVU4Hr1G027410	-0.519859	-6.92198	1.23e-06	8.96e-05	4.45808
HORVU3Hr1G012740	3.21058	6.34056	4.08e-06	0.000221351	4.45103
HORVU2Hr1G088110	-1.50343	-6.69858	1.94e-06	0.000125739	4.45018
HORVU7Hr1G044960	-2.03983	-6.32929	4.18e-06	0.00022543	4.43947
HORVU4Hr1G052470	1.00322	6.46323	3.16e-06	0.000181869	4.43729
HORVU5Hr1G061710	-1.12913	-6.66783	2.07e-06	0.000131799	4.43158
HORVU2Hr1G041290	1.80131	6.40518	3.57e-06	0.000198709	4.42944
HORVU4Hr1G071960	-0.594173	-6.97845	1.1e-06	8.25e-05	4.42741
HORVU6Hr1G002410	1.73448	6.32494	4.22e-06	0.000227193	4.42208
HORVU2Hr1G082700	3.58152	6.33016	4.17e-06	0.000225321	4.41535
HORVU1Hr1G044680	4.76899	6.31015	4.35e-06	0.000232441	4.4076
HORVU0Hr1G021850	5.05975	6.30961	4.36e-06	0.000232441	4.38095
HORVU2Hr1G098500	2.50177	6.36923	3.84e-06	0.000211884	4.37817
HORVU3Hr1G063050	1.20121	6.98358	1.09e-06	8.2e-05	4.37446
HORVU7Hr1G001020	0.691752	6.52242	2.79e-06	0.000165574	4.37143
HORVU3Hr1G086020	0.682766	6.69638	1.95e-06	0.000125898	4.36028
HORVU4Hr1G084000	0.544898	6.73713	1.79e-06	0.000117905	4.35224
HORVU1Hr1G085160	0.713703	6.40261	3.58e-06	0.000199501	4.3411
HORVU4Hr1G065180	1.09915	6.29474	4.5e-06	0.00023856	4.32944
HORVU7Hr1G115600	1.99839	6.41586	3.49e-06	0.000196285	4.32632
HORVU7Hr1G067110	1.94193	6.29637	4.48e-06	0.000238377	4.32211
HORVU4Hr1G009500	0.546475	6.42331	3.43e-06	0.000194029	4.3149
HORVU6Hr1G074060	3.2711	6.28696	4.57e-06	0.000241862	4.30556
HORVU1Hr1G010600	-4.08786	-6.25888	4.85e-06	0.000252265	4.30332
HORVU5Hr1G020990	-3.02051	-6.2498	4.94e-06	0.000256483	4.29023
HORVU3Hr1G018530	1.67057	6.53838	2.7e-06	0.000162107	4.28862
HORVU5Hr1G070230	2.15852	6.35333	3.98e-06	0.000216968	4.2863
HORVU7Hr1G051070	-0.347245	-6.65341	2.13e-06	0.00013491	4.27803
HORVU3Hr1G095700	-2.66662	-6.479	3.06e-06	0.000177485	4.27
HORVU7Hr1G093370	-0.890549	-6.48077	3.05e-06	0.000177392	4.26221
HORVU3Hr1G066810	-0.693513	-6.52336	2.79e-06	0.000165498	4.26095
HORVU7Hr1G102070	-4.29722	-6.23534	5.1e-06	0.000263415	4.25859
HORVU4Hr1G055060	-0.262912	-6.66931	2.06e-06	0.000131609	4.25004
HORVU7Hr1G084830	1.65368	6.36073	3.91e-06	0.000214416	4.24082
HORVU1Hr1G094290	-3.72499	-6.26454	4.79e-06	0.000250578	4.23467
HORVU7Hr1G084500	1.36045	6.33746	4.11e-06	0.000222495	4.22614
HORVU1Hr1G006860	0.785175	6.74479	1.77e-06	0.000116646	4.21787
HORVU2Hr1G044460	-3.26586	-6.52471	2.78e-06	0.000165282	4.20452
HORVU7Hr1G092600	1.32152	6.21785	5.29e-06	0.000270539	4.2008
HORVU4Hr1G011440	0.558677	6.26536	4.78e-06	0.000250474	4.19785
HORVU2Hr1G091680	1.29549	6.51752	2.82e-06	0.000166638	4.19636
HORVU4Hr1G085690	-1.12275	-6.39718	3.63e-06	0.000200942	4.18884
HORVU5Hr1G047540	-1.33314	-6.52086	2.8e-06	0.000165867	4.18853
HORVU6Hr1G058740	0.613195	6.54643	2.66e-06	0.000159904	4.18595
HORVU1Hr1G081570	2.15378	6.20146	5.48e-06	0.000278307	4.17955
HORVU3Hr1G082580	-2.43451	-6.57281	2.52e-06	0.000154087	4.17904
HORVU1Hr1G035720	-3.20973	-6.45391	3.22e-06	0.000184638	4.16469
HORVU4Hr1G088580	0.889573	6.31641	4.3e-06	0.000229756	4.16042
HORVU1Hr1G092680	2.06089	6.41297	3.51e-06	0.000196872	4.15246
HORVU4Hr1G064580	0.881061	6.50185	2.91e-06	0.000171279	4.14083
HORVU5Hr1G103430	1.22514	6.52838	2.76e-06	0.000164271	4.12111
HORVU2Hr1G002290	1.06895	6.28249	4.61e-06	0.000243184	4.11879
HORVU6Hr1G035420	-1.33417	-6.63363	2.22e-06	0.000139241	4.11842
HORVU7Hr1G042000	1.16954	6.38349	3.73e-06	0.000206212	4.11356
HORVU1Hr1G093900	4.02115	6.15826	6e-06	0.000298569	4.10291
HORVU5Hr1G078370	0.795857	6.4737	3.09e-06	0.000178717	4.09876
HORVU2Hr1G049240	0.763667	6.32062	4.26e-06	0.000228648	4.09654
HORVU7Hr1G122690	1.62797	6.36121	3.91e-06	0.000214416	4.09572
HORVU4Hr1G010250	-1.60059	-6.50446	2.9e-06	0.000170604	4.08674
HORVU1Hr1G056890	2.7166	6.18206	5.71e-06	0.000287793	4.08604
HORVU2Hr1G089130	0.650206	6.25712	4.87e-06	0.000252875	4.08255
HORVU2Hr1G004930	0.462995	6.42833	3.4e-06	0.000192617	4.08081
HORVU2Hr1G126150	3.09666	6.31746	4.29e-06	0.000229557	4.07508
HORVU2Hr1G095460	2.62975	6.25943	4.84e-06	0.000252265	4.06371
HORVU5Hr1G063690	-1.00329	-6.31808	4.28e-06	0.000229557	4.05334
HORVU7Hr1G042160	3.70413	6.13224	6.34e-06	0.000313184	4.05004
HORVU1Hr1G071340	1.02914	6.18236	5.7e-06	0.000287793	4.04665
HORVU5Hr1G049980	0.908576	6.21812	5.29e-06	0.000270539	4.04543
HORVU3Hr1G055550	0.810506	6.43654	3.34e-06	0.000190361	4.0441
HORVU6Hr1G068080	0.809967	6.29115	4.53e-06	0.000240052	4.04015
HORVU6Hr1G027360	-0.504871	-6.48603	3.01e-06	0.000175715	4.03781
HORVU6Hr1G016490	3.32766	6.12542	6.44e-06	0.000316976	4.03702
HORVU7Hr1G121700	-0.479506	-6.72847	1.83e-06	0.000119816	4.03285
HORVU5Hr1G082560	0.407057	6.42974	3.39e-06	0.000192531	4.03257
HORVU2Hr1G090690	-1.3497	-6.45957	3.18e-06	0.000182997	4.03074
HORVU7Hr1G084110	3.82423	6.14365	6.19e-06	0.000306815	4.02996
HORVU6Hr1G009690	1.64708	6.16338	5.94e-06	0.000297175	4.02195
HORVU3Hr1G049060	-1.25889	-6.23856	5.06e-06	0.000261963	4.01046
HORVU4Hr1G013210	3.10537	6.10902	6.66e-06	0.000326231	4.00579
HORVU1Hr1G065560	-1.69393	-6.26034	4.83e-06	0.000252146	4.00006
HORVU7Hr1G024220	-1.63668	-6.53303	2.73e-06	0.000163183	3.98765
HORVU5Hr1G006280	1.70352	6.17397	5.8e-06	0.000292404	3.98487
HORVU6Hr1G061000	3.60084	6.0967	6.84e-06	0.000333006	3.97906
HORVU4Hr1G087960	-4.04498	-6.0965	6.84e-06	0.000333006	3.9784
HORVU4Hr1G070720	1.52243	6.19246	5.58e-06	0.000282947	3.97386
HORVU6Hr1G036990	-0.425587	-6.54076	2.69e-06	0.000161555	3.96867
HORVU2Hr1G082800	-0.580389	-6.41575	3.49e-06	0.000196285	3.953
HORVU5Hr1G114890	1.28861	6.15204	6.08e-06	0.000301989	3.94191
HORVU3Hr1G099630	-0.748673	-6.34888	4.01e-06	0.000218408	3.93677
HORVU5Hr1G112870	-2.50421	-6.11182	6.62e-06	0.00032509	3.92678
HORVU0Hr1G022090	3.51845	6.0673	7.28e-06	0.00035014	3.91927
HORVU2Hr1G016660	0.960605	6.23418	5.11e-06	0.000263454	3.91215
HORVU6Hr1G035880	0.394194	6.41363	3.5e-06	0.000196872	3.91077
HORVU1Hr1G023630	-0.662921	-6.6066	2.35e-06	0.00014535	3.90044
HORVU7Hr1G053310	0.588581	6.27605	4.68e-06	0.000245856	3.89842
HORVU5Hr1G032370	0.620363	6.40974	3.53e-06	0.000197706	3.89246
HORVU2Hr1G045810	-0.677444	-6.1929	5.58e-06	0.000282947	3.88589
HORVU3Hr1G094270	0.954228	6.20198	5.47e-06	0.000278307	3.88299
HORVU0Hr1G009470	-2.73934	-6.10926	6.66e-06	0.000326231	3.88178
HORVU5Hr1G092660	0.74649	6.27956	4.64e-06	0.000244364	3.88024
HORVU2Hr1G004190	-0.971797	-6.23386	5.11e-06	0.000263454	3.87153
HORVU6Hr1G048600	0.796667	6.24833	4.96e-06	0.000256945	3.86243
HORVU3Hr1G065810	3.59714	6.04418	7.65e-06	0.000364799	3.86233
HORVU3Hr1G096450	0.420295	6.36781	3.86e-06	0.000212129	3.85944
HORVU3Hr1G066380	0.791067	6.16193	5.96e-06	0.000297716	3.85641
HORVU0Hr1G003270	2.94798	6.03467	7.81e-06	0.000369313	3.85413
HORVU6Hr1G053760	0.539524	6.58711	2.44e-06	0.00015039	3.85405
HORVU5Hr1G094460	2.95263	6.10759	6.68e-06	0.000326423	3.85198
HORVU6Hr1G055750	-0.692362	-6.40721	3.55e-06	0.000198423	3.85026
HORVU5Hr1G104570	2.20506	6.06984	7.25e-06	0.000349087	3.84548
HORVU2Hr1G090310	-1.12686	-6.21811	5.29e-06	0.000270539	3.84266
HORVU6Hr1G031700	0.97694	6.08333	7.04e-06	0.00034083	3.83789
HORVU4Hr1G004270	1.81303	6.03454	7.81e-06	0.000369313	3.83725
HORVU7Hr1G079640	-0.478664	-6.33066	4.17e-06	0.000225321	3.83697
HORVU2Hr1G065180	0.700593	6.20559	5.43e-06	0.000276589	3.82185
HORVU2Hr1G096550	2.12259	6.0199	8.06e-06	0.000377978	3.82118
HORVU2Hr1G086380	-0.986197	-6.5172	2.82e-06	0.000166638	3.81431
HORVU5Hr1G000180	-2.65746	-6.05995	7.4e-06	0.000354404	3.81244
HORVU0Hr1G017850	-2.46578	-6.0234	8e-06	0.000376439	3.81089
HORVU1Hr1G062110	0.623204	6.35258	3.98e-06	0.000217016	3.80936
HORVU2Hr1G036110	4.30727	6.01732	8.11e-06	0.000378604	3.80683
HORVU5Hr1G053550	2.09395	6.0185	8.09e-06	0.000378604	3.80542
HORVU3Hr1G021660	0.835543	6.21401	5.33e-06	0.000272394	3.80128
HORVU7Hr1G119480	-3.22148	-6.03553	7.8e-06	0.000369313	3.7888
HORVU1Hr1G002160	-2.44495	-6.00171	8.38e-06	0.00038766	3.78736
HORVU3Hr1G114220	0.948955	6.04549	7.63e-06	0.000364218	3.78517
HORVU1Hr1G043710	0.698017	6.29491	4.49e-06	0.00023856	3.77338
HORVU5Hr1G022470	0.432176	6.32104	4.25e-06	0.000228648	3.76735
HORVU1Hr1G067480	1.67935	6.13278	6.34e-06	0.000313184	3.76523
HORVU5Hr1G113810	-0.591624	-6.34784	4.02e-06	0.000218586	3.76445
HORVU7Hr1G003490	2.2528	6.0055	8.31e-06	0.000385245	3.75953
HORVU1Hr1G016360	1.34232	6.03134	7.87e-06	0.000371405	3.75848
HORVU3Hr1G007910	-3.70581	-5.98683	8.65e-06	0.00039685	3.75754
HORVU7Hr1G038650	-0.46169	-6.51472	2.84e-06	0.00016725	3.74076
HORVU2Hr1G094690	-1.6963	-6.00099	8.4e-06	0.00038766	3.73696
HORVU6Hr1G095250	0.396066	6.26378	4.8e-06	0.000250654	3.73658
HORVU1Hr1G039870	-0.400512	-6.268	4.76e-06	0.000249411	3.73085
HORVU7Hr1G107350	0.608603	6.23343	5.12e-06	0.000263454	3.71533
HORVU5Hr1G005030	2.82278	6.0128	8.19e-06	0.000380591	3.71503
HORVU7Hr1G098110	-1.98515	-6.36028	3.92e-06	0.000214416	3.71246
HORVU6Hr1G074030	0.477886	6.55783	2.59e-06	0.000157358	3.69836
HORVU2Hr1G004830	-2.92397	-5.95655	9.24e-06	0.000417066	3.69524
HORVU2Hr1G093220	1.59578	5.98681	8.66e-06	0.00039685	3.69521
HORVU4Hr1G014750	0.825458	6.1587	6e-06	0.000298569	3.69365
HORVU3Hr1G001390	-1.69776	-6.03931	7.73e-06	0.000366864	3.68534
HORVU7Hr1G038300	1.04298	6.12164	6.49e-06	0.000319143	3.67422
HORVU1Hr1G091500	-3.86107	-5.95623	9.24e-06	0.000417066	3.67291
HORVU2Hr1G033420	2.7697	5.94076	9.56e-06	0.000426653	3.66306
HORVU4Hr1G082550	-3.68063	-5.93895	9.59e-06	0.00042706	3.65954
HORVU3Hr1G017000	3.18999	5.93541	9.67e-06	0.000429846	3.65256
HORVU1Hr1G091520	3.81774	5.93386	9.7e-06	0.000430324	3.64897
HORVU7Hr1G010690	4.38522	6.04354	7.66e-06	0.000364862	3.64886
HORVU3Hr1G114990	-2.14152	-6.10777	6.68e-06	0.000326423	3.64484
HORVU5Hr1G124630	0.521515	6.20749	5.41e-06	0.000275831	3.64284
HORVU4Hr1G064770	-1.35841	-5.99437	8.52e-06	0.000392719	3.62629
HORVU3Hr1G093170	3.39344	5.92168	9.96e-06	0.000438825	3.62453
HORVU6Hr1G017830	1.43208	5.93484	9.68e-06	0.000429894	3.62319
HORVU6Hr1G013750	2.12687	5.91632	1.01e-05	0.000441965	3.61205
HORVU5Hr1G078100	1.92271	6.04751	7.6e-06	0.000363084	3.61132
HORVU3Hr1G066640	-1.77934	-5.91451	1.01e-05	0.000443207	3.60782
HORVU1Hr1G092660	-4.05249	-5.91207	1.02e-05	0.000445054	3.60499
HORVU0Hr1G002870	-2.17338	-5.92517	9.88e-06	0.000436024	3.60458
HORVU3Hr1G079000	-0.493722	-6.22283	5.23e-06	0.000268733	3.59575
HORVU3Hr1G006910	2.45394	5.94556	9.46e-06	0.000424827	3.58789
HORVU4Hr1G073990	1.10005	5.9282	9.82e-06	0.000434145	3.57621
HORVU4Hr1G012440	0.375057	6.28566	4.58e-06	0.000242203	3.57302
HORVU7Hr1G018530	-4.01984	-5.96117	9.15e-06	0.000414073	3.57106
HORVU2Hr1G063210	0.308126	6.55817	2.59e-06	0.000157358	3.56981
HORVU2Hr1G071850	1.06118	6.28501	4.59e-06	0.000242214	3.56809
HORVU6Hr1G038520	0.921167	6.07696	7.14e-06	0.000344239	3.56588
HORVU5Hr1G045290	1.5943	5.93991	9.57e-06	0.000426653	3.55966
HORVU2Hr1G063820	0.919421	6.22926	5.16e-06	0.000265443	3.55848
HORVU6Hr1G001990	-3.70354	-5.89458	1.06e-05	0.000458633	3.5532
HORVU3Hr1G035730	3.75568	5.88451	1.08e-05	0.000464654	3.54878
HORVU5Hr1G025850	1.09499	5.97503	8.88e-06	0.000403763	3.54833
HORVU5Hr1G087240	-3.47048	-5.88387	1.08e-05	0.000464795	3.54741
HORVU6Hr1G095330	1.00918	6.00658	8.3e-06	0.000384796	3.54573
HORVU3Hr1G049780	2.15396	5.88903	1.07e-05	0.000460636	3.54428
HORVU1Hr1G002840	0.346129	6.55013	2.64e-06	0.000159165	3.54136
HORVU3Hr1G072970	1.2054	5.92971	9.79e-06	0.000433219	3.53117
HORVU7Hr1G075060	-1.19019	-6.17227	5.83e-06	0.000292722	3.52214
HORVU6Hr1G076340	-1.13841	-6.17138	5.84e-06	0.000292904	3.51858
HORVU3Hr1G081180	1.8037	5.94912	9.39e-06	0.000422065	3.51665
HORVU5Hr1G079770	4.94278	5.8775	1.1e-05	0.000468195	3.51531
HORVU7Hr1G084590	1.96301	5.88075	1.09e-05	0.000465924	3.51439
HORVU1Hr1G077350	-2.52442	-6.01984	8.06e-06	0.000377978	3.50878
HORVU3Hr1G092280	1.96523	5.97229	8.93e-06	0.000405681	3.50494
HORVU7Hr1G015380	1.06815	6.14059	6.23e-06	0.000308435	3.49773
HORVU7Hr1G073170	1.19232	5.91806	1e-05	0.0004408	3.49621
HORVU2Hr1G110080	-3.22499	-5.85971	1.14e-05	0.000481372	3.4936
HORVU6Hr1G091130	-0.362954	-6.39955	3.61e-06	0.000200224	3.48595
HORVU4Hr1G018270	0.751407	6.12562	6.43e-06	0.000316976	3.48098
HORVU1Hr1G026840	-0.672545	-6.36736	3.86e-06	0.000212129	3.47884
HORVU3Hr1G073790	0.711601	6.00794	8.27e-06	0.000384124	3.47279
HORVU7Hr1G099560	3.17042	5.87833	1.09e-05	0.000467858	3.47054
HORVU7Hr1G043210	-1.63956	-5.8716	1.11e-05	0.000472177	3.46543
HORVU5Hr1G062050	-1.5453	-6.0399	7.72e-06	0.000366864	3.46055
HORVU1Hr1G090770	1.67098	5.98503	8.69e-06	0.000397156	3.46037
HORVU4Hr1G003430	0.928563	5.98294	8.73e-06	0.000398325	3.45676
HORVU3Hr1G109780	0.427918	6.15823	6e-06	0.000298569	3.44843
HORVU5Hr1G051370	-1.51024	-6.17329	5.81e-06	0.000292454	3.44488
HORVU3Hr1G056990	1.96347	5.83172	1.21e-05	0.000505024	3.43783
HORVU4Hr1G055620	3.16906	5.83032	1.21e-05	0.000505998	3.43612
HORVU4Hr1G081750	5.81212	5.83332	1.2e-05	0.000504302	3.43258
HORVU5Hr1G047840	1.1495	5.92033	9.99e-06	0.000439619	3.43153
HORVU4Hr1G019780	0.985601	6.02594	7.96e-06	0.000375284	3.42874
HORVU2Hr1G122730	0.557192	6.16102	5.97e-06	0.00029792	3.4278
HORVU5Hr1G113900	2.53098	5.82522	1.23e-05	0.000510546	3.4274
HORVU4Hr1G073580	1.2774	5.94503	9.47e-06	0.000424829	3.42425
HORVU5Hr1G050180	0.96573	5.94141	9.54e-06	0.000426653	3.41531
HORVU6Hr1G070510	0.682041	6.09511	6.87e-06	0.000333587	3.39612
HORVU6Hr1G088850	0.431577	6.10151	6.77e-06	0.000330275	3.39433
HORVU2Hr1G090280	2.01073	5.86571	1.12e-05	0.000477202	3.39294
HORVU4Hr1G077510	-1.27041	-6.03951	7.73e-06	0.000366864	3.38556
HORVU2Hr1G125020	5.19861	5.80275	1.29e-05	0.000528294	3.3792
HORVU1Hr1G013900	1.02583	5.90519	1.03e-05	0.000450707	3.3768
HORVU3Hr1G059170	3.52081	5.81915	1.24e-05	0.000515147	3.37322
HORVU7Hr1G037060	1.95715	5.87229	1.11e-05	0.000472141	3.3731
HORVU7Hr1G026720	0.632079	6.02376	8e-06	0.000376439	3.36995
HORVU1Hr1G010500	-3.25477	-5.82052	1.24e-05	0.000514687	3.36011
HORVU2Hr1G049700	-0.634411	-6.18866	5.63e-06	0.000284869	3.35331
HORVU2Hr1G032830	0.365578	6.34669	4.03e-06	0.000218818	3.34969
HORVU4Hr1G080430	-2.91535	-5.86007	1.14e-05	0.000481372	3.34374
HORVU1Hr1G047640	0.943572	5.95175	9.33e-06	0.000420157	3.34281
HORVU3Hr1G110460	1.08675	5.90102	1.04e-05	0.000453289	3.34059
HORVU6Hr1G083150	-0.373836	-6.30268	4.42e-06	0.000235546	3.33709
HORVU4Hr1G011250	-1.92983	-6.11743	6.55e-06	0.000321624	3.33006
HORVU2Hr1G025630	0.679254	5.90252	1.04e-05	0.000452321	3.32007
HORVU3Hr1G068780	0.647727	6.06051	7.39e-06	0.000354404	3.31645
HORVU1Hr1G093400	0.923462	5.9854	8.68e-06	0.000397156	3.31169
HORVU2Hr1G086220	0.936928	5.86438	1.13e-05	0.000478065	3.30812
HORVU1Hr1G029290	0.933911	5.89222	1.06e-05	0.000459536	3.306
HORVU2Hr1G035810	1.77253	5.94187	9.53e-06	0.000426653	3.30026
HORVU2Hr1G123590	2.503	5.76144	1.41e-05	0.000566773	3.28953
HORVU3Hr1G059290	0.415097	6.16725	5.89e-06	0.000295115	3.28344
HORVU2Hr1G096270	1.27015	6.01686	8.11e-06	0.000378604	3.28261
HORVU4Hr1G067850	2.4985	5.77484	1.37e-05	0.000553297	3.28204
HORVU2Hr1G105800	1.0835	5.84208	1.18e-05	0.000497965	3.28047
HORVU5Hr1G112560	2.50416	5.77265	1.37e-05	0.000555373	3.27814
HORVU6Hr1G086910	1.75325	5.76281	1.4e-05	0.000565653	3.27528
HORVU5Hr1G071080	1.10478	5.78538	1.34e-05	0.00054299	3.27422
HORVU6Hr1G093540	0.929935	5.98484	8.69e-06	0.000397156	3.26772
HORVU5Hr1G081360	0.496001	5.99286	8.54e-06	0.000393537	3.26694
HORVU7Hr1G007220	1.24632	6.18262	5.7e-06	0.000287793	3.2641
HORVU7Hr1G113210	1.77901	5.75598	1.43e-05	0.00057065	3.26181
HORVU3Hr1G044150	1.60025	5.76073	1.41e-05	0.000567077	3.25987
HORVU5Hr1G104600	2.27833	5.90638	1.03e-05	0.00045005	3.2586
HORVU4Hr1G082980	-0.562487	-5.96039	9.16e-06	0.000414298	3.25437
HORVU2Hr1G036240	-0.468599	-5.99122	8.57e-06	0.000394469	3.23899
HORVU3Hr1G093270	-5.1495	-5.74014	1.47e-05	0.000585365	3.23667
HORVU2Hr1G117490	3.66565	5.74363	1.46e-05	0.00058267	3.23622
HORVU6Hr1G079650	-2.27781	-5.78619	1.33e-05	0.000542928	3.22827
HORVU1Hr1G059540	-1.48915	-6.27398	4.7e-06	0.000246605	3.22164
HORVU5Hr1G091810	0.932857	5.9411	9.55e-06	0.000426653	3.22031
HORVU7Hr1G000410	0.87669	5.82142	1.24e-05	0.000514222	3.21651
HORVU0Hr1G004470	0.766447	5.81711	1.25e-05	0.00051689	3.21466
HORVU2Hr1G033660	-2.62089	-5.72444	1.53e-05	0.000601869	3.21357
HORVU1Hr1G076460	4.38462	5.73437	1.49e-05	0.000590995	3.21013
HORVU2Hr1G092030	1.23302	5.81131	1.26e-05	0.000521991	3.20869
HORVU4Hr1G087200	1.31898	5.75165	1.44e-05	0.000573745	3.20565
HORVU7Hr1G043340	-0.716283	-5.89003	1.07e-05	0.000460636	3.20545
HORVU1Hr1G093480	0.671399	6.07854	7.11e-06	0.000343494	3.19223
HORVU4Hr1G022930	0.855769	5.7413	1.47e-05	0.000584469	3.17244
HORVU6Hr1G006500	2.29296	5.69967	1.61e-05	0.000623162	3.167
HORVU7Hr1G095100	1.35548	5.71547	1.56e-05	0.000608571	3.16193
HORVU6Hr1G041010	1.96081	5.70372	1.6e-05	0.000621307	3.15856
HORVU3Hr1G092520	-2.7575	-5.73588	1.49e-05	0.000590218	3.14745
HORVU7Hr1G094020	1.65635	5.69219	1.64e-05	0.000630364	3.14074
HORVU6Hr1G087000	-0.783777	-5.98751	8.64e-06	0.00039685	3.13839
HORVU3Hr1G058580	0.934347	5.80557	1.28e-05	0.0005267	3.13613
HORVU2Hr1G099870	-1.77973	-5.68173	1.68e-05	0.000643048	3.1325
HORVU1Hr1G005760	2.24611	5.69765	1.62e-05	0.000624711	3.12952
HORVU3Hr1G069780	0.991699	5.98105	8.76e-06	0.000399488	3.12506
HORVU6Hr1G059920	-0.519883	-5.90283	1.04e-05	0.000452321	3.12396
HORVU2Hr1G060770	-0.7123	-6.01607	8.13e-06	0.000378604	3.11999
HORVU4Hr1G074740	1.70188	5.75827	1.42e-05	0.000568962	3.11128
HORVU2Hr1G094150	-2.66012	-5.69435	1.63e-05	0.00062861	3.10555
HORVU4Hr1G086790	0.438975	6.01579	8.13e-06	0.000378604	3.09641
HORVU5Hr1G094990	0.450239	5.95382	9.29e-06	0.000418766	3.09387
HORVU5Hr1G067100	1.75504	5.66149	1.75e-05	0.000668247	3.09084
HORVU1Hr1G006920	2.658	5.6936	1.63e-05	0.000629032	3.08754
HORVU3Hr1G113120	7.37955	5.70224	1.6e-05	0.000622097	3.08551
HORVU4Hr1G050160	0.583707	6.06854	7.27e-06	0.000349642	3.08491
HORVU4Hr1G048440	1.20522	5.72625	1.52e-05	0.000600342	3.07874
HORVU7Hr1G025040	-1.19571	-5.72633	1.52e-05	0.000600342	3.06477
HORVU7Hr1G020660	1.97486	5.86315	1.13e-05	0.000478823	3.05811
HORVU3Hr1G079750	1.48036	5.81049	1.27e-05	0.000522188	3.05214
HORVU3Hr1G002530	0.767813	5.88096	1.09e-05	0.000465924	3.05045
HORVU7Hr1G038400	2.11952	5.83169	1.21e-05	0.000505024	3.04965
HORVU5Hr1G022510	1.01329	5.71766	1.55e-05	0.000606859	3.0496
HORVU4Hr1G014310	0.46879	5.88209	1.08e-05	0.000465575	3.04546
HORVU1Hr1G063320	0.65192	6.02224	8.02e-06	0.000376933	3.04478
HORVU7Hr1G085520	0.915826	5.74436	1.46e-05	0.000582331	3.02891
HORVU7Hr1G115040	1.20027	5.71703	1.55e-05	0.000607101	3.02847
HORVU2Hr1G039170	0.537672	6.00096	8.4e-06	0.00038766	3.02433
HORVU4Hr1G082910	0.691714	6.0861	7e-06	0.000339233	3.02073
HORVU6Hr1G090460	-1.71118	-5.72184	1.53e-05	0.000602928	3.01771
HORVU4Hr1G003450	2.11543	5.70785	1.58e-05	0.000618159	3.01073
HORVU2Hr1G024480	-3.15198	-5.6482	1.8e-05	0.000685969	2.99943
HORVU1Hr1G072780	0.510347	6.15169	6.09e-06	0.000301989	2.99617
HORVU7Hr1G020270	4.2006	5.61582	1.93e-05	0.000725262	2.99547
HORVU4Hr1G075010	0.946254	5.65287	1.78e-05	0.000680302	2.9726
HORVU7Hr1G011840	2.38124	6.06583	7.31e-06	0.000350819	2.97121
HORVU3Hr1G055630	-0.457193	-5.93008	9.78e-06	0.000433219	2.97053
HORVU3Hr1G002000	-2.93413	-5.63637	1.85e-05	0.000699935	2.97001
HORVU4Hr1G064380	0.620586	5.87497	1.1e-05	0.000470258	2.96884
HORVU1Hr1G065660	2.14557	5.78737	1.33e-05	0.000542308	2.96766
HORVU1Hr1G050340	0.483849	5.89215	1.06e-05	0.000459536	2.9608
HORVU7Hr1G051280	0.741585	5.87055	1.11e-05	0.000472744	2.95448
HORVU4Hr1G066300	0.380494	5.97671	8.84e-06	0.000402767	2.94526
HORVU4Hr1G003420	1.52862	5.96932	8.99e-06	0.00040781	2.93895
HORVU3Hr1G069590	2.5969	5.60455	1.98e-05	0.000739222	2.9386
HORVU1Hr1G087070	-1.2561	-5.88223	1.08e-05	0.000465575	2.93811
HORVU7Hr1G021180	0.660345	5.72372	1.53e-05	0.000601869	2.93078
HORVU7Hr1G041470	0.900895	5.72413	1.53e-05	0.000601869	2.92445
HORVU2Hr1G090750	2.12687	5.57021	2.14e-05	0.000784653	2.90215
HORVU5Hr1G048510	0.699772	5.83646	1.2e-05	0.000502471	2.90099
HORVU3Hr1G006620	3.50713	5.57016	2.14e-05	0.000784653	2.90084
HORVU4Hr1G090140	-2.49353	-5.87213	1.11e-05	0.000472141	2.90044
HORVU1Hr1G019500	1.18586	5.81114	1.26e-05	0.000521991	2.89894
HORVU7Hr1G119790	-4.19614	-5.57201	2.13e-05	0.00078365	2.89808
HORVU5Hr1G094050	0.914201	5.78423	1.34e-05	0.000543786	2.88893
HORVU5Hr1G103820	1.2541	5.70446	1.59e-05	0.000620909	2.88342
HORVU4Hr1G076160	1.91925	5.79833	1.3e-05	0.000532286	2.87883
HORVU5Hr1G006730	-0.433661	-6.01657	8.12e-06	0.000378604	2.87876
HORVU5Hr1G120570	0.663531	5.8087	1.27e-05	0.000523678	2.87605
HORVU3Hr1G041900	0.464637	5.79928	1.3e-05	0.000531734	2.87209
HORVU1Hr1G091230	3.22266	5.68245	1.67e-05	0.00064265	2.8717
HORVU7Hr1G112980	0.472818	5.88912	1.07e-05	0.000460636	2.86947
HORVU7Hr1G085310	-0.369186	-5.91973	1e-05	0.0004397	2.85767
HORVU5Hr1G114070	0.538174	5.73518	1.49e-05	0.000590536	2.84751
HORVU3Hr1G091680	1.88735	5.66993	1.72e-05	0.000656671	2.84618
HORVU6Hr1G010000	-2.45098	-5.57072	2.14e-05	0.000784653	2.84073
HORVU7Hr1G119010	3.4539	5.54346	2.27e-05	0.000822222	2.8404
HORVU7Hr1G116160	-1.75486	-5.63266	1.86e-05	0.000703644	2.83838
HORVU7Hr1G082560	0.705539	5.81435	1.26e-05	0.000519451	2.83727
HORVU6Hr1G070750	0.661837	5.85133	1.16e-05	0.000489653	2.83558
HORVU3Hr1G025090	2.55171	5.55819	2.2e-05	0.000799674	2.82868
HORVU4Hr1G063350	-4.87354	-5.55208	2.23e-05	0.000808263	2.82544
HORVU5Hr1G031870	0.593469	5.84611	1.17e-05	0.000494695	2.82122
HORVU7Hr1G107600	0.912828	5.63564	1.85e-05	0.000700402	2.81688
HORVU3Hr1G062590	0.471014	5.96625	9.05e-06	0.00041004	2.81574
HORVU3Hr1G010570	1.22832	5.8402	1.19e-05	0.000498948	2.8147
HORVU7Hr1G105780	-2.66956	-5.52936	2.34e-05	0.000839709	2.81362
HORVU4Hr1G027260	4.11255	5.53937	2.29e-05	0.000828135	2.80975
HORVU2Hr1G004510	2.23798	5.83361	1.2e-05	0.000504302	2.80703
HORVU2Hr1G105560	3.83005	5.53646	2.3e-05	0.000831187	2.79605
HORVU4Hr1G070650	1.02505	5.64984	1.8e-05	0.00068417	2.79482
HORVU2Hr1G065840	-2.69608	-5.58593	2.07e-05	0.000763592	2.78695
HORVU2Hr1G020430	2.4789	5.67031	1.72e-05	0.000656671	2.78326
HORVU6Hr1G082310	-1.19877	-5.75865	1.42e-05	0.000568962	2.77914
HORVU6Hr1G058210	-0.61794	-6.08623	7e-06	0.000339233	2.76881
HORVU6Hr1G056280	-0.616894	-5.75353	1.43e-05	0.000572261	2.76448
HORVU4Hr1G089470	-3.61564	-5.50483	2.47e-05	0.000876946	2.76399
HORVU1Hr1G004800	-2.70182	-5.53142	2.33e-05	0.000838178	2.76242
HORVU3Hr1G094250	-0.850213	-5.81941	1.24e-05	0.000515147	2.7572
HORVU5Hr1G104660	2.36426	5.4994	2.5e-05	0.000883484	2.7548
HORVU1Hr1G024640	0.928518	5.77871	1.36e-05	0.000549224	2.75306
HORVU2Hr1G109200	-2.636	-5.5193	2.39e-05	0.000853893	2.75069
HORVU3Hr1G076660	4.32208	5.52413	2.37e-05	0.000848675	2.74428
HORVU0Hr1G037770	-3.02482	-5.50011	2.49e-05	0.000883484	2.74336
HORVU6Hr1G005390	0.295161	5.89735	1.05e-05	0.00045639	2.73045
HORVU1Hr1G064700	0.72917	5.7533	1.43e-05	0.000572261	2.72765
HORVU1Hr1G048400	0.453163	5.76802	1.39e-05	0.000559858	2.7265
HORVU7Hr1G082450	-1.07395	-5.64049	1.83e-05	0.000694988	2.72298
HORVU1Hr1G092710	0.656776	5.92555	9.87e-06	0.000436024	2.71728
HORVU5Hr1G106460	0.562349	5.88939	1.07e-05	0.000460636	2.71546
HORVU6Hr1G093240	2.26621	5.48481	2.58e-05	0.000906903	2.71349
HORVU5Hr1G028360	0.449916	5.8402	1.19e-05	0.000498948	2.71175
HORVU7Hr1G045710	0.652573	5.78191	1.35e-05	0.000545974	2.70286
HORVU2Hr1G120340	0.754268	5.63684	1.85e-05	0.000699887	2.69842
HORVU4Hr1G005530	1.97827	5.7008	1.61e-05	0.000622605	2.69693
HORVU6Hr1G014720	-3.08695	-5.4713	2.66e-05	0.000930829	2.6952
HORVU5Hr1G093530	-0.808738	-5.64769	1.8e-05	0.000686081	2.68638
HORVU1Hr1G006910	1.86221	5.60271	1.99e-05	0.000741511	2.68387
HORVU5Hr1G114150	0.562177	5.70266	1.6e-05	0.000622097	2.67834
HORVU3Hr1G068730	1.72163	5.4696	2.67e-05	0.000932689	2.67345
HORVU0Hr1G032400	0.723873	5.52943	2.34e-05	0.000839709	2.67228
HORVU5Hr1G102210	3.17816	5.50477	2.47e-05	0.000876946	2.66587
HORVU1Hr1G072700	-2.56265	-5.49938	2.5e-05	0.000883484	2.65808
HORVU1Hr1G084520	3.11199	5.45153	2.78e-05	0.00096387	2.65285
HORVU7Hr1G087490	-1.67509	-5.7961	1.31e-05	0.00053377	2.64033
HORVU1Hr1G077370	-1.63227	-5.58687	2.06e-05	0.000762722	2.63735
HORVU3Hr1G089130	0.591425	5.61299	1.95e-05	0.000728716	2.63605
HORVU3Hr1G113080	0.476263	5.80429	1.28e-05	0.000527621	2.62313
HORVU6Hr1G077570	0.69981	5.7859	1.34e-05	0.000542928	2.61564
HORVU7Hr1G036970	-3.12211	-5.43334	2.89e-05	0.000997317	2.61472
HORVU2Hr1G077320	1.17666	5.52047	2.39e-05	0.000853893	2.6099
HORVU6Hr1G076760	1.36464	5.64162	1.83e-05	0.000693927	2.60505
HORVU7Hr1G013600	0.368784	6.08235	7.05e-06	0.000341128	2.60283
HORVU3Hr1G020490	-2.90042	-5.47477	2.64e-05	0.000924542	2.60216
HORVU7Hr1G115540	0.676893	5.94029	9.57e-06	0.000426653	2.6012
HORVU5Hr1G072980	2.95105	5.42717	2.93e-05	0.00100927	2.59694
HORVU5Hr1G098570	2.25918	5.43268	2.9e-05	0.000997911	2.59482
HORVU2Hr1G114190	-0.915552	-5.71842	1.55e-05	0.000606458	2.59479
HORVU5Hr1G097560	-0.942423	-5.79683	1.3e-05	0.000533475	2.59247
HORVU1Hr1G001810	1.24759	5.47477	2.64e-05	0.000924542	2.58645
HORVU3Hr1G078840	1.5579	5.62401	1.9e-05	0.000715067	2.58552
HORVU1Hr1G072750	0.83621	5.51967	2.39e-05	0.000853893	2.58509
HORVU3Hr1G088020	-0.66216	-5.75689	1.42e-05	0.000570103	2.58507
HORVU3Hr1G025670	1.18341	5.45604	2.75e-05	0.000955152	2.57978
HORVU7Hr1G000250	-1.48817	-5.59979	2e-05	0.00074557	2.57831
HORVU4Hr1G052220	1.12126	5.50385	2.47e-05	0.000877937	2.57801
HORVU2Hr1G092190	-0.654723	-5.83453	1.2e-05	0.000504045	2.57529
HORVU5Hr1G014510	3.82062	5.41905	2.98e-05	0.00102313	2.57427
HORVU2Hr1G117670	1.33279	5.48699	2.57e-05	0.00090553	2.57289
HORVU7Hr1G045290	1.36345	5.70672	1.59e-05	0.000619074	2.56438
HORVU7Hr1G007950	0.720275	5.59757	2.01e-05	0.000747176	2.56344
HORVU5Hr1G099410	-1.71676	-5.58219	2.08e-05	0.000768457	2.55812
HORVU2Hr1G034350	0.718503	5.54224	2.27e-05	0.000823689	2.54207
HORVU1Hr1G015260	1.06092	5.58699	2.06e-05	0.000762722	2.52976
HORVU4Hr1G002760	2.40632	5.5009	2.49e-05	0.00088287	2.52596
HORVU2Hr1G082740	2.88228	5.42611	2.94e-05	0.00101076	2.52325
HORVU7Hr1G122120	3.17438	5.56485	2.16e-05	0.00079167	2.51614
HORVU1Hr1G027840	0.573375	5.57975	2.09e-05	0.000771152	2.5155
HORVU5Hr1G006910	4.76925	5.39928	3.12e-05	0.00105888	2.51246
HORVU2Hr1G107560	0.767984	5.5366	2.3e-05	0.000831187	2.50859
HORVU1Hr1G090100	0.85718	5.47817	2.62e-05	0.000919241	2.50456
HORVU2Hr1G004540	2.24682	5.69827	1.62e-05	0.000624471	2.5023
HORVU6Hr1G094550	1.1382	5.43927	2.85e-05	0.000986896	2.49746
HORVU4Hr1G021950	0.571885	5.56272	2.17e-05	0.000793935	2.49439
HORVU6Hr1G076020	1.12859	5.53269	2.32e-05	0.000836599	2.48634
HORVU5Hr1G045650	4.36204	5.40073	3.11e-05	0.00105728	2.47608
HORVU6Hr1G032960	1.18828	5.38876	3.19e-05	0.00107832	2.476
HORVU7Hr1G055990	0.364142	5.70125	1.61e-05	0.000622605	2.47525
HORVU2Hr1G092340	-0.525429	-5.61279	1.95e-05	0.000728716	2.47443
HORVU6Hr1G087390	-2.86854	-5.36892	3.33e-05	0.00111965	2.47401
HORVU5Hr1G104810	-2.49523	-5.36874	3.34e-05	0.00111965	2.47308
HORVU6Hr1G021320	0.969739	5.59754	2.01e-05	0.000747176	2.46652
HORVU1Hr1G049230	-1.13521	-5.58065	2.09e-05	0.000770344	2.45168
HORVU2Hr1G101720	1.28249	5.40784	3.06e-05	0.00104344	2.44965
HORVU7Hr1G033770	0.665582	5.79359	1.31e-05	0.000536133	2.44481
HORVU3Hr1G105850	-0.858559	-5.54969	2.24e-05	0.000811773	2.43757
HORVU7Hr1G073410	0.538854	5.62231	1.91e-05	0.000716374	2.43536
HORVU2Hr1G103560	0.925383	5.4847	2.58e-05	0.000906903	2.43423
HORVU6Hr1G009940	-2.67834	-5.3783	3.27e-05	0.00110079	2.43162
HORVU2Hr1G073370	3.32873	5.33806	3.57e-05	0.0011841	2.41514
HORVU1Hr1G040800	2.39729	5.33564	3.59e-05	0.00118736	2.40491
HORVU0Hr1G038770	3.64128	5.33435	3.6e-05	0.0011884	2.40354
HORVU5Hr1G048810	1.22892	5.61072	1.96e-05	0.00073135	2.39514
HORVU0Hr1G019630	-1.6355	-5.51271	2.43e-05	0.000864828	2.39344
HORVU6Hr1G066450	-2.66966	-5.32659	3.66e-05	0.0012031	2.39249
HORVU7Hr1G049340	-1.22064	-5.72227	1.53e-05	0.000602928	2.39203
HORVU1Hr1G002210	-2.25935	-5.41744	2.99e-05	0.00102592	2.39104
HORVU2Hr1G063480	1.63886	5.39985	3.11e-05	0.00105843	2.39101
HORVU1Hr1G002710	-2.58904	-5.327	3.66e-05	0.00120299	2.38756
HORVU1Hr1G002090	4.14157	5.3345	3.6e-05	0.0011884	2.3767
HORVU5Hr1G095990	-0.693585	-5.75402	1.43e-05	0.000572261	2.37587
HORVU5Hr1G042230	1.13325	5.61686	1.93e-05	0.000724287	2.37315
HORVU2Hr1G098400	-0.60829	-5.77021	1.38e-05	0.000557758	2.37164
HORVU5Hr1G066810	0.542996	5.56407	2.17e-05	0.000792299	2.37083
HORVU4Hr1G088600	0.856636	5.39372	3.16e-05	0.00107016	2.3706
HORVU2Hr1G078020	1.20028	5.33322	3.61e-05	0.00119039	2.36535
HORVU7Hr1G024280	2.77464	5.31267	3.78e-05	0.00122374	2.36077
HORVU2Hr1G013170	-0.826266	-5.82692	1.22e-05	0.000509204	2.35948
HORVU6Hr1G000480	3.0319	5.35284	3.46e-05	0.00115691	2.3584
HORVU5Hr1G015220	0.728895	5.53887	2.29e-05	0.000828307	2.35715
HORVU3Hr1G000350	0.629105	5.56176	2.18e-05	0.000794144	2.35691
HORVU4Hr1G079150	1.10017	5.74294	1.47e-05	0.000582972	2.35682
HORVU6Hr1G010980	-3.45483	-5.34449	3.52e-05	0.00117166	2.3567
HORVU1Hr1G023160	1.45948	5.40734	3.06e-05	0.0010437	2.35469
HORVU4Hr1G008120	0.600265	5.58305	2.08e-05	0.000767715	2.35418
HORVU2Hr1G083100	0.507313	5.51974	2.39e-05	0.000853893	2.33495
HORVU3Hr1G000620	-2.01916	-5.41266	3.03e-05	0.00103502	2.32683
HORVU7Hr1G099720	3.67924	5.29052	3.97e-05	0.00127313	2.3134
HORVU3Hr1G021810	1.98364	5.47074	2.66e-05	0.000931145	2.3117
HORVU2Hr1G004480	1.88912	5.64327	1.82e-05	0.000692088	2.30696
HORVU5Hr1G058070	0.690415	5.43624	2.87e-05	0.000991815	2.29873
HORVU6Hr1G054650	1.37294	5.31755	3.74e-05	0.00121158	2.2962
HORVU0Hr1G000250	1.05161	5.4939	2.53e-05	0.000892621	2.29036
HORVU1Hr1G074800	-4.24528	-5.32052	3.71e-05	0.00120902	2.2899
HORVU7Hr1G058250	0.692292	5.56817	2.15e-05	0.000787371	2.28782
HORVU2Hr1G079580	1.40324	5.32274	3.69e-05	0.00120747	2.28739
HORVU2Hr1G124980	1.30361	5.6084	1.97e-05	0.000734377	2.28726
HORVU2Hr1G056360	0.378206	5.80349	1.29e-05	0.000527989	2.28605
HORVU7Hr1G094630	1.80886	5.3355	3.59e-05	0.00118736	2.28599
HORVU7Hr1G088580	0.33751	5.89371	1.06e-05	0.000458986	2.28507
HORVU6Hr1G021150	0.334265	5.67776	1.69e-05	0.000647399	2.27454
HORVU2Hr1G012790	2.63999	5.26866	4.17e-05	0.00131752	2.27044
HORVU1Hr1G025890	1.27245	5.34494	3.52e-05	0.00117146	2.26749
HORVU5Hr1G030330	0.881582	5.33785	3.57e-05	0.0011841	2.26501
HORVU2Hr1G089160	0.749104	5.51668	2.41e-05	0.000858059	2.25913
HORVU1Hr1G052860	0.798835	5.37964	3.26e-05	0.00109847	2.25741
HORVU2Hr1G064650	1.81281	5.27451	4.11e-05	0.00130982	2.25487
HORVU1Hr1G072470	1.43428	5.48601	2.57e-05	0.000906683	2.25448
HORVU7Hr1G030930	0.586696	5.59458	2.03e-05	0.000751332	2.25346
HORVU3Hr1G010920	-1.30239	-5.72155	1.54e-05	0.000602928	2.24991
HORVU7Hr1G037140	-2.24792	-5.27284	4.13e-05	0.00131222	2.24686
HORVU7Hr1G110370	2.92778	5.26131	4.24e-05	0.00133504	2.24623
HORVU3Hr1G060480	-0.410269	-5.55765	2.2e-05	0.000799892	2.24499
HORVU1Hr1G080840	1.38738	5.32297	3.69e-05	0.00120747	2.24378
HORVU3Hr1G056330	2.63619	5.29378	3.94e-05	0.00126595	2.24181
HORVU6Hr1G046420	0.713509	5.39514	3.15e-05	0.0010677	2.24014
HORVU5Hr1G102170	2.2212	5.28273	4.04e-05	0.00129122	2.23587
HORVU0Hr1G022140	2.83231	5.25232	4.32e-05	0.00136098	2.23122
HORVU7Hr1G036570	-2.83029	-5.33623	3.58e-05	0.00118736	2.22126
HORVU3Hr1G053910	0.859284	5.38408	3.22e-05	0.00108864	2.22116
HORVU3Hr1G082640	3.31313	5.24611	4.38e-05	0.0013756	2.21969
HORVU5Hr1G122660	1.37187	5.26512	4.2e-05	0.00132586	2.2171
HORVU4Hr1G088470	-0.937542	-5.49425	2.53e-05	0.000892621	2.19608
HORVU3Hr1G100060	1.69315	5.41304	3.02e-05	0.00103502	2.19203
HORVU6Hr1G071710	0.652853	5.52239	2.38e-05	0.000851166	2.18885
HORVU2Hr1G020420	2.70281	5.23467	4.49e-05	0.00139959	2.18516
HORVU3Hr1G003880	2.51771	5.22845	4.56e-05	0.00141414	2.17828
HORVU6Hr1G075110	0.593879	5.42209	2.96e-05	0.00101804	2.17794
HORVU7Hr1G081720	0.842571	5.50482	2.47e-05	0.000876946	2.17784
HORVU3Hr1G085020	2.68533	5.30609	3.83e-05	0.00123876	2.1774
HORVU7Hr1G039640	0.764499	5.52986	2.34e-05	0.000839709	2.17694
HORVU3Hr1G110450	2.45985	5.22355	4.61e-05	0.00142416	2.17563
HORVU6Hr1G009990	-2.50794	-5.24402	4.4e-05	0.00137876	2.16835
HORVU2Hr1G030660	2.2493	5.31814	3.73e-05	0.00121158	2.167
HORVU6Hr1G030720	1.92357	5.22386	4.6e-05	0.00142416	2.16
HORVU2Hr1G103310	-1.06129	-6.04979	7.56e-06	0.000361747	2.15796
HORVU2Hr1G022090	0.276997	5.84267	1.18e-05	0.000497865	2.15464
HORVU7Hr1G121880	-1.58943	-5.27396	4.12e-05	0.00131036	2.14361
HORVU6Hr1G062040	1.04679	5.32573	3.67e-05	0.00120392	2.13576
HORVU6Hr1G048410	0.387783	5.68427	1.67e-05	0.000640728	2.13371
HORVU6Hr1G082360	-1.70988	-5.36113	3.39e-05	0.00113773	2.13179
HORVU2Hr1G078990	1.35642	5.23618	4.48e-05	0.00139761	2.12841
HORVU1Hr1G053080	0.60204	5.43838	2.86e-05	0.000987985	2.12019
HORVU5Hr1G028110	1.31713	5.23025	4.54e-05	0.00140957	2.11915
HORVU7Hr1G067210	-3.15997	-5.26338	4.22e-05	0.00132994	2.11685
HORVU7Hr1G012630	2.36579	5.24676	4.37e-05	0.00137469	2.10394
HORVU7Hr1G088090	-4.1852	-5.20396	4.81e-05	0.00147638	2.10163
HORVU2Hr1G082990	0.657172	5.30063	3.88e-05	0.00124982	2.10013
HORVU5Hr1G093700	2.12563	5.67563	1.7e-05	0.000649786	2.09829
HORVU3Hr1G064990	1.33838	5.59907	2.01e-05	0.000746065	2.09635
HORVU5Hr1G047410	1.59489	5.20332	4.82e-05	0.00147715	2.0931
HORVU6Hr1G003900	0.639166	5.62282	1.91e-05	0.000716248	2.08549
HORVU5Hr1G088090	2.59207	5.24151	4.43e-05	0.00138326	2.07785
HORVU7Hr1G020830	5.65566	5.22618	4.58e-05	0.00142009	2.07356
HORVU7Hr1G089850	-1.18738	-5.37523	3.29e-05	0.00110644	2.06949
HORVU5Hr1G073990	0.491953	5.70053	1.61e-05	0.000622605	2.06372
HORVU1Hr1G046990	1.0245	5.45033	2.78e-05	0.000965597	2.06129
HORVU7Hr1G111000	0.841206	5.32858	3.65e-05	0.00119976	2.05576
HORVU5Hr1G001670	2.59044	5.17204	5.17e-05	0.00154864	2.0534
HORVU5Hr1G084860	-0.878366	-5.46158	2.72e-05	0.000946022	2.05322
HORVU4Hr1G085820	1.55645	5.35169	3.46e-05	0.00115792	2.05147
HORVU2Hr1G092900	-1.67049	-5.29138	3.96e-05	0.00127172	2.04863
HORVU5Hr1G006430	0.779356	5.41986	2.98e-05	0.00102218	2.03985
HORVU2Hr1G029480	0.70401	5.39308	3.16e-05	0.00107076	2.03957
HORVU7Hr1G076290	2.4448	5.15932	5.32e-05	0.00158145	2.03788
HORVU0Hr1G020750	2.33218	5.19174	4.95e-05	0.0015044	2.03641
HORVU3Hr1G034020	-1.2003	-5.27876	4.07e-05	0.00130061	2.03186
HORVU7Hr1G111700	1.65905	5.18702	5e-05	0.00151487	2.02902
HORVU7Hr1G077740	1.72877	5.24504	4.39e-05	0.00137672	2.02838
HORVU7Hr1G050660	-2.56248	-5.18072	5.07e-05	0.00153038	2.02211
HORVU1Hr1G062210	0.471627	5.46765	2.68e-05	0.000935065	2.01708
HORVU2Hr1G102410	2.81064	5.15757	5.34e-05	0.00158649	2.01515
HORVU2Hr1G090010	2.88915	5.1655	5.25e-05	0.00156695	2.01395
HORVU7Hr1G027270	1.21757	5.53425	2.31e-05	0.000834487	2.01073
HORVU3Hr1G094990	-0.775121	-5.46897	2.67e-05	0.000933152	2.00997
HORVU4Hr1G001220	0.294557	5.79162	1.32e-05	0.000537877	2.00797
HORVU3Hr1G098670	0.852644	5.28688	4e-05	0.00128244	2.00478
HORVU1Hr1G063710	-2.0684	-5.34953	3.48e-05	0.00116152	2.00376
HORVU0Hr1G017490	2.25015	5.17746	5.11e-05	0.00153808	2.00268
HORVU3Hr1G111040	1.19854	5.18283	5.05e-05	0.00152665	2.00069
HORVU3Hr1G108780	3.55484	5.13855	5.57e-05	0.00163203	1.99095
HORVU7Hr1G007590	0.467051	5.41133	3.04e-05	0.00103651	1.98738
HORVU6Hr1G082070	0.611947	5.37636	3.28e-05	0.0011046	1.98349
HORVU0Hr1G040430	-0.430314	-5.41124	3.04e-05	0.00103651	1.9816
HORVU1Hr1G031250	1.5601	5.16421	5.26e-05	0.00156777	1.97942
HORVU2Hr1G004660	1.75581	5.12985	5.68e-05	0.00165722	1.97751
HORVU2Hr1G084670	1.41138	5.45951	2.73e-05	0.000948699	1.9766
HORVU5Hr1G098280	-2.35813	-5.14489	5.49e-05	0.00162009	1.97187
HORVU5Hr1G074000	-2.08432	-5.12665	5.72e-05	0.00166306	1.97151
HORVU3Hr1G039930	1.46814	5.20969	4.75e-05	0.00146437	1.97022
HORVU5Hr1G047820	-0.535986	-5.56222	2.18e-05	0.000794077	1.96983
HORVU1Hr1G042710	1.3113	5.1813	5.06e-05	0.00153038	1.9641
HORVU7Hr1G081980	1.10492	5.19663	4.89e-05	0.00149387	1.96371
HORVU3Hr1G073500	-2.08474	-5.12246	5.78e-05	0.00167022	1.96262
HORVU1Hr1G023620	2.63772	5.12107	5.79e-05	0.00167283	1.95787
HORVU4Hr1G006730	1.02816	5.20686	4.78e-05	0.00147138	1.95355
HORVU7Hr1G052820	0.855836	5.17873	5.09e-05	0.00153488	1.95345
HORVU1Hr1G003370	1.59105	5.23449	4.5e-05	0.00139959	1.95057
HORVU5Hr1G098030	2.77391	5.13543	5.61e-05	0.00164023	1.94653
HORVU6Hr1G054050	1.33302	5.17472	5.14e-05	0.00154381	1.9439
HORVU6Hr1G009770	1.93663	5.11012	5.94e-05	0.00170369	1.9368
HORVU5Hr1G103680	-0.715087	-5.70627	1.59e-05	0.000619074	1.93248
HORVU4Hr1G054240	1.20675	5.20304	4.82e-05	0.00147715	1.93137
HORVU2Hr1G076720	-1.73968	-5.32162	3.7e-05	0.00120902	1.93035
HORVU3Hr1G094860	0.762771	5.44304	2.83e-05	0.000979571	1.93023
HORVU7Hr1G091140	-1.8628	-5.19183	4.95e-05	0.0015044	1.92551
HORVU1Hr1G004930	-2.86955	-5.11151	5.92e-05	0.00170183	1.90751
HORVU6Hr1G016570	-2.03095	-5.12397	5.76e-05	0.00166716	1.90637
HORVU1Hr1G058540	0.728139	5.39125	3.17e-05	0.0010742	1.9034
HORVU2Hr1G044590	0.922469	5.35171	3.46e-05	0.00115792	1.90305
HORVU3Hr1G036630	0.59699	5.27141	4.14e-05	0.0013126	1.90219
HORVU7Hr1G035050	0.706311	5.29578	3.92e-05	0.00126135	1.90186
HORVU5Hr1G105020	1.58578	5.10144	6.06e-05	0.00172579	1.9002
HORVU0Hr1G005350	1.8031	5.12864	5.7e-05	0.00166049	1.89764
HORVU5Hr1G023960	1.11937	5.12409	5.76e-05	0.00166716	1.89761
HORVU2Hr1G069980	1.09656	5.32517	3.67e-05	0.00120392	1.89575
HORVU6Hr1G047770	0.684435	5.28465	4.02e-05	0.00128778	1.8943
HORVU7Hr1G025990	0.430718	5.48501	2.58e-05	0.000906903	1.89255
HORVU1Hr1G062740	0.745689	5.17887	5.09e-05	0.00153488	1.88494
HORVU3Hr1G016700	1.23678	5.16591	5.24e-05	0.00156695	1.88155
HORVU1Hr1G037730	0.712311	5.37429	3.29e-05	0.00110782	1.87934
HORVU5Hr1G057590	-2.15713	-5.1106	5.93e-05	0.00170369	1.87924
HORVU6Hr1G080360	2.88299	5.13203	5.65e-05	0.00165033	1.87597
HORVU1Hr1G047010	1.00518	5.29842	3.9e-05	0.00125498	1.87322
HORVU2Hr1G046330	2.15998	5.08782	6.24e-05	0.00176775	1.87319
HORVU2Hr1G078910	0.563887	5.62519	1.9e-05	0.000713884	1.87258
HORVU7Hr1G045630	1.19232	5.15252	5.4e-05	0.00159856	1.86411
HORVU5Hr1G104750	2.77655	5.14997	5.43e-05	0.00160651	1.86379
HORVU5Hr1G071270	-1.27725	-5.22588	4.58e-05	0.00142009	1.86091
HORVU7Hr1G048620	4.99819	5.13436	5.62e-05	0.00164296	1.85587
HORVU5Hr1G020800	0.505098	5.34777	3.49e-05	0.0011651	1.84747
HORVU6Hr1G094650	0.449181	5.46408	2.7e-05	0.000941643	1.84514
HORVU7Hr1G059850	1.93167	5.1262	5.73e-05	0.00166352	1.84036
HORVU3Hr1G027910	-1.48793	-5.50816	2.45e-05	0.00087276	1.83107
HORVU6Hr1G094460	0.368169	5.55505	2.21e-05	0.000803746	1.82927
HORVU3Hr1G089420	5.15849	5.0984	6.1e-05	0.00173637	1.82662
HORVU3Hr1G077850	0.862901	5.23476	4.49e-05	0.00139959	1.82552
HORVU4Hr1G016600	1.53217	5.18923	4.97e-05	0.00151067	1.81804
HORVU5Hr1G122290	0.959084	5.33028	3.63e-05	0.00119623	1.81528
HORVU1Hr1G089530	-0.574759	-5.4224	2.96e-05	0.00101804	1.80231
HORVU3Hr1G014580	0.738087	5.27831	4.08e-05	0.00130086	1.80115
HORVU0Hr1G010390	-1.87743	-5.05485	6.72e-05	0.00186442	1.79813
HORVU2Hr1G094280	1.0462	5.14769	5.46e-05	0.00161233	1.79641
HORVU3Hr1G065240	1.3348	5.24316	4.41e-05	0.00137934	1.7942
HORVU4Hr1G034020	3.2931	5.05271	6.76e-05	0.00186773	1.78072
HORVU2Hr1G108790	-2.04959	-5.04015	6.95e-05	0.00190951	1.78
HORVU5Hr1G076060	-1.52867	-5.1808	5.07e-05	0.00153038	1.77551
HORVU1Hr1G046320	0.620394	5.4605	2.72e-05	0.000947436	1.775
HORVU4Hr1G018460	2.76082	5.08225	6.32e-05	0.00178514	1.77384
HORVU4Hr1G059070	1.38793	5.05335	6.75e-05	0.00186712	1.76408
HORVU7Hr1G116600	1.1472	5.0909	6.2e-05	0.00176078	1.76227
HORVU5Hr1G114000	2.99842	5.02894	7.13e-05	0.00194752	1.75815
HORVU5Hr1G009180	-1.96502	-5.26748	4.18e-05	0.00131995	1.7558
HORVU4Hr1G035450	-0.513733	-5.62533	1.9e-05	0.000713884	1.75545
HORVU5Hr1G046490	0.506583	5.32518	3.67e-05	0.00120392	1.75422
HORVU2Hr1G030200	0.528356	5.30467	3.85e-05	0.00124167	1.74885
HORVU5Hr1G049420	4.91604	5.05804	6.67e-05	0.00185729	1.74786
HORVU6Hr1G078880	-1.33429	-5.06195	6.62e-05	0.00184748	1.74616
HORVU7Hr1G100040	0.715491	5.15471	5.37e-05	0.00159193	1.74614
HORVU1Hr1G086920	-2.6285	-5.06003	6.65e-05	0.00185142	1.74493
HORVU6Hr1G091290	0.373526	5.3018	3.87e-05	0.00124859	1.73856
HORVU2Hr1G004530	2.33995	5.30962	3.8e-05	0.00123106	1.73174
HORVU4Hr1G090840	0.813483	5.16062	5.3e-05	0.00157805	1.72455
HORVU7Hr1G108830	2.38161	5.03578	7.02e-05	0.00192438	1.7234
HORVU7Hr1G038860	-1.77786	-5.17445	5.14e-05	0.00154381	1.72307
HORVU1Hr1G057520	0.707455	5.24915	4.35e-05	0.00136956	1.71395
HORVU4Hr1G090030	0.585526	5.31856	3.73e-05	0.00121158	1.71022
HORVU2Hr1G020240	1.33627	5.05245	6.76e-05	0.00186773	1.70846
HORVU7Hr1G052770	1.80334	5.32084	3.71e-05	0.00120902	1.70579
HORVU7Hr1G047750	-3.22389	-5.00217	7.57e-05	0.00203916	1.70228
HORVU7Hr1G048560	1.78073	5.15557	5.36e-05	0.00159004	1.69946
HORVU5Hr1G097940	2.96031	5.04278	6.91e-05	0.00190211	1.69914
HORVU4Hr1G059930	3.22008	5.00014	7.6e-05	0.00204326	1.69795
HORVU2Hr1G073500	-1.2009	-4.99286	7.73e-05	0.00207054	1.68972
HORVU3Hr1G054160	2.71005	5.06073	6.63e-05	0.00184998	1.68878
HORVU0Hr1G021610	1.97598	5.07775	6.39e-05	0.00179817	1.68505
HORVU4Hr1G066430	0.816058	5.13983	5.56e-05	0.00163203	1.68405
HORVU2Hr1G093050	0.698275	5.27231	4.13e-05	0.00131222	1.68034
HORVU6Hr1G022370	0.976654	5.04213	6.92e-05	0.00190232	1.67966
HORVU5Hr1G072670	2.78399	4.99868	7.63e-05	0.00204557	1.6783
HORVU2Hr1G017290	-1.30691	-5.34221	3.54e-05	0.00117563	1.67753
HORVU2Hr1G042700	-0.269849	-5.35942	3.41e-05	0.00114111	1.67636
HORVU3Hr1G088970	1.16865	5.08724	6.25e-05	0.00176775	1.67148
HORVU1Hr1G091460	0.537712	5.35043	3.47e-05	0.00116019	1.67059
HORVU3Hr1G013970	1.14677	5.03772	6.99e-05	0.00191864	1.66818
HORVU0Hr1G012990	0.878001	5.16454	5.26e-05	0.00156777	1.66815
HORVU3Hr1G099430	0.663124	5.32338	3.69e-05	0.00120747	1.66491
HORVU4Hr1G084830	1.02256	5.04593	6.86e-05	0.00189005	1.66438
HORVU3Hr1G088080	-2.38836	-5.01539	7.35e-05	0.00199806	1.66063
HORVU5Hr1G018180	0.886409	5.20122	4.84e-05	0.00148089	1.65868
HORVU4Hr1G003290	0.859698	5.22462	4.6e-05	0.00142296	1.65649
HORVU5Hr1G020840	1.02054	5.06749	6.53e-05	0.00182976	1.65453
HORVU2Hr1G009970	1.33891	5.30099	3.88e-05	0.00124982	1.6517
HORVU6Hr1G053020	1.19933	5.02852	7.13e-05	0.00194802	1.65037
HORVU5Hr1G119510	0.661856	5.27091	4.15e-05	0.00131302	1.6483
HORVU2Hr1G074850	0.589416	5.31995	3.72e-05	0.00120902	1.64389
HORVU4Hr1G046230	0.49424	5.27652	4.09e-05	0.00130502	1.637
HORVU4Hr1G089490	-1.96616	-4.96566	8.22e-05	0.00217436	1.62919
HORVU7Hr1G075080	3.81319	4.9683	8.17e-05	0.00216435	1.62802
HORVU0Hr1G012940	1.18301	5.44886	2.79e-05	0.000967893	1.62747
HORVU5Hr1G122860	1.12873	5.28356	4.03e-05	0.00128989	1.62656
HORVU6Hr1G076860	1.16251	5.1175	5.84e-05	0.00168278	1.62428
HORVU6Hr1G003460	3.61719	4.9643	8.24e-05	0.00217961	1.61986
HORVU5Hr1G074660	0.715836	5.21601	4.69e-05	0.00144497	1.61919
HORVU5Hr1G077810	1.14359	5.10184	6.05e-05	0.00172579	1.61195
HORVU5Hr1G056040	5.64694	5.00442	7.53e-05	0.0020316	1.60986
HORVU3Hr1G006320	0.890738	5.12392	5.76e-05	0.00166716	1.60966
HORVU1Hr1G030040	0.800104	5.11006	5.94e-05	0.00170369	1.60889
HORVU1Hr1G024460	-0.956726	-5.07214	6.47e-05	0.0018184	1.60762
HORVU4Hr1G061260	0.452028	5.24837	4.36e-05	0.00137084	1.60681
HORVU2Hr1G079160	0.934729	5.0974	6.11e-05	0.00173819	1.60118
HORVU2Hr1G040130	-3.27316	-4.95268	8.46e-05	0.00222274	1.59201
HORVU5Hr1G038070	0.636748	5.20717	4.78e-05	0.00147138	1.58048
HORVU5Hr1G090010	-0.977157	-5.26937	4.16e-05	0.00131647	1.57165
HORVU5Hr1G056920	0.387927	5.33046	3.63e-05	0.00119623	1.57096
HORVU2Hr1G048140	1.52073	4.9826	7.91e-05	0.00210989	1.56944
HORVU6Hr1G084070	3.59546	4.99151	7.75e-05	0.00207327	1.56453
HORVU7Hr1G122490	-3.26955	-4.93793	8.75e-05	0.00228144	1.56451
HORVU4Hr1G012200	2.79824	4.96205	8.29e-05	0.0021878	1.56208
HORVU7Hr1G003880	0.724465	5.01536	7.35e-05	0.00199806	1.55535
HORVU4Hr1G065250	0.971802	5.00303	7.55e-05	0.0020366	1.55316
HORVU1Hr1G076650	3.06357	5.06157	6.62e-05	0.00184775	1.55256
HORVU6Hr1G086430	0.587718	5.10157	6.05e-05	0.00172579	1.55223
HORVU7Hr1G041690	2.54885	4.97624	8.02e-05	0.00213729	1.54956
HORVU2Hr1G013400	0.740773	5.1405	5.55e-05	0.00163203	1.54489
HORVU4Hr1G087210	1.1013	5.00988	7.44e-05	0.00201359	1.54249
HORVU2Hr1G108690	-1.96254	-4.92462	9.02e-05	0.00233733	1.54145
HORVU2Hr1G116300	0.658598	5.27225	4.13e-05	0.00131222	1.53742
HORVU1Hr1G074110	-0.425903	-5.24535	4.39e-05	0.00137672	1.53512
HORVU4Hr1G085830	0.274457	5.27177	4.14e-05	0.0013126	1.52786
HORVU7Hr1G093940	0.792389	5.34021	3.55e-05	0.00117989	1.52075
HORVU0Hr1G022740	-2.78932	-5.07323	6.45e-05	0.00181523	1.5179
HORVU3Hr1G115700	-1.0823	-5.08024	6.35e-05	0.00179068	1.51615
HORVU3Hr1G078940	0.397638	5.63471	1.86e-05	0.000701154	1.51327
HORVU5Hr1G025430	0.814797	5.10941	5.95e-05	0.00170497	1.50733
HORVU4Hr1G043760	2.27605	4.93039	8.9e-05	0.0023146	1.50699
HORVU5Hr1G084260	1.08972	4.97309	8.08e-05	0.00214843	1.50539
HORVU5Hr1G115500	2.78139	4.97272	8.09e-05	0.00214857	1.50519
HORVU2Hr1G076320	3.15625	4.90551	9.41e-05	0.00241689	1.49071
HORVU1Hr1G015590	-0.928614	-5.60736	1.97e-05	0.000735374	1.49005
HORVU4Hr1G049770	1.37295	5.08262	6.32e-05	0.00178494	1.48562
HORVU6Hr1G070740	1.43243	5.20508	4.8e-05	0.00147503	1.48531
HORVU4Hr1G082600	1.50487	5.17495	5.14e-05	0.00154381	1.47762
HORVU7Hr1G040370	3.14514	4.89777	9.58e-05	0.00244383	1.47636
HORVU4Hr1G007190	1.52066	5.00875	7.46e-05	0.00201732	1.47358
HORVU7Hr1G026180	-3.22781	-4.89806	9.57e-05	0.00244379	1.47052
HORVU4Hr1G027030	0.517352	5.17363	5.15e-05	0.00154547	1.46453
HORVU3Hr1G055570	2.52682	4.89458	9.65e-05	0.00244912	1.46447
HORVU3Hr1G110350	3.04268	4.89456	9.65e-05	0.00244912	1.46391
HORVU0Hr1G015600	3.75409	4.90178	9.49e-05	0.00243028	1.45789
HORVU5Hr1G118040	-1.47624	-5.08725	6.25e-05	0.00176775	1.45649
HORVU7Hr1G097250	1.13074	5.00502	7.52e-05	0.0020302	1.4536
HORVU4Hr1G070930	-2.4676	-4.88344	9.9e-05	0.00249556	1.45113
HORVU3Hr1G032350	-2.30038	-4.93501	8.81e-05	0.00229354	1.4438
HORVU3Hr1G007960	-2.53854	-4.9193	9.13e-05	0.00235524	1.44161
HORVU4Hr1G007530	0.560667	5.10298	6.03e-05	0.00172353	1.44092
HORVU6Hr1G001700	0.469518	5.31753	3.74e-05	0.00121158	1.44035
HORVU2Hr1G123030	0.762565	5.11976	5.81e-05	0.00167548	1.43951
HORVU6Hr1G006880	0.528486	5.30735	3.82e-05	0.00123628	1.43834
HORVU3Hr1G095200	1.33022	4.91894	9.13e-05	0.00235524	1.4372
HORVU3Hr1G011330	0.483187	5.40148	3.1e-05	0.00105643	1.43715
HORVU1Hr1G091420	0.719546	5.03016	7.11e-05	0.00194488	1.43309
HORVU1Hr1G082110	-2.0809	-4.8802	9.97e-05	0.00250737	1.42918
HORVU5Hr1G081120	0.449274	5.20454	4.81e-05	0.00147562	1.4264
HORVU4Hr1G073500	1.04407	5.17259	5.16e-05	0.00154791	1.42465
HORVU3Hr1G074680	-0.757503	-5.24313	4.41e-05	0.00137934	1.42319
HORVU6Hr1G034620	1.93109	4.88085	9.95e-05	0.00250545	1.41914
HORVU4Hr1G077920	-3.30584	-4.86901	0.000102242	0.00256055	1.41408
HORVU1Hr1G065600	2.53523	4.86743	0.000102609	0.00256812	1.4137
HORVU5Hr1G016350	-0.443649	-5.32017	3.72e-05	0.00120902	1.39633
HORVU6Hr1G000060	-1.81908	-5.14803	5.45e-05	0.00161231	1.394
HORVU2Hr1G078420	1.23137	4.91412	9.23e-05	0.00237644	1.39315
HORVU1Hr1G053050	1.06829	5.05769	6.68e-05	0.00185745	1.38883
HORVU6Hr1G048390	0.350825	5.32008	3.72e-05	0.00120902	1.38173
HORVU6Hr1G023040	0.522002	5.21774	4.67e-05	0.00144165	1.37976
HORVU4Hr1G056070	-0.839447	-5.13832	5.57e-05	0.00163203	1.37867
HORVU2Hr1G097200	2.42812	5.13882	5.57e-05	0.00163203	1.37813
HORVU2Hr1G022360	0.858639	4.97543	8.04e-05	0.00213975	1.37738
HORVU4Hr1G047140	0.547964	5.10311	6.03e-05	0.00172353	1.37286
HORVU1Hr1G084900	2.61332	5.05447	6.73e-05	0.00186442	1.37167
HORVU7Hr1G085120	1.27813	5.01249	7.4e-05	0.00200312	1.36522
HORVU3Hr1G031690	-0.418688	-5.39072	3.18e-05	0.00107456	1.36488
HORVU4Hr1G009140	-0.60617	-5.21605	4.68e-05	0.00144497	1.36419
HORVU4Hr1G078470	1.63301	4.93078	8.89e-05	0.00231404	1.36273
HORVU7Hr1G030160	1.94893	4.88852	9.78e-05	0.00247799	1.36133
HORVU6Hr1G094170	-1.10618	-5.01439	7.36e-05	0.00199868	1.354
HORVU7Hr1G079380	2.82484	4.84432	0.000108121	0.00267749	1.35303
HORVU3Hr1G007970	-2.48177	-4.87609	0.000100617	0.0025262	1.34639
HORVU1Hr1G088590	1.16028	4.89969	9.54e-05	0.00243793	1.34379
HORVU6Hr1G052500	0.457293	5.18733	5e-05	0.00151487	1.34199
HORVU7Hr1G030080	2.94503	4.83477	0.000110485	0.00271746	1.34016
HORVU2Hr1G104450	-0.449369	-5.19193	4.94e-05	0.0015044	1.34005
HORVU2Hr1G022160	2.66422	4.83313	0.000110898	0.00272428	1.33929
HORVU4Hr1G075840	0.400453	5.23663	4.47e-05	0.00139728	1.33514
HORVU5Hr1G023990	0.751187	5.0351	7.03e-05	0.001926	1.32986
HORVU6Hr1G025840	1.67754	4.99181	7.75e-05	0.00207327	1.32299
HORVU4Hr1G013190	-1.09273	-5.05976	6.65e-05	0.00185142	1.32035
HORVU0Hr1G015950	-1.09445	-5.09729	6.11e-05	0.00173819	1.31868
HORVU3Hr1G091810	1.48288	4.84373	0.000108267	0.00267777	1.31677
HORVU2Hr1G021730	0.735736	4.94581	8.59e-05	0.00225007	1.3153
HORVU4Hr1G063730	-1.37758	-5.16542	5.25e-05	0.00156695	1.31461
HORVU6Hr1G054940	1.10959	5.34278	3.53e-05	0.00117514	1.31407
HORVU0Hr1G030160	-1.88922	-4.85709	0.00010504	0.00261582	1.30157
HORVU5Hr1G062240	2.57969	4.8198	0.0001143	0.00278886	1.30115
HORVU1Hr1G000940	-0.363301	-5.17024	5.19e-05	0.00155373	1.29789
HORVU7Hr1G117100	-1.35212	-4.92323	9.04e-05	0.00234162	1.29673
HORVU3Hr1G067350	3.65644	4.83869	0.000109511	0.00269839	1.29539
HORVU4Hr1G011120	1.66061	4.8318	0.000111233	0.0027291	1.29408
HORVU2Hr1G011060	1.51271	5.02519	7.19e-05	0.00195866	1.29173
HORVU5Hr1G065380	-3.40866	-4.8138	0.000115866	0.00281092	1.28976
HORVU0Hr1G019300	2.60699	4.92254	9.06e-05	0.00234208	1.28696
HORVU2Hr1G090980	1.13747	5.06452	6.58e-05	0.00183943	1.28022
HORVU3Hr1G065900	1.93182	4.84227	0.000108624	0.00268495	1.27584
HORVU5Hr1G079470	0.554608	5.19624	4.9e-05	0.00149402	1.27351
HORVU1Hr1G059010	1.72179	4.94446	8.62e-05	0.00225302	1.27299
HORVU6Hr1G001400	1.86471	5.05463	6.73e-05	0.00186442	1.27001
HORVU4Hr1G068560	1.30361	4.81837	0.000114672	0.00279456	1.26383
HORVU5Hr1G079570	-0.429834	-5.19144	4.95e-05	0.0015044	1.26372
HORVU2Hr1G028880	0.961437	4.87906	9.99e-05	0.00251087	1.26364
HORVU5Hr1G053230	1.10104	4.88796	9.8e-05	0.00247945	1.26123
HORVU3Hr1G083250	1.07897	4.864	0.000103408	0.0025865	1.25713
HORVU1Hr1G043900	2.87896	4.80557	0.00011805	0.002849	1.25679
HORVU1Hr1G048930	-3.24234	-4.81637	0.000115192	0.00280038	1.25642
HORVU5Hr1G021780	0.569336	5.12811	5.7e-05	0.00166112	1.25345
HORVU6Hr1G018830	1.04315	4.85439	0.000105684	0.00262555	1.25326
HORVU4Hr1G053470	-0.263205	-5.23223	4.52e-05	0.00140446	1.24624
HORVU5Hr1G085530	0.503471	5.20506	4.8e-05	0.00147503	1.24056
HORVU4Hr1G021490	0.78548	4.95238	8.47e-05	0.0022228	1.24019
HORVU1Hr1G022430	0.735244	5.07014	6.5e-05	0.00182273	1.23899
HORVU5Hr1G018700	0.586575	5.15654	5.35e-05	0.00158778	1.23491
HORVU2Hr1G032880	0.541658	5.01483	7.36e-05	0.00199806	1.23291
HORVU6Hr1G073690	3.17823	4.78667	0.000123222	0.00293322	1.23236
HORVU7Hr1G098810	-0.990023	-4.80374	0.000118541	0.00285566	1.2307
HORVU7Hr1G043410	1.30475	5.05321	6.75e-05	0.00186712	1.22917
HORVU2Hr1G086910	1.16349	4.90079	9.51e-05	0.0024334	1.22785
HORVU4Hr1G086630	0.492507	4.98717	7.83e-05	0.00209087	1.22775
HORVU7Hr1G074050	0.772232	5.00134	7.58e-05	0.00204157	1.22746
HORVU6Hr1G064960	1.05957	4.89568	9.63e-05	0.00244912	1.22691
HORVU3Hr1G113620	3.49097	4.88721	9.81e-05	0.00247945	1.22372
HORVU2Hr1G016760	0.957875	5.03657	7.01e-05	0.00192228	1.22275
HORVU2Hr1G105870	2.11452	4.80502	0.000118196	0.00285081	1.22157
HORVU2Hr1G044270	1.07525	4.9987	7.63e-05	0.00204557	1.21543
HORVU3Hr1G034160	-3.63567	-4.7952	0.000120859	0.00289923	1.21131
HORVU3Hr1G027790	-1.83002	-5.12079	5.8e-05	0.00167283	1.208
HORVU7Hr1G056230	2.52341	4.78777	0.000122914	0.00293264	1.20651
HORVU2Hr1G004590	3.24576	4.77025	0.000127901	0.00301552	1.20381
HORVU2Hr1G078570	0.552425	4.96991	8.14e-05	0.00215937	1.20174
HORVU5Hr1G116750	-1.4743	-4.85192	0.000106276	0.00263836	1.20046
HORVU2Hr1G014300	1.34128	4.86144	0.00010401	0.00259671	1.19857
HORVU1Hr1G020000	0.722156	4.93697	8.77e-05	0.0022849	1.198
HORVU5Hr1G077580	-1.76703	-4.78926	0.0001225	0.0029245	1.19679
HORVU1Hr1G014570	1.74518	4.82331	0.000113395	0.00277191	1.19675
HORVU5Hr1G119060	-0.446838	-5.17536	5.13e-05	0.00154381	1.19522
HORVU7Hr1G051140	0.430997	5.0894	6.22e-05	0.00176546	1.1899
HORVU4Hr1G088020	3.12632	4.81667	0.000115114	0.00280038	1.18872
HORVU5Hr1G023160	0.671632	4.90441	9.44e-05	0.00242135	1.18765
HORVU5Hr1G112710	0.632085	5.03412	7.04e-05	0.00192892	1.1876
HORVU2Hr1G100720	0.628051	5.11682	5.85e-05	0.00168413	1.18503
HORVU7Hr1G083550	1.49357	5.28209	4.04e-05	0.00129202	1.18404
HORVU6Hr1G010780	-1.03733	-5.20196	4.83e-05	0.00147958	1.18292
HORVU5Hr1G097740	0.694508	5.06233	6.61e-05	0.00184719	1.18173
HORVU1Hr1G081280	0.280851	5.68094	1.68e-05	0.000643532	1.17597
HORVU2Hr1G046740	0.718308	5.01515	7.35e-05	0.00199806	1.17499
HORVU6Hr1G051760	0.606966	5.1083	5.96e-05	0.00170798	1.17363
HORVU7Hr1G037520	-0.941552	-4.81678	0.000115085	0.00280038	1.17027
HORVU0Hr1G039990	0.849158	4.83882	0.000109478	0.00269839	1.16954
HORVU1Hr1G086120	1.24755	4.82892	0.000111961	0.0027419	1.16537
HORVU2Hr1G069590	-0.393182	-5.12496	5.74e-05	0.00166694	1.16291
HORVU5Hr1G116920	3.16742	4.75246	0.000133177	0.00311045	1.16052
HORVU3Hr1G090670	0.374425	5.12782	5.71e-05	0.00166112	1.1582
HORVU4Hr1G006200	0.621187	5.14726	5.46e-05	0.00161269	1.1578
HORVU4Hr1G000050	1.35555	5.02955	7.12e-05	0.00194619	1.15723
HORVU5Hr1G066360	0.9467	4.95149	8.49e-05	0.00222529	1.15081
HORVU6Hr1G004990	0.437122	5.23396	4.5e-05	0.00140014	1.14769
HORVU5Hr1G010420	1.76614	4.87366	0.000101173	0.00253537	1.14668
HORVU1Hr1G092110	0.419202	5.07022	6.49e-05	0.00182273	1.14625
HORVU5Hr1G105900	-1.93298	-4.8103	0.000116788	0.00282883	1.14473
HORVU2Hr1G101240	2.24006	4.76252	0.000130168	0.00306171	1.14471
HORVU5Hr1G062970	-0.770901	-5.05135	6.78e-05	0.00187105	1.14083
HORVU5Hr1G055950	5.78324	4.78687	0.000123166	0.00293322	1.14052
HORVU4Hr1G080280	2.48113	4.74008	0.000136976	0.00317684	1.13966
HORVU7Hr1G050710	2.72745	4.77705	0.000125941	0.00297987	1.13746
HORVU2Hr1G034860	1.58922	4.76019	0.000130858	0.0030725	1.13187
HORVU7Hr1G039180	1.81387	4.8901	9.75e-05	0.00247073	1.12754
HORVU6Hr1G075130	2.16753	4.77397	0.000126824	0.00299545	1.12512
HORVU1Hr1G055300	0.315542	5.09184	6.19e-05	0.00175833	1.12443
HORVU4Hr1G019570	2.44797	4.76549	0.000129292	0.00304471	1.11868
HORVU7Hr1G056630	0.416608	5.10343	6.03e-05	0.00172353	1.11771
HORVU4Hr1G077000	-0.377959	-5.02566	7.18e-05	0.00195793	1.11194
HORVU5Hr1G102200	2.55128	4.72444	0.000141935	0.00326858	1.10855
HORVU3Hr1G002150	1.09884	4.96345	8.26e-05	0.00218233	1.10845
HORVU5Hr1G124070	0.440844	5.06693	6.54e-05	0.00183078	1.1067
HORVU2Hr1G026870	0.349814	5.11459	5.88e-05	0.00169134	1.10558
HORVU5Hr1G042990	-2.85551	-4.72424	0.000141998	0.00326858	1.10354
HORVU6Hr1G073530	2.47155	4.80036	0.000119454	0.00287244	1.10276
HORVU6Hr1G027650	-0.746908	-5.12118	5.79e-05	0.00167283	1.10129
HORVU1Hr1G031010	0.60666	5.13853	5.57e-05	0.00163203	1.09967
HORVU1Hr1G042810	1.89185	4.95628	8.39e-05	0.00220768	1.09645
HORVU4Hr1G057020	0.645466	4.9224	9.06e-05	0.00234208	1.09604
HORVU7Hr1G060310	-0.620913	-5.18697	5e-05	0.00151487	1.09245
HORVU7Hr1G115200	-1.29763	-5.06949	6.51e-05	0.00182285	1.08778
HORVU4Hr1G009670	0.582736	5.00694	7.49e-05	0.00202283	1.08501
HORVU5Hr1G037920	1.60203	4.83029	0.000111615	0.00273512	1.07449
HORVU3Hr1G097810	1.91545	4.82624	0.000112644	0.00275695	1.07398
HORVU4Hr1G000220	0.485395	5.05522	6.72e-05	0.00186442	1.06682
HORVU2Hr1G068630	-0.449673	-5.13632	5.6e-05	0.00163816	1.06675
HORVU6Hr1G058290	1.70285	4.73348	0.000139047	0.00321364	1.06432
HORVU3Hr1G024590	-0.797579	-4.98974	7.78e-05	0.00208017	1.06428
HORVU4Hr1G075990	1.86061	5.0697	6.5e-05	0.00182285	1.06194
HORVU1Hr1G039400	-0.919252	-4.95969	8.33e-05	0.00219656	1.05803
HORVU1Hr1G002740	0.422034	5.04906	6.81e-05	0.00187811	1.053
HORVU3Hr1G079230	-2.02225	-4.70928	0.000146915	0.00336233	1.05195
HORVU5Hr1G023720	2.90972	4.75025	0.000133846	0.00312243	1.05114
HORVU5Hr1G054820	-1.00939	-5.00007	7.61e-05	0.00204326	1.04974
HORVU2Hr1G122270	3.29292	4.75473	0.000132491	0.00309624	1.04468
HORVU3Hr1G085780	0.72544	4.91018	9.32e-05	0.00239525	1.0435
HORVU6Hr1G066420	3.11382	4.69476	0.00015185	0.00344559	1.04148
HORVU5Hr1G111700	0.564514	5.12265	5.77e-05	0.00167022	1.03099
HORVU3Hr1G098910	3.60483	4.72445	0.00014193	0.00326858	1.02364
HORVU1Hr1G008290	2.05352	4.84404	0.00010819	0.00267754	1.01748
HORVU5Hr1G049050	0.494589	4.92362	9.04e-05	0.00234111	1.00696
HORVU0Hr1G021640	1.44251	5.14018	5.55e-05	0.00163203	1.00375
HORVU2Hr1G004550	1.8559	5.16238	5.28e-05	0.001573	1.00165
HORVU2Hr1G001560	3.18738	4.67979	0.000157114	0.00354308	1.00062
HORVU5Hr1G046370	0.793671	4.95893	8.34e-05	0.00219886	0.998632
HORVU5Hr1G061340	-1.57403	-4.93006	8.91e-05	0.00231482	0.994601
HORVU1Hr1G043730	0.648002	4.88561	9.85e-05	0.00248489	0.990942
HORVU2Hr1G019400	1.99033	5.01506	7.35e-05	0.00199806	0.989174
HORVU1Hr1G080460	0.763173	4.90636	9.4e-05	0.0024138	0.985261
HORVU7Hr1G045150	1.02373	4.70667	0.00014779	0.00337461	0.985154
HORVU2Hr1G010960	2.44612	4.66778	0.00016147	0.00362058	0.983629
HORVU3Hr1G109300	-0.748298	-4.95761	8.37e-05	0.00220251	0.983524
HORVU7Hr1G082040	1.87678	4.66136	0.00016385	0.00366982	0.976026
HORVU7Hr1G051710	1.0511	4.78342	0.000124133	0.00294937	0.973066
HORVU3Hr1G103630	0.861324	4.80059	0.000119389	0.00287244	0.967468
HORVU6Hr1G034180	0.892276	4.79061	0.000122125	0.00291906	0.96604
HORVU0Hr1G014140	-2.08291	-4.65654	0.000165658	0.00370407	0.964625
HORVU3Hr1G042680	-0.837164	-5.08775	6.24e-05	0.00176775	0.963718
HORVU4Hr1G072900	0.859116	5.00781	7.47e-05	0.00202023	0.963612
HORVU5Hr1G044460	0.739839	4.85777	0.000104877	0.0026134	0.961535
HORVU3Hr1G094100	1.06151	4.78952	0.000122428	0.0029245	0.955669
HORVU1Hr1G076570	3.17874	4.67263	0.000159697	0.00358486	0.954078
HORVU2Hr1G114240	1.62319	4.67962	0.000157176	0.00354308	0.94925
HORVU0Hr1G040360	-2.79566	-4.65623	0.000165776	0.00370462	0.948662
HORVU4Hr1G078820	-0.759207	-5.19251	4.94e-05	0.0015044	0.945392
HORVU2Hr1G041320	1.0089	4.67855	0.000157557	0.00354882	0.931829
HORVU3Hr1G072760	2.37581	4.64173	0.000171345	0.00379502	0.927605
HORVU1Hr1G057540	1.6357	4.82283	0.000113518	0.00277321	0.922796
HORVU4Hr1G080610	1.84163	4.89455	9.65e-05	0.00244912	0.920079
HORVU4Hr1G052990	0.692302	4.80681	0.000117716	0.00284267	0.915637
HORVU1Hr1G048360	0.376469	5.05034	6.79e-05	0.00187401	0.91056
HORVU3Hr1G013840	1.40023	4.94411	8.63e-05	0.00225302	0.908284
HORVU6Hr1G093030	0.927962	4.74986	0.000133965	0.00312336	0.90817
HORVU0Hr1G022750	-4.79289	-4.64705	0.00016928	0.00376184	0.907872
HORVU7Hr1G079430	0.827376	4.95801	8.36e-05	0.00220199	0.906532
HORVU0Hr1G011730	3.28554	4.65083	0.000167829	0.00373792	0.902641
HORVU3Hr1G057400	1.87181	4.62415	0.000178355	0.00391114	0.895697
HORVU5Hr1G096800	0.68276	4.79958	0.000119665	0.00287578	0.894746
HORVU6Hr1G087150	0.932613	5.0272	7.15e-05	0.00195248	0.894326
HORVU7Hr1G053370	1.44116	4.66243	0.000163452	0.00366296	0.89336
HORVU7Hr1G094010	0.791384	4.81409	0.000115789	0.00281092	0.891029
HORVU3Hr1G020780	1.3327	4.84919	0.000106936	0.0026531	0.887082
HORVU6Hr1G070600	0.894868	4.9617	8.29e-05	0.00218809	0.886898
HORVU7Hr1G036500	-3.32262	-4.62662	0.000177353	0.00389346	0.885892
HORVU5Hr1G073970	1.01616	5.14164	5.53e-05	0.0016295	0.884577
HORVU2Hr1G077710	-4.0451	-4.63133	0.000175455	0.00386244	0.884429
HORVU3Hr1G086210	-0.872044	-5.08134	6.33e-05	0.00178751	0.883712
HORVU3Hr1G095880	0.790471	4.91814	9.15e-05	0.00235644	0.881404
HORVU0Hr1G009120	-0.89282	-4.75656	0.000131942	0.0030925	0.877648
HORVU7Hr1G022220	-2.05909	-4.68169	0.000156437	0.00353559	0.87656
HORVU5Hr1G071140	0.888336	5.01367	7.38e-05	0.00199919	0.87414
HORVU2Hr1G004460	0.252973	5.10353	6.03e-05	0.00172353	0.872419
HORVU6Hr1G012090	-4.03969	-4.62031	0.000179921	0.0039325	0.867527
HORVU3Hr1G004420	0.656761	4.99978	7.61e-05	0.00204326	0.86703
HORVU3Hr1G005290	2.341	4.63816	0.000172747	0.00381971	0.866023
HORVU4Hr1G041810	0.644592	4.99988	7.61e-05	0.00204326	0.865911
HORVU2Hr1G121080	0.891335	4.86186	0.000103911	0.00259671	0.865199
HORVU5Hr1G065170	0.560558	5.13876	5.57e-05	0.00163203	0.861726
HORVU7Hr1G112240	-1.83999	-4.65739	0.00016534	0.00369903	0.861358
HORVU5Hr1G105030	0.741822	4.74705	0.000134823	0.00313787	0.859543
HORVU7Hr1G109780	1.00605	4.70713	0.000147634	0.00337297	0.859437
HORVU6Hr1G063480	-1.78133	-4.88135	9.94e-05	0.00250422	0.859122
HORVU6Hr1G036830	0.595986	4.92653	8.98e-05	0.00233182	0.858123
HORVU3Hr1G031800	0.385264	5.07079	6.49e-05	0.00182266	0.85217
HORVU3Hr1G038190	0.419423	4.9927	7.73e-05	0.00207054	0.850999
HORVU6Hr1G011160	0.551035	4.89105	9.73e-05	0.00246699	0.849039
HORVU2Hr1G111640	-0.480754	-5.56542	2.16e-05	0.000791421	0.848816
HORVU6Hr1G081160	1.002	4.90225	9.48e-05	0.00243028	0.845434
HORVU2Hr1G087970	0.417529	5.14279	5.52e-05	0.00162652	0.839398
HORVU5Hr1G102040	2.9916	4.60724	0.000185368	0.00400541	0.839285
HORVU1Hr1G076490	-3.58863	-4.61358	0.000182705	0.00397495	0.839079
HORVU4Hr1G070380	0.890137	4.78727	0.000123054	0.00293322	0.838373
HORVU5Hr1G048100	2.05482	4.79873	0.000119896	0.00287959	0.836053
HORVU3Hr1G083560	0.718446	5.04249	6.91e-05	0.00190211	0.83432
HORVU4Hr1G003090	1.02699	4.7562	0.000132051	0.00309321	0.831295
HORVU2Hr1G025350	-2.15052	-4.59479	0.00019071	0.0040942	0.83084
HORVU3Hr1G019720	-0.69102	-4.83057	0.000111542	0.00273502	0.827365
HORVU5Hr1G052740	2.64414	4.60894	0.000184651	0.00399919	0.825154
HORVU2Hr1G060710	0.632003	4.64267	0.000170979	0.00379004	0.817333
HORVU6Hr1G047360	-0.441292	-5.15686	5.35e-05	0.00158778	0.81455
HORVU3Hr1G077530	-0.987927	-4.87995	9.97e-05	0.00250737	0.812238
HORVU2Hr1G031400	3.19948	4.60456	0.000186506	0.00401693	0.811237
HORVU1Hr1G077190	0.684306	4.84722	0.000107413	0.00266161	0.807782
HORVU7Hr1G075000	-0.452561	-4.90177	9.49e-05	0.00243028	0.803784
HORVU4Hr1G061680	2.35139	4.62148	0.000179441	0.00393063	0.801135
HORVU5Hr1G123220	0.75103	4.74722	0.000134773	0.00313787	0.800001
HORVU1Hr1G068030	0.975249	4.85488	0.000105565	0.00262555	0.799767
HORVU3Hr1G063680	1.59882	4.62045	0.000179866	0.0039325	0.798518
HORVU5Hr1G095150	0.501075	4.94452	8.62e-05	0.00225302	0.791024
HORVU2Hr1G091530	-1.1401	-4.83843	0.000109575	0.00269839	0.788845
HORVU2Hr1G125110	1.86517	4.96579	8.22e-05	0.00217436	0.785758
HORVU5Hr1G007190	-2.80483	-4.58666	0.000194282	0.00416191	0.785723
HORVU5Hr1G068110	3.39583	4.64133	0.000171502	0.00379639	0.785329
HORVU2Hr1G084700	1.64712	4.75734	0.000131708	0.00308883	0.780479
HORVU2Hr1G092930	-0.339262	-4.97305	8.08e-05	0.00214843	0.779675
HORVU7Hr1G036130	2.18216	4.59973	0.000188573	0.00405269	0.7793
HORVU2Hr1G104190	0.732178	4.78214	0.000124495	0.00295619	0.779265
HORVU4Hr1G065640	-3.15015	-4.63306	0.000174765	0.00385362	0.777643
HORVU1Hr1G042370	2.0917	4.63914	0.000172361	0.00381329	0.777328
HORVU7Hr1G085570	0.639806	4.7925	0.000121601	0.00291002	0.776212
HORVU3Hr1G099180	1.02823	4.70527	0.000148262	0.00338345	0.773966
HORVU2Hr1G068050	2.26256	4.57408	0.000199942	0.00424664	0.771041
HORVU3Hr1G081600	1.3071	4.70487	0.000148394	0.00338452	0.768695
HORVU6Hr1G052250	-0.500091	-4.83651	0.000110052	0.00270848	0.762838
HORVU7Hr1G074530	2.00554	4.89603	9.62e-05	0.00244873	0.762473
HORVU4Hr1G021000	0.72084	4.92611	8.99e-05	0.00233185	0.758122
HORVU0Hr1G005700	3.20743	4.61276	0.000183049	0.00397687	0.757631
HORVU6Hr1G070420	0.584339	5.19679	4.89e-05	0.00149387	0.756514
HORVU1Hr1G058940	2.30604	4.79193	0.000121759	0.00291205	0.756427
HORVU7Hr1G103150	-0.896287	-4.84049	0.000109065	0.00269249	0.756302
HORVU2Hr1G097480	4.45972	4.61046	0.00018401	0.00399122	0.75589
HORVU2Hr1G033370	1.90052	4.59927	0.000188771	0.00405477	0.748908
HORVU5Hr1G075340	0.861523	4.91006	9.32e-05	0.00239525	0.74645
HORVU2Hr1G012830	3.01113	4.55923	0.000206841	0.00437684	0.745193
HORVU7Hr1G113650	1.86357	4.67626	0.000158381	0.00356369	0.738258
HORVU5Hr1G114500	0.789408	4.7554	0.00013229	0.00309519	0.737083
HORVU5Hr1G082460	0.340846	5.01385	7.37e-05	0.00199919	0.735087
HORVU7Hr1G056770	-0.967134	-5.12718	5.72e-05	0.00166227	0.733686
HORVU1Hr1G075550	1.17539	5.05499	6.72e-05	0.00186442	0.728404
HORVU3Hr1G001590	2.66665	4.76186	0.000130361	0.00306263	0.725773
HORVU6Hr1G015100	0.576928	4.80765	0.000117493	0.00283899	0.718258
HORVU7Hr1G054670	0.394103	5.16511	5.25e-05	0.00156695	0.716185
HORVU2Hr1G098660	2.42913	4.55702	0.000207888	0.00438966	0.707402
HORVU2Hr1G083130	-2.2219	-4.55072	0.000210901	0.00444858	0.706894
HORVU2Hr1G124320	2.41377	4.64907	0.000168503	0.00374875	0.702705
HORVU7Hr1G035320	0.898966	4.82199	0.000113735	0.00277681	0.702616
HORVU3Hr1G062370	0.588259	4.79397	0.000121198	0.00290386	0.701339
HORVU6Hr1G002580	-0.482703	-4.91861	9.14e-05	0.00235549	0.690746
HORVU5Hr1G039780	0.817967	4.60879	0.000184714	0.00399919	0.690035
HORVU2Hr1G039100	1.02903	4.57564	0.00019923	0.00424283	0.684963
HORVU1Hr1G058070	1.38863	4.58294	0.00019594	0.00418395	0.678687
HORVU4Hr1G016520	-0.505077	-4.97122	8.12e-05	0.00215443	0.677588
HORVU3Hr1G007380	-1.35994	-4.89866	9.56e-05	0.00244203	0.677032
HORVU5Hr1G056400	0.658999	4.77507	0.00012651	0.00298979	0.675085
HORVU2Hr1G042300	2.65633	4.56328	0.000204933	0.00434338	0.67252
HORVU5Hr1G007960	0.43022	4.88755	9.8e-05	0.00247945	0.672204
HORVU7Hr1G056490	0.641105	4.85547	0.000105424	0.00262375	0.669883
HORVU1Hr1G076110	-0.544207	-4.95271	8.46e-05	0.00222274	0.669451
HORVU3Hr1G068270	2.76154	4.52365	0.00022436	0.00468043	0.66935
HORVU6Hr1G020670	0.715839	4.85435	0.000105694	0.00262555	0.668499
HORVU7Hr1G047980	0.534992	4.87483	0.000100905	0.00253184	0.665926
HORVU3Hr1G023740	2.21793	4.60564	0.000186046	0.00401571	0.665253
HORVU7Hr1G008390	0.800715	4.64789	0.000168955	0.00375671	0.663776
HORVU1Hr1G043280	0.677718	4.96887	8.16e-05	0.00216298	0.662375
HORVU0Hr1G017070	-0.676438	-4.71983	0.00014343	0.00329583	0.657884
HORVU5Hr1G021130	2.92245	4.52222	0.000225097	0.00469006	0.654787
HORVU3Hr1G086080	0.530534	4.78556	0.000123531	0.00293857	0.652971
HORVU3Hr1G088980	1.22499	4.62427	0.000178305	0.00391114	0.646933
HORVU5Hr1G095060	1.60765	4.71847	0.000143874	0.00330075	0.645642
HORVU3Hr1G105920	1.12928	4.72435	0.000141963	0.00326858	0.64129
HORVU3Hr1G052400	0.585622	4.81132	0.000116519	0.00282403	0.639531
HORVU5Hr1G001730	1.52483	4.70263	0.000149154	0.00339797	0.639048
HORVU6Hr1G014500	0.650276	4.68119	0.000156614	0.00353757	0.635194
HORVU4Hr1G026680	-1.83165	-4.52184	0.000225292	0.00469006	0.634659
HORVU7Hr1G009230	-0.386012	-4.86143	0.000104012	0.00259671	0.634145
HORVU5Hr1G077880	1.11851	4.56535	0.000203968	0.00432523	0.629494
HORVU7Hr1G033030	0.746626	5.08747	6.25e-05	0.00176775	0.6287
HORVU2Hr1G071330	0.457356	4.83848	0.000109563	0.00269839	0.628358
HORVU3Hr1G076320	0.597752	4.80461	0.000118306	0.00285173	0.626575
HORVU2Hr1G096920	1.57231	4.549	0.000211732	0.00446137	0.624165
HORVU3Hr1G051540	0.76811	4.71499	0.000145019	0.00332467	0.622899
HORVU1Hr1G031230	0.522211	4.81425	0.000115748	0.00281092	0.620048
HORVU1Hr1G020240	0.804265	4.98256	7.91e-05	0.00210989	0.617181
HORVU2Hr1G090060	2.79273	4.50165	0.000235937	0.00485082	0.613132
HORVU3Hr1G084800	-1.21526	-4.67951	0.000157213	0.00354308	0.612876
HORVU1Hr1G089430	0.837411	4.54676	0.000212817	0.00448186	0.606201
HORVU2Hr1G005990	-0.8565	-4.75551	0.000132256	0.00309519	0.602673
HORVU6Hr1G087300	-2.53295	-4.51999	0.000226246	0.00470499	0.60185
HORVU7Hr1G001830	-1.55641	-4.73589	0.000138287	0.00319979	0.600182
HORVU2Hr1G022410	0.782736	4.62928	0.000176281	0.00387632	0.59883
HORVU6Hr1G078930	0.974724	4.63768	0.000172933	0.0038217	0.595974
HORVU5Hr1G062370	0.774963	4.78415	0.000123928	0.00294624	0.590863
HORVU4Hr1G011690	1.41757	4.51697	0.000227816	0.00472778	0.586882
HORVU0Hr1G031750	2.83022	4.48832	0.000243246	0.00497032	0.585427
HORVU6Hr1G093770	2.45789	4.4834	0.000245997	0.00501881	0.583821
HORVU7Hr1G049260	0.797225	4.82489	0.000112988	0.00276365	0.57351
HORVU6Hr1G058250	1.97082	4.48345	0.000245968	0.00501881	0.572889
HORVU6Hr1G012550	-0.980055	-4.57438	0.000199805	0.00424664	0.572852
HORVU2Hr1G000390	0.45391	4.88714	9.81e-05	0.00247945	0.570742
HORVU5Hr1G111620	0.390212	5.18461	5.03e-05	0.00152172	0.570332
HORVU4Hr1G073700	2.70999	4.47794	0.000249093	0.005069	0.570324
HORVU2Hr1G004620	2.05141	4.94407	8.63e-05	0.00225302	0.569701
HORVU5Hr1G103450	0.779973	4.63564	0.00017374	0.00383528	0.568976
HORVU2Hr1G075370	1.95492	4.47151	0.000252782	0.00511794	0.561367
HORVU6Hr1G012820	0.567648	4.6983	0.000150631	0.00342769	0.560078
HORVU4Hr1G008940	0.397671	4.92228	9.06e-05	0.00234208	0.555032
HORVU1Hr1G042870	0.767647	4.69611	0.000151385	0.00343895	0.554874
HORVU4Hr1G060760	-3.9472	-4.48105	0.000247324	0.00504332	0.554232
HORVU2Hr1G010590	0.99441	4.65352	0.000166802	0.00372129	0.544786
HORVU4Hr1G034500	1.79253	4.46964	0.000253866	0.00513467	0.541015
HORVU7Hr1G007800	3.27452	4.46595	0.000256023	0.00516781	0.537365
HORVU2Hr1G088660	2.06369	4.45553	0.000262205	0.00525693	0.529655
HORVU7Hr1G051260	0.765374	4.80903	0.000117126	0.00283411	0.528869
HORVU2Hr1G067980	-1.01063	-4.67185	0.000159979	0.00358917	0.528315
HORVU6Hr1G034250	3.00304	4.50535	0.00023395	0.00481744	0.526375
HORVU3Hr1G074850	0.752558	4.61787	0.000180927	0.0039467	0.517319
HORVU2Hr1G025800	1.41081	4.73185	0.000139563	0.00322371	0.511646
HORVU4Hr1G067510	-0.910031	-4.84147	0.000108822	0.00268817	0.5113
HORVU1Hr1G059500	2.35	4.49132	0.000241581	0.00494392	0.511052
HORVU4Hr1G016260	1.14408	4.52195	0.000225235	0.00469006	0.510845
HORVU6Hr1G000620	2.18593	4.44794	0.0002668	0.00531799	0.508625
HORVU2Hr1G056650	0.646291	4.64663	0.000169443	0.00376336	0.505276
HORVU2Hr1G098920	-0.390308	-4.90164	9.5e-05	0.00243028	0.504534
HORVU4Hr1G017840	-3.008	-4.44939	0.000265913	0.00530826	0.502765
HORVU4Hr1G064020	0.350424	4.93898	8.73e-05	0.00227753	0.499403
HORVU1Hr1G085170	0.36527	4.8952	9.64e-05	0.00244912	0.494782
HORVU2Hr1G021110	0.284694	4.98031	7.95e-05	0.00211918	0.494166
HORVU6Hr1G092010	0.763497	4.60746	0.000185273	0.00400541	0.49366
HORVU2Hr1G044610	1.94697	4.48548	0.00024483	0.00500013	0.48927
HORVU2Hr1G014130	0.436175	4.88598	9.84e-05	0.00248439	0.487281
HORVU2Hr1G071890	-2.14122	-4.45786	0.000260805	0.00523252	0.486541
HORVU5Hr1G010560	1.87496	4.51339	0.000229687	0.0047528	0.485158
HORVU3Hr1G022780	1.26481	4.62054	0.000179829	0.0039325	0.482285
HORVU1Hr1G068170	0.580318	4.83312	0.0001109	0.00272428	0.480163
HORVU7Hr1G116310	1.29478	4.61343	0.000182768	0.00397495	0.471782
HORVU7Hr1G083410	0.581876	4.70392	0.000148715	0.00338991	0.470538
HORVU1Hr1G075760	-1.87438	-4.77828	0.000125591	0.00297513	0.470344
HORVU2Hr1G124210	0.4037	4.89652	9.61e-05	0.00244761	0.467635
HORVU1Hr1G077220	3.43572	4.43901	0.000272312	0.00540084	0.459105
HORVU7Hr1G082230	-0.309545	-4.7579	0.000131539	0.00308667	0.458466
HORVU1Hr1G023060	0.610886	4.95113	8.49e-05	0.00222529	0.457721
HORVU7Hr1G067220	-3.35748	-4.42263	0.000282726	0.00554663	0.449912
HORVU1Hr1G067690	1.75252	4.41645	0.000286753	0.00560631	0.446854
HORVU4Hr1G061950	2.95915	4.43877	0.000272464	0.00540115	0.446776
HORVU2Hr1G016440	0.655458	4.65362	0.000166765	0.00372129	0.446442
HORVU2Hr1G007730	-1.46848	-4.73667	0.000138043	0.00319601	0.442842
HORVU4Hr1G017270	-1.69326	-4.74409	0.000135734	0.0031517	0.44229
HORVU2Hr1G124960	1.95638	4.95101	8.49e-05	0.00222529	0.440132
HORVU7Hr1G073860	1.34419	4.51277	0.000230011	0.00475305	0.438629
HORVU5Hr1G075370	2.04621	4.83285	0.000110968	0.00272428	0.435231
HORVU7Hr1G064770	0.779962	4.4741	0.000251291	0.00509781	0.428695
HORVU2Hr1G124610	0.531702	4.71988	0.000143415	0.00329583	0.427936
HORVU5Hr1G106220	-2.40046	-4.43083	0.000277465	0.00547577	0.42749
HORVU2Hr1G057350	0.447386	4.85897	0.000104594	0.00260797	0.424075
HORVU3Hr1G076550	1.68948	4.49616	0.000238918	0.00490201	0.420047
HORVU6Hr1G019930	-0.331578	-4.70833	0.000147233	0.00336575	0.419746
HORVU6Hr1G000500	0.634379	4.77184	0.00012744	0.00300642	0.41961
HORVU5Hr1G019040	0.678794	4.7639	0.000129759	0.0030539	0.417155
HORVU7Hr1G118610	-0.702783	-4.69444	0.000151961	0.00344616	0.416546
HORVU5Hr1G087440	1.7517	4.5877	0.000193821	0.00415427	0.413413
HORVU5Hr1G070910	-1.04279	-4.67274	0.000159656	0.00358486	0.413007
HORVU2Hr1G004640	2.25861	4.81642	0.00011518	0.00280038	0.411989
HORVU2Hr1G100050	-2.52804	-4.42384	0.000281944	0.00553738	0.41093
HORVU6Hr1G012020	0.515047	4.70866	0.000147123	0.00336516	0.408511
HORVU0Hr1G039670	0.907528	4.55833	0.000207267	0.00438352	0.405993
HORVU2Hr1G029720	0.559315	4.58343	0.00019572	0.00418148	0.398812
HORVU6Hr1G032170	1.00633	4.47608	0.000250156	0.00508803	0.397728
HORVU3Hr1G051220	-0.338057	-4.79473	0.000120987	0.00290055	0.3974
HORVU0Hr1G015930	2.30455	4.50835	0.000232349	0.0047919	0.396739
HORVU6Hr1G013710	2.43559	4.63049	0.000175794	0.00386776	0.394876
HORVU6Hr1G005800	-2.27326	-4.39302	0.000302575	0.00582421	0.392764
HORVU5Hr1G102070	2.81015	4.51259	0.000230107	0.00475305	0.389113
HORVU5Hr1G042370	1.72093	4.4019	0.000296477	0.00574104	0.382996
HORVU2Hr1G047260	1.2547	4.50335	0.00023502	0.00483698	0.380828
HORVU3Hr1G036780	-0.946131	-4.65591	0.000165897	0.00370525	0.378954
HORVU1Hr1G063230	2.60711	4.39481	0.000301337	0.0058088	0.37594
HORVU6Hr1G073730	0.595623	4.77839	0.00012556	0.00297513	0.371366
HORVU1Hr1G020800	-1.42552	-4.74127	0.000136607	0.00317013	0.3703
HORVU2Hr1G026560	2.48736	4.51204	0.000230396	0.00475654	0.36904
HORVU3Hr1G013770	0.80933	4.57472	0.000199651	0.00424664	0.368243
HORVU7Hr1G048330	0.870076	4.71842	0.000143893	0.00330075	0.366514
HORVU2Hr1G031260	-0.27264	-4.84882	0.000107025	0.00265365	0.366132
HORVU2Hr1G120170	-2.06075	-4.43254	0.000276378	0.00545973	0.365493
HORVU7Hr1G111510	-2.74119	-4.44682	0.000267486	0.00532368	0.363969
HORVU1Hr1G095130	2.57224	4.38475	0.000308367	0.00592425	0.363894
HORVU3Hr1G110990	1.67904	4.39511	0.000301128	0.00580757	0.363636
HORVU7Hr1G118900	2.20205	4.44718	0.000267263	0.00532368	0.363012
HORVU7Hr1G044100	-0.995257	-4.59398	0.000191061	0.00409952	0.362974
HORVU6Hr1G042890	-0.286858	-4.89667	9.6e-05	0.00244761	0.359467
HORVU6Hr1G054690	0.963437	4.55029	0.000211108	0.00445057	0.359207
HORVU6Hr1G083020	1.91886	4.39452	0.000301533	0.0058089	0.35917
HORVU2Hr1G086830	0.56397	4.80894	0.000117149	0.00283411	0.354325
HORVU0Hr1G011720	1.99419	4.73678	0.000138008	0.00319601	0.353826
HORVU3Hr1G056550	0.58966	4.72093	0.000143071	0.00329137	0.352143
HORVU5Hr1G106790	1.33699	4.41427	0.000288191	0.00562891	0.349738
HORVU2Hr1G034630	0.642717	4.62823	0.000176701	0.00388344	0.348972
HORVU3Hr1G014210	0.544681	4.71204	0.000145993	0.00334507	0.34884
HORVU7Hr1G104660	-2.079	-4.42379	0.000281976	0.00553738	0.347559
HORVU1Hr1G063460	-1.8867	-4.40702	0.000293019	0.00569251	0.34745
HORVU3Hr1G087940	0.990407	4.43219	0.000276599	0.00546139	0.34557
HORVU4Hr1G015170	-3.52296	-4.39569	0.000300731	0.00580342	0.34383
HORVU2Hr1G104640	-0.934648	-4.72815	0.000140741	0.00324903	0.34252
HORVU1Hr1G084370	0.483718	4.81954	0.000114368	0.00278886	0.340148
HORVU3Hr1G086000	1.61822	4.3971	0.000299757	0.00579618	0.339754
HORVU3Hr1G069430	-0.733842	-4.57272	0.000200562	0.00425754	0.334478
HORVU7Hr1G054190	1.33886	4.41367	0.000288591	0.00563121	0.333399
HORVU6Hr1G011470	0.895519	4.48057	0.000247596	0.00504628	0.331748
HORVU1Hr1G066100	0.815141	4.68764	0.00015433	0.00349391	0.330122
HORVU5Hr1G064130	1.65346	4.40464	0.000294625	0.00571302	0.329495
HORVU5Hr1G081900	0.551816	4.64578	0.000169772	0.00376857	0.329448
HORVU3Hr1G007170	2.32909	4.37213	0.000317423	0.00606605	0.329383
HORVU1Hr1G039790	0.256785	4.88238	9.92e-05	0.00249997	0.327892
HORVU5Hr1G094010	0.532708	4.73384	0.000138932	0.00321285	0.319587
HORVU1Hr1G091550	0.460355	4.60482	0.000186393	0.00401693	0.314063
HORVU5Hr1G081190	-0.596701	-4.75216	0.000133267	0.00311074	0.311709
HORVU7Hr1G096560	2.70287	4.36222	0.000324715	0.00615815	0.310811
HORVU7Hr1G119340	-2.93047	-4.3587	0.000327349	0.00619971	0.309658
HORVU3Hr1G084970	-1.44579	-4.47368	0.000251532	0.00509781	0.30861
HORVU1Hr1G084190	0.833436	4.63244	0.000175013	0.00385696	0.308135
HORVU0Hr1G009440	-2.8888	-4.35779	0.000328035	0.00620929	0.307937
HORVU3Hr1G051370	1.71917	4.37104	0.000318218	0.00606796	0.307009
HORVU4Hr1G026210	0.405205	4.61321	0.000182861	0.00397495	0.306713
HORVU5Hr1G105660	0.709145	4.53316	0.000219538	0.0045991	0.306592
HORVU7Hr1G035190	-0.995386	-4.58088	0.000196861	0.00420136	0.30534
HORVU3Hr1G073710	0.647248	4.6206	0.000179802	0.0039325	0.302903
HORVU7Hr1G034400	0.989404	4.39703	0.00029981	0.00579618	0.302788
HORVU1Hr1G081550	0.715052	4.91895	9.13e-05	0.00235524	0.302671
HORVU3Hr1G082250	-2.56382	-4.35867	0.000327373	0.00619971	0.299603
HORVU2Hr1G108530	-1.59741	-4.40766	0.000292593	0.00568979	0.297641
HORVU2Hr1G045170	0.497545	4.69111	0.000153117	0.00346841	0.297488
HORVU6Hr1G027970	0.391194	4.65915	0.000164678	0.00368628	0.290955
HORVU3Hr1G080640	-0.559848	-4.52951	0.000221373	0.00462782	0.288493
HORVU4Hr1G057890	-0.78389	-4.76928	0.000128183	0.00302038	0.287061
HORVU7Hr1G097470	-0.680854	-4.77303	0.000127097	0.0030001	0.278867
HORVU1Hr1G056070	0.777324	4.6118	0.000183447	0.00398335	0.27735
HORVU1Hr1G063470	2.11803	4.37245	0.000317191	0.00606472	0.277248
HORVU1Hr1G002150	-0.562028	-5.07839	6.38e-05	0.00179685	0.277178
HORVU3Hr1G091200	1.66262	4.65287	0.000167048	0.0037247	0.267354
HORVU2Hr1G017020	0.828914	4.37243	0.000317201	0.00606472	0.266906
HORVU3Hr1G112040	2.03372	4.78035	0.000125001	0.00296468	0.266817
HORVU5Hr1G038720	-0.309878	-4.72546	0.000141607	0.00326712	0.26519
HORVU4Hr1G001040	2.75697	4.34109	0.000340842	0.00638198	0.263752
HORVU3Hr1G023230	1.02731	4.60503	0.000186303	0.00401693	0.261562
HORVU1Hr1G036340	1.22247	4.36406	0.000323348	0.00613515	0.261216
HORVU7Hr1G121470	1.12005	4.47377	0.00025148	0.00509781	0.257433
HORVU6Hr1G027640	1.31161	4.43751	0.00027325	0.00540751	0.256683
HORVU2Hr1G099770	1.81477	4.80803	0.000117391	0.00283825	0.255296
HORVU1Hr1G055920	1.05045	4.57676	0.000198724	0.00423431	0.251283
HORVU3Hr1G028780	0.790013	4.58503	0.000195005	0.00417291	0.249839
HORVU5Hr1G101650	0.40786	4.79328	0.000121387	0.00290665	0.246499
HORVU6Hr1G076310	0.339733	4.71957	0.000143514	0.00329586	0.246015
HORVU5Hr1G059970	0.437951	4.58352	0.000195681	0.00418148	0.244581
HORVU6Hr1G078500	2.08607	4.33756	0.000343619	0.00642793	0.240734
HORVU1Hr1G059810	0.713474	4.69655	0.000151232	0.00343745	0.238067
HORVU1Hr1G002000	1.90097	4.37681	0.000314034	0.00601571	0.237292
HORVU4Hr1G055030	-0.842531	-4.67622	0.000158396	0.00356369	0.227492
HORVU6Hr1G088680	0.849078	4.50996	0.000231495	0.00477676	0.223186
HORVU6Hr1G032510	0.471021	4.63718	0.000173134	0.00382401	0.221386
HORVU3Hr1G109040	-2.50804	-4.44587	0.000268067	0.00533256	0.218343
HORVU6Hr1G055760	-2.26007	-4.35721	0.000328468	0.00621394	0.215237
HORVU0Hr1G020320	1.59598	4.52308	0.000224656	0.00468416	0.213588
HORVU7Hr1G054070	0.708591	4.42715	0.000279812	0.00551341	0.213562
HORVU0Hr1G002530	2.52822	4.31305	0.000363497	0.0067209	0.212894
HORVU7Hr1G080900	0.453765	4.74609	0.000135116	0.0031416	0.212826
HORVU4Hr1G074400	-1.82277	-4.35452	0.000330503	0.00624415	0.210611
HORVU5Hr1G077570	0.61665	4.69516	0.000151712	0.00344442	0.209598
HORVU5Hr1G099820	-0.349395	-4.81364	0.000115907	0.00281092	0.208979
HORVU5Hr1G051010	2.65159	4.31661	0.000360538	0.00667859	0.207292
HORVU5Hr1G110440	3.47232	4.32357	0.000354831	0.00659741	0.207205
HORVU4Hr1G002300	0.469086	4.57417	0.000199902	0.00424664	0.204621
HORVU5Hr1G079680	-2.15296	-4.30601	0.000369423	0.0068115	0.200461
HORVU1Hr1G056430	0.699323	4.57495	0.000199547	0.00424664	0.198898
HORVU4Hr1G054390	2.42314	4.34314	0.000339248	0.00636409	0.189143
HORVU2Hr1G124740	2.12045	4.37183	0.000317642	0.00606733	0.187407
HORVU5Hr1G099670	-0.890388	-4.74586	0.000135189	0.0031416	0.183007
HORVU7Hr1G122210	0.584749	4.54207	0.000215111	0.00451109	0.182725
HORVU5Hr1G067400	1.54391	4.33281	0.000347384	0.00648618	0.179422
HORVU5Hr1G104580	1.12174	4.67463	0.000158971	0.00357259	0.17871
HORVU4Hr1G053760	0.599758	4.4635	0.000257463	0.00518635	0.176639
HORVU3Hr1G053090	-0.55308	-4.62721	0.000177113	0.00389033	0.171486
HORVU1Hr1G052780	1.46659	4.31274	0.00036376	0.00672264	0.171176
HORVU3Hr1G029950	0.928541	4.39438	0.000301634	0.0058089	0.17039
HORVU4Hr1G072340	0.794494	4.60176	0.000187698	0.00403824	0.170386
HORVU2Hr1G105510	1.01948	4.60271	0.000187293	0.0040317	0.169341
HORVU5Hr1G081400	-0.86576	-4.51329	0.000229737	0.0047528	0.167236
HORVU3Hr1G100190	2.90004	4.41591	0.000287113	0.00561061	0.162508
HORVU5Hr1G093410	1.82654	4.44146	0.000270785	0.00537858	0.160434
HORVU6Hr1G044040	-0.559015	-4.46182	0.000258456	0.00520294	0.158023
HORVU3Hr1G111230	1.18578	4.46115	0.000258851	0.00520294	0.153286
HORVU6Hr1G091490	1.86065	4.29084	0.000382511	0.00699134	0.151481
HORVU5Hr1G080240	0.579831	4.52396	0.000224204	0.0046803	0.148139
HORVU2Hr1G068090	-0.820293	-4.62363	0.000178563	0.00391356	0.144052
HORVU5Hr1G051220	0.332534	4.781	0.000124817	0.00296208	0.143843
HORVU3Hr1G075580	0.585067	4.54493	0.00021371	0.00449593	0.142606
HORVU2Hr1G064140	0.578733	4.54508	0.000213638	0.00449593	0.141325
HORVU0Hr1G033250	-2.79726	-4.27612	0.000395663	0.007166	0.134813
HORVU2Hr1G067040	0.611464	4.60458	0.000186494	0.00401693	0.13091
HORVU1Hr1G011720	0.54146	4.58449	0.000195246	0.00417582	0.128924
HORVU7Hr1G062930	0.865067	4.46746	0.000255136	0.0051525	0.128549
HORVU6Hr1G041750	0.345081	4.80143	0.000119161	0.00286887	0.12428
HORVU3Hr1G099570	2.3242	4.45374	0.000263277	0.00526356	0.119839
HORVU3Hr1G079260	0.748286	4.47462	0.000250992	0.00509781	0.119813
HORVU3Hr1G076480	0.564279	4.77599	0.000126246	0.00298532	0.117484
HORVU2Hr1G096760	0.320929	4.69153	0.000152969	0.00346704	0.110932
HORVU2Hr1G028470	2.58968	4.27086	0.000400468	0.00723204	0.110811
HORVU2Hr1G035070	2.14762	4.26113	0.000409525	0.00734693	0.106887
HORVU1Hr1G080360	0.558783	4.73843	0.00013749	0.0031869	0.102499
HORVU5Hr1G018790	-1.19479	-4.30424	0.000370922	0.00683343	0.100212
HORVU3Hr1G007940	-2.56405	-4.26547	0.000405461	0.00729372	0.0991153
HORVU7Hr1G038510	2.33828	4.38284	0.000309719	0.00594162	0.0986561
HORVU3Hr1G031970	2.22417	4.28329	0.000389202	0.00707471	0.093595
HORVU7Hr1G093190	1.93166	4.29976	0.000374761	0.00689035	0.0933085
HORVU7Hr1G054920	0.563256	4.60692	0.000185502	0.00400615	0.0921835
HORVU4Hr1G006090	1.0521	4.32367	0.000354748	0.00659741	0.0910539
HORVU1Hr1G005690	3.01603	4.26253	0.000408212	0.00733327	0.0901535
HORVU3Hr1G094370	-1.60136	-4.4377	0.000273128	0.00540751	0.0860818
HORVU4Hr1G047430	0.64648	4.51585	0.000228401	0.00473336	0.085472
HORVU5Hr1G020400	0.606606	4.5425	0.000214901	0.00450907	0.0854564
HORVU5Hr1G067530	2.45597	4.28167	0.000390658	0.00708823	0.0847721
HORVU2Hr1G032670	2.57454	4.25751	0.000412938	0.00738488	0.0795221
HORVU3Hr1G094960	1.46136	4.28252	0.000389894	0.00708405	0.0777193
HORVU6Hr1G090560	1.39497	4.61718	0.000181211	0.00394987	0.0771247
HORVU5Hr1G052440	1.58383	4.27502	0.000396667	0.00717765	0.0724531
HORVU0Hr1G000510	0.425926	4.6837	0.000155723	0.00352143	0.0700726
HORVU3Hr1G059810	1.37828	4.33123	0.000348646	0.00650553	0.0687984
HORVU3Hr1G094240	1.03046	4.2927	0.000380882	0.00697759	0.0620059
HORVU5Hr1G048000	-1.5022	-4.54424	0.000214049	0.00449921	0.0600626
HORVU2Hr1G068120	0.34624	4.87434	0.000101017	0.00253305	0.0592299
HORVU3Hr1G113210	0.802833	4.64982	0.000168216	0.00374445	0.0528293
HORVU1Hr1G046620	0.847309	4.44889	0.000266221	0.00531116	0.0524088
HORVU6Hr1G000440	1.51607	4.44095	0.000271104	0.00538223	0.0521504
HORVU5Hr1G063820	-2.91856	-4.24033	0.000429565	0.00762406	0.0517889
HORVU2Hr1G003600	-0.406189	-4.61789	0.000180917	0.0039467	0.0504688
HORVU4Hr1G080030	2.53141	4.24036	0.000429537	0.00762406	0.0469921
HORVU3Hr1G095330	0.921393	4.31966	0.000358022	0.00664434	0.0415698
HORVU5Hr1G047060	0.725424	4.42051	0.000284099	0.00556262	0.0379787
HORVU4Hr1G080000	-0.342995	-4.54369	0.000214318	0.00449921	0.0348642
HORVU7Hr1G031470	0.374096	4.41002	0.000291016	0.00566741	0.0345606
HORVU3Hr1G112670	2.27275	4.2312	0.000438672	0.00774087	0.0341183
HORVU4Hr1G012030	2.1179	4.33399	0.000346441	0.0064716	0.0335372
HORVU3Hr1G091720	1.80809	4.23802	0.000431848	0.00765493	0.0325402
HORVU7Hr1G083230	1.91022	4.24102	0.000428882	0.00762406	0.0320841
HORVU7Hr1G088720	0.477717	4.58631	0.000194435	0.00416297	0.0310836
HORVU7Hr1G080670	0.541773	4.47835	0.000248856	0.00506678	0.0300695
HORVU1Hr1G064560	0.314519	4.60143	0.000187841	0.00403914	0.0295744
HORVU7Hr1G072610	0.454779	4.51791	0.000227325	0.00472054	0.0281069
HORVU2Hr1G058260	0.366585	4.60863	0.000184779	0.00399919	0.0267393
HORVU7Hr1G034990	0.87209	4.63467	0.000174125	0.00384165	0.0240082
HORVU7Hr1G116940	0.632164	4.45427	0.000262957	0.0052598	0.017271
HORVU3Hr1G110440	2.88693	4.22818	0.000441729	0.00777446	0.0171131
HORVU4Hr1G002730	2.25451	4.2738	0.00039778	0.00719126	0.0164179
HORVU5Hr1G115340	0.782593	4.37157	0.000317832	0.00606796	0.0160313
HORVU6Hr1G028820	-0.521416	-4.54077	0.000215751	0.00452214	0.015703
[truncated: 2,148 more rows]

## Sheet: K_AvsB
ID	log2FC	t	P.Value	adj.P.Val	B
HORVU3Hr1G089420	9.07114	9.72788	7.07e-09	5.62e-07	10.6163
HORVU4Hr1G005380	8.57743	12.1776	1.66e-10	3.61e-08	14.1131
HORVU5Hr1G052830	8.03123	15.4391	2.56e-12	2.26e-09	17.7652
HORVU7Hr1G096900	7.92908	15.345	2.86e-12	2.29e-09	18.1063
HORVU3Hr1G113440	7.65229	10.4691	2.13e-09	2.41e-07	11.772
HORVU7Hr1G024190	7.30175	15.3224	2.94e-12	2.29e-09	17.7331
HORVU4Hr1G005440	7.29049	15.7506	1.79e-12	1.74e-09	18.1194
HORVU2Hr1G010800	7.14402	12.4014	1.21e-10	2.96e-08	14.4364
HORVU0Hr1G007340	7.10051	13.8344	1.8e-11	7.33e-09	16.0073
HORVU7Hr1G054530	6.66252	12.3095	1.38e-10	3.22e-08	14.2245
HORVU7Hr1G119060	6.39841	6.19563	5.54e-06	8.86e-05	4.14436
HORVU4Hr1G075520	6.31578	11.6295	3.64e-10	6.72e-08	13.2293
HORVU7Hr1G016870	6.27883	6.19134	5.59e-06	8.92e-05	4.0594
HORVU3Hr1G113530	6.25986	7.47936	4.07e-07	1.15e-05	6.67509
HORVU3Hr1G093270	6.06628	7.97658	1.57e-07	5.66e-06	7.61006
HORVU7Hr1G106900	5.95426	10.2361	3.08e-09	3.11e-07	11.262
HORVU4Hr1G081750	5.84779	6.16028	5.98e-06	9.4e-05	4.08168
HORVU5Hr1G010860	5.7891	9.0997	2.06e-08	1.25e-06	9.52492
HORVU1Hr1G069200	5.77357	8.09944	1.25e-07	4.8e-06	7.83315
HORVU4Hr1G063490	5.74572	11.5522	4.08e-10	7.29e-08	13.0678
HORVU0Hr1G031750	5.73285	10.0421	4.22e-09	3.83e-07	10.9887
HORVU4Hr1G060760	5.7142	7.125	8.18e-07	1.98e-05	6.01431
HORVU3Hr1G068830	5.69419	7.13182	8.07e-07	1.96e-05	6.02716
HORVU3Hr1G113560	5.67232	9.91975	5.15e-09	4.45e-07	10.8393
HORVU5Hr1G067760	5.66332	10.9691	9.78e-10	1.37e-07	12.5173
HORVU4Hr1G059260	5.51807	6.58303	2.46e-06	4.64e-05	4.88917
HORVU7Hr1G096780	5.51746	9.63941	8.19e-09	6.28e-07	10.3868
HORVU6Hr1G016320	5.48279	16.0539	1.27e-12	1.42e-09	17.8824
HORVU4Hr1G088020	5.40029	8.94541	2.69e-08	1.53e-06	9.32707
HORVU2Hr1G085370	5.39486	8.58636	5.1e-08	2.4e-06	8.69363
HORVU6Hr1G037000	5.36369	7.48445	4.03e-07	1.14e-05	6.69271
HORVU4Hr1G063350	5.32488	6.91153	1.26e-06	2.74e-05	5.56708
HORVU2Hr1G026380	5.15292	8.1518	1.13e-07	4.45e-06	7.9202
HORVU6Hr1G089350	5.13177	7.11495	8.35e-07	2.01e-05	5.99463
HORVU6Hr1G004010	5.11195	9.11187	2.01e-08	1.24e-06	9.59679
HORVU1Hr1G092660	5.06308	9.77193	6.57e-09	5.33e-07	10.6799
HORVU2Hr1G046930	5.01731	14.0351	1.4e-11	6.19e-09	16.1483
HORVU6Hr1G012090	4.978	5.92109	9.97e-06	0.000142314	3.61062
HORVU4Hr1G057740	4.94113	11.9277	2.37e-10	4.81e-08	13.8601
HORVU2Hr1G077710	4.93827	6.09923	6.81e-06	0.000104532	3.96767
HORVU7Hr1G115240	4.92413	8.10091	1.24e-07	4.79e-06	7.80871
HORVU0Hr1G022350	4.88982	6.16746	5.89e-06	9.28e-05	4.04803
HORVU4Hr1G018460	4.85666	8.44529	6.59e-08	2.92e-06	8.44495
HORVU6Hr1G014650	4.84808	8.40078	7.15e-08	3.11e-06	8.32542
HORVU1Hr1G085830	4.78907	8.85629	3.15e-08	1.68e-06	9.17461
HORVU5Hr1G083330	4.74184	8.14929	1.14e-07	4.45e-06	7.89012
HORVU2Hr1G121210	4.74066	5.89022	1.07e-05	0.00014959	3.5365
HORVU5Hr1G063820	4.71431	7.552	3.53e-07	1.03e-05	6.81674
HORVU6Hr1G026450	4.70651	10.9467	1.01e-09	1.41e-07	12.4271
HORVU4Hr1G082510	4.6892	10.4847	2.07e-09	2.38e-07	11.6376
HORVU1Hr1G004580	4.65295	5.31683	3.74e-05	0.00041821	2.35192
HORVU6Hr1G005250	4.64012	8.37258	7.53e-08	3.22e-06	8.32317
HORVU1Hr1G005690	4.63821	7.16221	7.6e-07	1.87e-05	6.08518
HORVU1Hr1G091530	4.62551	9.3823	1.26e-08	8.71e-07	9.90391
HORVU2Hr1G105560	4.62369	6.43682	3.34e-06	5.88e-05	4.657
HORVU0Hr1G022140	4.57242	8.42166	6.88e-08	3.02e-06	8.31665
HORVU4Hr1G005540	4.54408	8.46639	6.34e-08	2.83e-06	8.43075
HORVU4Hr1G077280	4.51577	3.45066	0.00263185	0.0144205	-1.77983
HORVU3Hr1G090430	4.50622	13.4909	2.8e-11	9.88e-09	15.8269
HORVU1Hr1G076490	4.41721	6.69717	1.95e-06	3.86e-05	5.16065
HORVU2Hr1G072750	4.41476	5.94942	9.38e-06	0.000135598	3.58994
HORVU7Hr1G108980	4.41409	8.65288	4.53e-08	2.19e-06	8.78921
HORVU2Hr1G090010	4.40946	8.86341	3.11e-08	1.67e-06	9.17453
HORVU0Hr1G022090	4.4014	8.02789	1.43e-07	5.28e-06	7.66404
HORVU2Hr1G019720	4.38649	8.05165	1.36e-07	5.12e-06	7.73954
HORVU7Hr1G021430	4.37281	5.58927	2.05e-05	0.000256801	2.93023
HORVU1Hr1G063230	4.35139	7.26408	6.21e-07	1.6e-05	6.26315
HORVU1Hr1G049190	4.33046	8.48767	6.1e-08	2.75e-06	8.39936
HORVU1Hr1G092840	4.31482	8.32599	8.2e-08	3.46e-06	8.1607
HORVU4Hr1G080150	4.30811	7.87703	1.89e-07	6.52e-06	7.42541
HORVU7Hr1G102070	4.30602	7.07838	8.98e-07	2.12e-05	5.91137
HORVU4Hr1G010940	4.28791	8.8082	3.43e-08	1.77e-06	9.08635
HORVU4Hr1G024080	4.2741	8.78856	3.55e-08	1.81e-06	8.92316
HORVU6Hr1G024850	4.27229	13.1023	4.67e-11	1.53e-08	15.2062
HORVU6Hr1G025080	4.24272	9.05531	2.22e-08	1.32e-06	9.43635
HORVU3Hr1G015710	4.22785	9.93418	5.03e-09	4.39e-07	10.9092
HORVU1Hr1G066470	4.22726	12.3863	1.24e-10	2.99e-08	14.3975
HORVU3Hr1G095430	4.22108	7.72925	2.51e-07	8.07e-06	7.14615
HORVU7Hr1G084110	4.21276	6.88304	1.33e-06	2.86e-05	5.50749
HORVU2Hr1G103280	4.21065	10.7002	1.48e-09	1.85e-07	12.0402
HORVU2Hr1G123870	4.19797	7.31044	5.66e-07	1.49e-05	6.35525
HORVU7Hr1G020830	4.19056	3.12092	0.0055509	0.0268157	-2.46587
HORVU4Hr1G015170	4.1755	5.55036	2.23e-05	0.000274696	2.79806
HORVU4Hr1G027260	4.16073	5.28946	3.98e-05	0.000439041	2.26927
HORVU7Hr1G088090	4.14899	5.90632	1.03e-05	0.000145718	3.52162
HORVU2Hr1G042710	4.12798	5.40745	3.06e-05	0.000354898	2.54632
HORVU7Hr1G057810	4.10206	5.71464	1.56e-05	0.000205851	3.18702
HORVU3Hr1G113550	4.10065	6.1798	5.73e-06	9.1e-05	4.08442
HORVU4Hr1G075610	4.07202	7.14221	7.91e-07	1.93e-05	6.04013
HORVU3Hr1G105720	4.06279	4.73647	0.000138105	0.00122885	0.976332
HORVU4Hr1G073700	4.04879	6.73185	1.81e-06	3.65e-05	5.24462
HORVU5Hr1G104740	4.03115	5.15923	5.32e-05	0.00055779	1.99469
HORVU4Hr1G073810	4.02159	6.71661	1.87e-06	3.74e-05	5.21544
HORVU4Hr1G061020	4.01975	7.26499	6.2e-07	1.6e-05	6.26317
HORVU3Hr1G095670	3.99641	7.91818	1.75e-07	6.16e-06	7.467
HORVU7Hr1G012380	3.9959	11.2482	6.41e-10	1.02e-07	12.9395
HORVU1Hr1G048930	3.97788	5.97687	8.84e-06	0.000129331	3.71043
HORVU2Hr1G029000	3.96891	10.461	2.15e-09	2.42e-07	11.7329
HORVU3Hr1G064200	3.96742	9.3004	1.45e-08	9.61e-07	9.90417
HORVU2Hr1G097480	3.96729	4.19288	0.000479054	0.00346801	-0.237154
HORVU6Hr1G081590	3.95547	5.09468	6.15e-05	0.000628573	1.85805
HORVU3Hr1G016890	3.95185	9.16486	1.84e-08	1.15e-06	9.70111
HORVU7Hr1G055180	3.94934	7.91903	1.75e-07	6.16e-06	7.44623
HORVU7Hr1G091910	3.94805	10.3444	2.59e-09	2.72e-07	11.578
HORVU5Hr1G100980	3.94782	9.95401	4.87e-09	4.28e-07	11.0011
HORVU7Hr1G013470	3.93541	5.62258	1.91e-05	0.000241994	2.99757
HORVU3Hr1G104200	3.91886	5.91784	1e-05	0.000142974	3.54287
HORVU1Hr1G007720	3.91389	5.84912	1.16e-05	0.000161827	3.47166
HORVU2Hr1G085340	3.91171	7.11999	8.27e-07	1.99e-05	5.96884
HORVU2Hr1G090030	3.90119	4.82817	0.000112151	0.00103083	1.26227
HORVU2Hr1G126130	3.90102	11.0833	8.22e-10	1.22e-07	12.3921
HORVU7Hr1G010280	3.89524	6.57611	2.5e-06	4.7e-05	4.90961
HORVU1Hr1G063240	3.89373	6.78202	1.64e-06	3.37e-05	5.34582
HORVU4Hr1G080470	3.88165	6.39262	3.66e-06	6.35e-05	4.57651
HORVU1Hr1G032150	3.8685	10.5048	2.01e-09	2.35e-07	11.872
HORVU3Hr1G016970	3.85965	8.2369	9.66e-08	3.96e-06	8.07244
HORVU1Hr1G008670	3.84133	6.46135	3.17e-06	5.65e-05	4.71341
HORVU0Hr1G038820	3.83083	9.47299	1.08e-08	7.74e-07	10.1826
HORVU4Hr1G087220	3.82775	6.42239	3.44e-06	6.03e-05	4.63506
HORVU6Hr1G080360	3.82499	6.27295	4.71e-06	7.76e-05	4.30802
HORVU2Hr1G100610	3.81781	4.04811	0.000668307	0.00458995	-0.458263
HORVU5Hr1G056090	3.81206	5.34119	3.55e-05	0.0004009	2.40464
HORVU3Hr1G109590	3.80883	7.66858	2.82e-07	8.81e-06	7.03061
HORVU1Hr1G016730	3.79317	7.5539	3.52e-07	1.03e-05	6.7043
HORVU3Hr1G099570	3.79294	7.02433	1e-06	2.3e-05	5.66463
HORVU3Hr1G016900	3.76824	5.10804	5.97e-05	0.000612997	1.81367
HORVU2Hr1G012850	3.76155	6.14503	6.17e-06	9.64e-05	4.07846
HORVU7Hr1G010690	3.76142	4.1327	0.000550144	0.00389352	-0.486759
HORVU3Hr1G113890	3.76062	6.28111	4.63e-06	7.64e-05	4.16868
HORVU2Hr1G083120	3.75447	7.76935	2.32e-07	7.6e-06	7.23058
HORVU6Hr1G066670	3.75036	6.82907	1.49e-06	3.13e-05	5.44029
HORVU3Hr1G065420	3.74181	4.12989	0.00055371	0.00391319	-0.311853
HORVU7Hr1G009660	3.73188	10.4575	2.17e-09	2.43e-07	11.659
HORVU1Hr1G007810	3.73154	5.72674	1.52e-05	0.000201563	3.21739
HORVU5Hr1G059000	3.72358	6.93387	1.2e-06	2.64e-05	5.63409
HORVU3Hr1G004210	3.71415	5.52744	2.35e-05	0.000285562	2.79938
HORVU2Hr1G037280	3.70932	9.23736	1.62e-08	1.05e-06	9.72259
HORVU3Hr1G026010	3.70074	5.25266	4.32e-05	0.000469328	2.18561
HORVU1Hr1G057560	3.68526	9.51671	1.01e-08	7.34e-07	10.0791
HORVU5Hr1G052760	3.66832	6.05088	7.55e-06	0.000113619	3.86268
HORVU4Hr1G090080	3.66207	15.6792	1.94e-12	1.76e-09	18.495
HORVU1Hr1G070140	3.64553	10.1422	3.58e-09	3.43e-07	11.2728
HORVU2Hr1G104390	3.64156	5.31803	3.73e-05	0.000417446	2.29292
HORVU0Hr1G017720	3.64143	8.81444	3.39e-08	1.77e-06	8.66903
HORVU6Hr1G094200	3.63912	5.6259	1.89e-05	0.000240549	2.93745
HORVU2Hr1G045330	3.63168	10.5859	1.77e-09	2.14e-07	11.9968
HORVU1Hr1G024990	3.62914	9.68578	7.58e-09	5.9e-07	10.467
HORVU7Hr1G109080	3.62645	8.48972	6.08e-08	2.75e-06	8.38862
HORVU3Hr1G083520	3.62444	6.86358	1.39e-06	2.96e-05	5.50777
HORVU2Hr1G116450	3.61979	5.33271	3.61e-05	0.000406908	2.38073
HORVU3Hr1G000590	3.61555	8.72362	3.99e-08	1.98e-06	8.94263
HORVU1Hr1G072500	3.61223	5.70398	1.6e-05	0.00020944	3.09461
HORVU4Hr1G079040	3.60641	7.68076	2.75e-07	8.64e-06	6.86107
HORVU1Hr1G004670	3.60518	6.32123	4.25e-06	7.14e-05	4.43373
HORVU7Hr1G047690	3.60332	7.75735	2.38e-07	7.73e-06	7.19201
HORVU3Hr1G095360	3.60116	9.05133	2.24e-08	1.33e-06	9.5065
HORVU1Hr1G076460	3.59582	4.11739	0.000569869	0.00400961	-0.282797
HORVU5Hr1G080470	3.59258	5.04125	6.93e-05	0.000693257	1.76131
HORVU5Hr1G103420	3.58466	7.60045	3.22e-07	9.69e-06	6.90879
HORVU7Hr1G109020	3.57695	3.4743	0.00249371	0.0137945	-1.88008
HORVU6Hr1G002300	3.57244	5.19048	4.96e-05	0.00052748	2.07183
HORVU5Hr1G113580	3.5572	15.3292	2.91e-12	2.29e-09	18.2634
HORVU4Hr1G073230	3.547	5.78446	1.34e-05	0.000181359	3.26204
HORVU5Hr1G073900	3.51744	15.8123	1.67e-12	1.66e-09	18.8558
HORVU7Hr1G111510	3.50946	5.41473	3.01e-05	0.000349945	2.48311
HORVU6Hr1G016310	3.50367	5.55603	2.21e-05	0.000271968	2.82528
HORVU6Hr1G004000	3.49595	5.5817	2.09e-05	0.000259962	2.91506
HORVU2Hr1G108340	3.49516	5.92147	9.96e-06	0.000142314	3.61853
HORVU7Hr1G083530	3.482	4.78871	0.000122652	0.00111323	1.19828
HORVU3Hr1G006530	3.47901	6.559	2.59e-06	4.82e-05	4.88184
HORVU6Hr1G055090	3.46827	6.22715	5.19e-06	8.39e-05	4.23078
HORVU4Hr1G013480	3.46103	4.97921	7.97e-05	0.000779978	1.5898
HORVU7Hr1G119320	3.45081	5.71703	1.55e-05	0.000205055	3.1972
HORVU2Hr1G005550	3.45031	7.07196	9.1e-07	2.14e-05	5.91059
HORVU4Hr1G087760	3.44343	6.50385	2.9e-06	5.27e-05	4.727
HORVU1Hr1G049280	3.44323	10.6747	1.54e-09	1.91e-07	11.8612
HORVU5Hr1G093770	3.44107	3.65437	0.00165186	0.00979147	-1.36883
HORVU7Hr1G000750	3.43878	4.23638	0.000433487	0.00318677	-0.0169514
HORVU1Hr1G091500	3.43462	5.57351	2.12e-05	0.000263518	2.81335
HORVU1Hr1G078230	3.43174	6.48932	2.99e-06	5.41e-05	4.76551
HORVU2Hr1G081890	3.42184	3.81509	0.00114218	0.00716356	-0.947187
HORVU3Hr1G016820	3.41204	7.21166	6.89e-07	1.73e-05	6.15881
HORVU3Hr1G095620	3.39026	5.67273	1.71e-05	0.000221591	3.10606
HORVU1Hr1G048960	3.38607	4.12401	0.000561251	0.00396157	-0.313482
HORVU5Hr1G047230	3.36377	5.91025	1.02e-05	0.000144797	3.52894
HORVU7Hr1G045600	3.34986	5.13805	5.58e-05	0.000579388	1.73227
HORVU2Hr1G032670	3.33875	5.67339	1.71e-05	0.000221418	3.09726
HORVU1Hr1G020660	3.33365	5.79067	1.32e-05	0.000179356	3.34927
HORVU3Hr1G113430	3.32529	6.80693	1.55e-06	3.24e-05	5.09957
HORVU5Hr1G079770	3.32432	3.80266	0.00117527	0.00733878	-1.02654
HORVU4Hr1G089870	3.30889	12.4586	1.12e-10	2.85e-08	13.9997
HORVU4Hr1G072400	3.30822	5.90441	1.03e-05	0.000146058	3.58564
HORVU7Hr1G054000	3.30606	6.61775	2.29e-06	4.37e-05	5.01809
HORVU3Hr1G087480	3.30447	4.56717	0.000203124	0.00169001	0.674205
HORVU4Hr1G089750	3.30405	14.4408	8.44e-12	4.3e-09	16.4024
HORVU7Hr1G036850	3.30165	10.5549	1.86e-09	2.23e-07	11.9386
HORVU2Hr1G026560	3.29956	4.9133	9.25e-05	0.000882077	1.35021
HORVU4Hr1G061340	3.29564	5.70513	1.59e-05	0.000209054	3.14023
HORVU2Hr1G014020	3.2896	3.82395	0.00111915	0.00704685	-0.930435
HORVU3Hr1G113540	3.2856	5.403	3.09e-05	0.000357373	2.52214
HORVU6Hr1G068100	3.28097	13.9058	1.65e-11	7.05e-09	16.6065
HORVU3Hr1G013470	3.27472	6.82848	1.49e-06	3.13e-05	5.43591
HORVU4Hr1G062010	3.27472	4.26692	0.000404117	0.00300804	0.011852
HORVU7Hr1G086890	3.27336	13.6564	2.26e-11	8.59e-09	16.2755
HORVU2Hr1G083130	3.27167	7.75425	2.39e-07	7.76e-06	7.20226
HORVU5Hr1G083090	3.26764	5.43685	2.87e-05	0.000335582	2.52821
HORVU5Hr1G109970	3.26199	6.19874	5.51e-06	8.81e-05	4.18536
HORVU5Hr1G080790	3.25479	3.50289	0.00233617	0.0130627	-1.79545
HORVU2Hr1G026520	3.25366	3.69676	0.00149882	0.00901441	-1.25594
HORVU7Hr1G036570	3.2534	5.78786	1.33e-05	0.000180147	3.19393
HORVU7Hr1G057460	3.25126	7.35431	5.2e-07	1.39e-05	6.45176
HORVU7Hr1G028580	3.25091	5.15737	5.34e-05	0.000559963	2.00888
HORVU5Hr1G096930	3.24448	8.3823	7.39e-08	3.18e-06	8.31239
HORVU3Hr1G065810	3.24084	5.3174	3.74e-05	0.000417917	2.3082
HORVU5Hr1G058690	3.23398	4.34688	0.000336347	0.00257429	0.243614
HORVU1Hr1G061120	3.22992	6.60885	2.33e-06	4.44e-05	4.88555
HORVU1Hr1G049270	3.22899	6.85919	1.4e-06	2.98e-05	5.27531
HORVU2Hr1G006090	3.22346	9.10862	2.03e-08	1.24e-06	9.43108
HORVU3Hr1G092890	3.21973	9.50952	1.02e-08	7.37e-07	10.2179
HORVU7Hr1G036470	3.21485	7.52165	3.75e-07	1.08e-05	6.5162
HORVU0Hr1G023080	3.20663	7.1515	7.76e-07	1.9e-05	6.05132
HORVU4Hr1G078230	3.19885	8.60123	4.97e-08	2.36e-06	8.68406
HORVU4Hr1G079800	3.19076	7.69828	2.66e-07	8.42e-06	6.67244
HORVU7Hr1G098330	3.17932	3.76094	0.00129348	0.00795598	-1.08904
HORVU7Hr1G092990	3.15963	6.12001	6.51e-06	0.000100857	4.02792
HORVU7Hr1G031790	3.15946	3.22902	0.00435202	0.0220003	-2.19437
HORVU7Hr1G098290	3.14519	8.7871	3.56e-08	1.81e-06	9.04177
HORVU4Hr1G080120	3.13964	4.42145	0.000283487	0.0022363	0.271098
HORVU4Hr1G062820	3.12911	5.71767	1.55e-05	0.000204905	3.2004
HORVU7Hr1G096690	3.12813	6.30098	4.44e-06	7.39e-05	4.262
HORVU2Hr1G033660	3.12804	7.63905	2.99e-07	9.23e-06	6.98827
HORVU7Hr1G119840	3.10452	3.35905	0.00324188	0.0172184	-1.94701
HORVU0Hr1G005700	3.10281	4.18676	0.000485841	0.00351203	-0.197013
HORVU3Hr1G086090	3.09965	4.01558	0.000720254	0.00487573	-0.487593
HORVU6Hr1G095070	3.09533	5.81715	1.25e-05	0.000171332	3.40704
HORVU5Hr1G083980	3.09176	3.51811	0.00225637	0.0126859	-1.56817
HORVU1Hr1G002220	3.09172	8.26128	9.23e-08	3.82e-06	8.08533
HORVU1Hr1G078050	3.09143	6.00273	8.36e-06	0.000123713	3.26292
HORVU6Hr1G061000	3.09021	5.16265	5.28e-05	0.000554363	2.02673
HORVU2Hr1G106550	3.08161	4.34841	0.000335171	0.00256726	0.249478
HORVU7Hr1G108210	3.07593	5.34088	3.55e-05	0.000401064	1.57513
HORVU7Hr1G029870	3.07324	9.67323	7.74e-09	6e-07	10.5384
HORVU7Hr1G075080	3.07275	3.96573	0.000807778	0.00536969	-0.583626
HORVU7Hr1G109650	3.06394	7.16589	7.54e-07	1.86e-05	6.08537
HORVU2Hr1G000430	3.05855	4.02465	0.000705378	0.00479212	-0.507308
HORVU2Hr1G029070	3.05603	5.3553	3.44e-05	0.000390097	2.29434
HORVU0Hr1G003480	3.03346	4.16145	0.000514959	0.00368542	-0.237115
HORVU2Hr1G125020	3.03029	3.19245	0.00472623	0.0235366	-2.25431
HORVU7Hr1G001190	3.02388	6.41034	3.53e-06	6.15e-05	4.15465
HORVU2Hr1G092270	3.02286	4.25903	0.000411506	0.00305392	0.0472295
HORVU1Hr1G004930	3.02198	5.61106	1.96e-05	0.000247233	2.93766
HORVU2Hr1G026540	3.01525	3.68559	0.00153774	0.00921231	-1.28177
HORVU2Hr1G014530	3.01469	8.2478	9.47e-08	3.9e-06	8.10153
HORVU6Hr1G011860	3.00755	6.31567	4.3e-06	7.21e-05	4.1781
HORVU2Hr1G124740	3.00694	6.18262	5.7e-06	9.06e-05	4.09036
HORVU3Hr1G057330	3.00364	5.91317	1.01e-05	0.000144146	3.60342
HORVU7Hr1G039430	3.00302	4.18091	0.000492427	0.00355384	-0.125348
HORVU7Hr1G034610	2.99768	7.57182	3.4e-07	1e-05	6.81957
HORVU7Hr1G096800	2.99706	3.21909	0.00445075	0.0224112	-2.2156
HORVU4Hr1G067850	2.98906	6.62519	2.26e-06	4.32e-05	5.02653
HORVU2Hr1G026590	2.98661	4.07153	0.000633253	0.00437903	-0.686654
HORVU3Hr1G002710	2.98568	6.28214	4.62e-06	7.62e-05	4.03797
HORVU6Hr1G053090	2.98434	5.05661	6.7e-05	0.000673277	1.73529
HORVU6Hr1G026810	2.97466	7.62507	3.07e-07	9.39e-06	6.50861
HORVU3Hr1G100030	2.97163	11.4764	4.56e-10	7.98e-08	13.0972
HORVU7Hr1G119410	2.96312	5.58913	2.05e-05	0.000256801	2.80716
HORVU6Hr1G084030	2.96027	7.15864	7.65e-07	1.88e-05	6.07066
HORVU7Hr1G047750	2.95972	4.66303	0.000163227	0.00140866	0.937644
HORVU6Hr1G065340	2.95854	6.72472	1.84e-06	3.7e-05	5.20042
HORVU3Hr1G029470	2.95835	6.00863	8.26e-06	0.00012243	3.73768
HORVU3Hr1G028860	2.95785	3.49852	0.00235962	0.0131735	-1.61699
HORVU4Hr1G082770	2.95473	5.38973	3.18e-05	0.0003658	2.51161
HORVU7Hr1G093400	2.9537	5.44201	2.84e-05	0.000332953	1.99934
HORVU1Hr1G093950	2.94706	4.66231	0.000163494	0.00141035	0.94042
HORVU6Hr1G072830	2.94231	4.63616	0.000173534	0.00148136	0.887428
HORVU4Hr1G064220	2.93504	5.66606	1.73e-05	0.000224259	3.03354
HORVU4Hr1G085460	2.93414	8.18095	1.07e-07	4.26e-06	7.89845
HORVU2Hr1G040790	2.92831	4.36311	0.000324057	0.00249605	0.169845
HORVU4Hr1G017470	2.92207	5.80377	1.28e-05	0.000175167	3.33488
HORVU4Hr1G011040	2.91544	5.92124	9.97e-06	0.000142314	3.57692
HORVU2Hr1G025730	2.91236	4.29054	0.000382779	0.00287228	-0.0301655
HORVU3Hr1G105560	2.9065	4.223	0.000447017	0.00327115	-0.0175016
HORVU0Hr1G032100	2.90595	7.00268	1.05e-06	2.37e-05	5.76999
HORVU3Hr1G093530	2.89438	5.7459	1.46e-05	0.000194565	3.19389
HORVU6Hr1G070190	2.89301	6.57652	2.5e-06	4.7e-05	4.94046
HORVU2Hr1G012280	2.87934	3.56261	0.00203812	0.0116629	-1.49759
HORVU6Hr1G024020	2.87354	3.11393	0.00563858	0.0271602	-2.44243
HORVU3Hr1G094480	2.87251	7.31985	5.56e-07	1.47e-05	6.31394
HORVU5Hr1G067500	2.8602	8.12418	1.19e-07	4.63e-06	7.86938
HORVU1Hr1G026920	2.85495	3.22102	0.00443133	0.0223338	-2.21369
HORVU0Hr1G019650	2.85465	7.11044	8.42e-07	2.02e-05	5.98552
HORVU4Hr1G081640	2.85313	5.81802	1.25e-05	0.000171067	3.40931
HORVU4Hr1G066000	2.84558	9.4266	1.17e-08	8.2e-07	10.1264
HORVU2Hr1G040800	2.83637	4.03508	0.000688646	0.00470169	-0.740927
HORVU5Hr1G121230	2.83496	6.07765	7.13e-06	0.000108783	3.941
HORVU6Hr1G064190	2.83489	6.46342	3.16e-06	5.63e-05	4.67927
HORVU5Hr1G074670	2.83345	3.58538	0.00193465	0.0111622	-1.42977
HORVU2Hr1G120170	2.83272	6.77805	1.65e-06	3.39e-05	5.29643
HORVU7Hr1G035020	2.8246	11.8217	2.76e-10	5.44e-08	13.8064
HORVU3Hr1G003860	2.81945	4.27742	0.000394486	0.00294681	0.0922386
HORVU6Hr1G094970	2.81565	4.00414	0.000739451	0.00498451	-0.519541
HORVU6Hr1G080150	2.80971	8.3393	8e-08	3.39e-06	8.24487
HORVU5Hr1G062850	2.80948	4.19222	0.000479783	0.00347201	-0.0974918
HORVU1Hr1G015870	2.80904	5.42423	2.95e-05	0.000343565	2.56383
HORVU2Hr1G101140	2.79872	6.52145	2.8e-06	5.14e-05	4.14322
HORVU3Hr1G022770	2.79474	20.4192	1.57e-14	9.98e-11	23.1913
HORVU6Hr1G090180	2.79129	7.33223	5.43e-07	1.44e-05	6.41045
HORVU1Hr1G010500	2.78205	5.24998	4.34e-05	0.000471431	2.06049
HORVU4Hr1G002070	2.78129	4.64391	0.000170497	0.00145939	0.871397
HORVU7Hr1G089290	2.78088	14.3289	9.69e-12	4.71e-09	17.1253
HORVU7Hr1G089300	2.77897	3.41144	0.00287782	0.0155734	-2.26311
HORVU4Hr1G049550	2.7776	7.06	9.32e-07	2.18e-05	5.88003
HORVU4Hr1G053790	2.77525	11.7368	3.12e-10	5.97e-08	13.1551
HORVU7Hr1G081320	2.77421	3.54355	0.00212894	0.0121092	-1.65078
HORVU6Hr1G090040	2.77239	11.5007	4.4e-10	7.73e-08	12.5409
HORVU6Hr1G035800	2.76186	4.3794	0.000312173	0.0024223	0.316712
HORVU6Hr1G006540	2.76102	7.18043	7.33e-07	1.81e-05	6.11263
HORVU2Hr1G116700	2.75998	4.42083	0.000283891	0.00223859	-0.325215
HORVU2Hr1G072930	2.75495	3.047	0.00654978	0.0306778	-2.58519
HORVU2Hr1G073670	2.75059	7.57773	3.36e-07	9.96e-06	6.58482
HORVU2Hr1G001020	2.74616	4.5814	0.000196627	0.00164454	0.750357
HORVU5Hr1G067200	2.74557	7.886	1.86e-07	6.44e-06	7.43643
HORVU4Hr1G053770	2.74447	9.97713	4.69e-09	4.19e-07	10.8472
HORVU1Hr1G015890	2.74345	6.80012	1.58e-06	3.28e-05	5.37627
HORVU1Hr1G012090	2.73563	4.57164	0.000201058	0.00167576	0.735169
HORVU3Hr1G002840	2.73116	6.94267	1.18e-06	2.61e-05	5.38056
HORVU2Hr1G123570	2.72965	4.21006	0.000460506	0.00335139	-0.0522079
HORVU5Hr1G056100	2.72865	4.80109	0.000119255	0.00108859	1.1491
HORVU3Hr1G093830	2.72448	3.47573	0.00248561	0.013765	-1.67087
HORVU1Hr1G023650	2.72098	3.28483	0.00383614	0.0198302	-2.06208
HORVU7Hr1G098110	2.71605	9.72091	7.15e-09	5.67e-07	10.0387
HORVU0Hr1G040210	2.71541	5.53898	2.29e-05	0.000279788	2.79674
HORVU7Hr1G093630	2.71473	3.32864	0.00347361	0.0182377	-2.65334
HORVU1Hr1G052470	2.71346	8.41289	6.99e-08	3.04e-06	8.15593
HORVU2Hr1G025740	2.71262	5.37033	3.32e-05	0.000379464	2.37417
HORVU5Hr1G074010	2.71111	4.41015	0.000290926	0.00228202	0.283901
HORVU1Hr1G093890	2.70961	7.09819	8.63e-07	2.06e-05	5.78079
HORVU7Hr1G013300	2.7053	7.4298	4.48e-07	1.24e-05	6.59403
HORVU7Hr1G021190	2.6944	4.09591	0.000598724	0.00418089	-0.311661
HORVU5Hr1G047150	2.69411	4.63613	0.000173548	0.00148136	0.389199
HORVU3Hr1G091320	2.6913	2.92228	0.00864196	0.0386594	-3.66127
HORVU3Hr1G078260	2.69116	7.20695	6.95e-07	1.74e-05	6.07692
HORVU1Hr1G008540	2.6889	3.68137	0.00155269	0.00928934	-1.2071
HORVU2Hr1G003390	2.68599	5.46022	2.72e-05	0.000322109	2.60669
HORVU3Hr1G000640	2.67943	3.86536	0.00101752	0.00650771	-0.926721
HORVU5Hr1G021830	2.67158	7.64862	2.93e-07	9.09e-06	6.9981
HORVU6Hr1G064220	2.67158	7.86797	1.93e-07	6.6e-06	7.41211
HORVU7Hr1G020800	2.66949	3.18565	0.00479918	0.0238381	-2.28984
HORVU4Hr1G081510	2.65464	7.1298	8.11e-07	1.97e-05	5.72437
HORVU3Hr1G001340	2.65372	5.09408	6.16e-05	0.000629246	1.84285
HORVU6Hr1G058340	2.65334	4.07775	0.000624261	0.00432887	-0.345651
HORVU3Hr1G110170	2.65264	7.94169	1.68e-07	5.96e-06	7.48217
HORVU2Hr1G123580	2.65159	3.21636	0.0044782	0.022521	-2.23257
HORVU7Hr1G094730	2.64521	5.14922	5.44e-05	0.000567385	1.82218
HORVU7Hr1G002380	2.6401	5.30699	3.83e-05	0.000425431	2.27943
HORVU5Hr1G097120	2.63601	4.27194	0.000399483	0.00297856	0.0813764
HORVU4Hr1G076470	2.63039	6.45834	3.19e-06	5.68e-05	4.7032
HORVU2Hr1G107100	2.6291	8.93356	2.75e-08	1.54e-06	9.11377
HORVU7Hr1G098280	2.62567	3.09029	0.00594537	0.0283463	-2.66491
HORVU6Hr1G086800	2.62507	4.17583	0.000498212	0.00358974	-0.274782
HORVU7Hr1G024270	2.62171	9.84275	5.84e-09	4.87e-07	10.6492
HORVU7Hr1G038860	2.61644	7.12981	8.1e-07	1.97e-05	5.87847
HORVU2Hr1G040270	2.61113	3.37512	0.00312568	0.016697	-1.86095
HORVU2Hr1G106040	2.61035	3.62061	0.00178472	0.010453	-1.50022
HORVU2Hr1G042350	2.60215	7.87187	1.91e-07	6.56e-06	6.9838
HORVU2Hr1G053620	2.60141	2.85835	0.00995089	0.0434894	-2.95008
HORVU0Hr1G032410	2.60082	3.37274	0.00314259	0.0167693	-1.93901
HORVU3Hr1G076920	2.59985	4.35319	0.000331512	0.00254363	-0.171565
HORVU2Hr1G071860	2.59578	13.8842	1.69e-11	7.17e-09	16.5785
HORVU3Hr1G033790	2.59317	5.47488	2.64e-05	0.000313998	2.69302
HORVU3Hr1G077220	2.5868	7.7713	2.32e-07	7.58e-06	7.23325
HORVU7Hr1G038510	2.58647	4.29131	0.000382099	0.00286772	-0.0736366
HORVU5Hr1G012990	2.58489	4.28226	0.000390125	0.0029208	0.028681
HORVU1Hr1G082100	2.58185	4.84218	0.000108646	0.00100441	1.21367
HORVU5Hr1G018100	2.58008	10.719	1.44e-09	1.81e-07	11.9527
HORVU4Hr1G053850	2.57916	11.5774	3.93e-10	7.12e-08	12.8354
HORVU3Hr1G004590	2.57916	5.91958	1e-05	0.000142626	3.60064
HORVU3Hr1G004990	2.57661	4.86356	0.000103511	0.000964541	1.38463
HORVU2Hr1G097200	2.57252	5.22035	4.64e-05	0.00049809	1.5322
HORVU4Hr1G025420	2.56658	3.88534	0.000971842	0.00627408	-0.754512
HORVU2Hr1G021320	2.56333	4.99451	7.7e-05	0.000757635	1.56901
HORVU3Hr1G033910	2.56272	7.17824	7.36e-07	1.82e-05	5.93711
HORVU6Hr1G027810	2.55825	3.1774	0.00488916	0.0241908	-2.3141
HORVU4Hr1G064720	2.55701	16.011	1.33e-12	1.44e-09	18.4837
HORVU0Hr1G037040	2.55174	5.29619	3.92e-05	0.000434446	1.91041
HORVU3Hr1G108300	2.54981	8.96862	2.59e-08	1.48e-06	9.35099
HORVU4Hr1G002530	2.54941	7.31746	5.59e-07	1.47e-05	5.83766
HORVU2Hr1G120420	2.5491	6.37768	3.78e-06	6.52e-05	4.53224
HORVU7Hr1G114400	2.54814	10.6264	1.66e-09	2.02e-07	12.0553
HORVU2Hr1G102010	2.54546	5.54763	2.25e-05	0.000275757	2.84212
HORVU6Hr1G059550	2.54516	6.45261	3.23e-06	5.73e-05	4.5878
HORVU5Hr1G020990	2.54499	5.5188	2.39e-05	0.000289968	2.74824
HORVU7Hr1G017640	2.54397	5.72007	1.54e-05	0.000203904	2.43611
HORVU5Hr1G011980	2.53863	3.31652	0.00357043	0.0186551	-2.01312
HORVU3Hr1G088120	2.53832	8.04569	1.38e-07	5.16e-06	7.69499
HORVU2Hr1G093000	2.53512	3.53577	0.00216714	0.0122952	-1.53932
HORVU0Hr1G014490	2.53394	8.06137	1.34e-07	5.05e-06	7.67746
HORVU7Hr1G089370	2.52489	6.44198	3.3e-06	5.83e-05	4.22856
HORVU2Hr1G032330	2.52259	7.48711	4.01e-07	1.14e-05	6.70258
HORVU1Hr1G066550	2.52191	6.67186	2.05e-06	4.01e-05	4.9369
HORVU5Hr1G006550	2.52021	4.22014	0.000449966	0.00329031	-0.0202392
HORVU6Hr1G083310	2.51608	3.94463	0.00084794	0.00558819	-0.891266
HORVU2Hr1G118990	2.51435	5.2863	4.01e-05	0.000441038	2.29106
HORVU5Hr1G112560	2.51223	5.90573	1.03e-05	0.000145851	3.52291
HORVU4Hr1G008200	2.5101	7.87371	1.91e-07	6.54e-06	7.42322
HORVU7Hr1G121070	2.50729	4.18696	0.000485619	0.00351106	-0.119904
[truncated: 8,976 more rows]

## Sheet: K_BvsC
ID	log2FC	t	P.Value	adj.P.Val	B
[truncated: 6,010 more rows]

## Sheet: K_AvsC
ID	log2FC	t	P.Value	adj.P.Val	B
[truncated: 5,258 more rows]

[truncated: 3 more sheets: S_AvsB, S_BvsC, S_AvsC]
