# Supplementary material for: Osmotic stress enhances suberization of apoplastic barriers in barley seminal roots: analysis of chemical, transcriptomic and physiological responses
Source: New Phytol. 2018 Jul 28;221(1):180–94. doi: 10.1111/nph.15351 (PMC6586163; doi:10.1111/nph.15351)
Supplement: Supplementary file 4 — Table S3 Cross‐comparison of enriched gene ontology (GO) terms amongst differentially expressed genes in the barley seminal root zones A, B and C in response to osmotic stress [file NPH-221-180-s004.xlsx]

## Sheet: Information
New Phytologist Supporting Information
Article title: Osmotic stress enhances suberization of apoplastic barriers in barley seminal roots: analysis of chemical, transcriptomic and physiological responses
Authors: Tino Kreszies, Nandhini Shellakkutti, Alina Osthoff, Peng Yu, Jutta A. Baldauf, Viktoria V. Zeisler-Diehl, Kosala Ranathunge, Frank Hochholdinger and Lukas Schreiber
Article acceptance date: 18 June 2018
Table S3: Cross comparison of enriched GO terms among differentially expressed genes in the barley seminal root zones A, B and C in response to osmotic stress.
The Table represents the results of the cross comparison of SEA (SEACOMPARE) tool by AgriGOv2.0 as described in material and methods. The sheet “All GO DEG” shows the results of all differently enriched GO while the sheet “GO up and down” separates further between up- and down-regulated enriched GO terms.
The Colour model (CM) shows how small the term's adjusted p-value is. The more significant statistically, the colour is darker and redder. Grey is not significant.

## Sheet: All GO DEG
GO Information				CM			ID:961921257.1		ID:947542760.1		ID:393167304.1
No	GO Term	Onto	Description	A	B	C	Ajusted Pvalue	Num	Ajusted Pvalue	Num	Ajusted Pvalue	Num
1	GO:0044710	P	single-organism metabolic process				4e-06	598	---	---	1.9e-07	559
2	GO:0006732	P	coenzyme metabolic process				1.7e-05	57	---	---	0.0022	45
3	GO:0006082	P	organic acid metabolic process				1.7e-05	145	0.023	159	1.2e-06	138
4	GO:0044281	P	small molecule metabolic process				1.7e-05	208	---	---	1.2e-06	198
5	GO:0044699	P	single-organism process				2.4e-05	770	---	---	1.2e-06	718
6	GO:0051186	P	cofactor metabolic process				5.7e-05	65	---	---	0.00025	58
7	GO:0019752	P	carboxylic acid metabolic process				6.1e-05	127	0.012	146	0.00011	117
8	GO:0043436	P	oxoacid metabolic process				7.6e-05	127	0.012	147	0.00013	117
9	GO:0005975	P	carbohydrate metabolic process				0.00033	182	---	---	0.0055	159
10	GO:0046496	P	nicotinamide nucleotide metabolic process				0.00054	34	---	---	0.022	26
11	GO:0019362	P	pyridine nucleotide metabolic process				0.00054	34	---	---	0.022	26
12	GO:0006090	P	pyruvate metabolic process				0.00074	29	---	---	0.0022	26
13	GO:0006165	P	nucleoside diphosphate phosphorylation				0.001	28	---	---	0.02	22
14	GO:0046939	P	nucleotide phosphorylation				0.001	28	---	---	0.02	22
15	GO:0009132	P	nucleoside diphosphate metabolic process				0.0012	28	---	---	0.016	23
16	GO:0006757	P	ATP generation from ADP				0.0012	26	---	---	0.02	21
17	GO:0009135	P	purine nucleoside diphosphate metabolic process				0.0012	26	---	---	0.02	21
18	GO:0006096	P	glycolytic process				0.0012	26	---	---	0.02	21
19	GO:0046031	P	ADP metabolic process				0.0012	26	---	---	0.02	21
20	GO:0009179	P	purine ribonucleoside diphosphate metabolic process				0.0012	26	---	---	0.02	21
21	GO:0006733	P	oxidoreduction coenzyme metabolic process				0.0012	34	---	---	0.049	26
22	GO:0009185	P	ribonucleoside diphosphate metabolic process				0.0012	26	---	---	0.02	21
23	GO:0044724	P	single-organism carbohydrate catabolic process				0.0024	26	---	---	0.019	22
24	GO:0051234	P	establishment of localization				0.0025	304	---	---	---	---
25	GO:0051179	P	localization				0.0025	305	---	---	---	---
26	GO:0006810	P	transport				0.0025	303	---	---	---	---
27	GO:0044723	P	single-organism carbohydrate metabolic process				0.0025	74	---	---	0.0059	68
28	GO:0055085	P	transmembrane transport				0.0026	160	---	---	0.027	139
29	GO:0016052	P	carbohydrate catabolic process				0.0029	28	---	---	---	---
30	GO:0044712	P	single-organism catabolic process				0.0032	41	---	---	0.022	35
31	GO:0009309	P	amine biosynthetic process				0.0097	16	---	---	0.0063	16
32	GO:0042401	P	cellular biogenic amine biosynthetic process				0.0097	16	---	---	0.0063	16
33	GO:0055114	P	oxidation-reduction process				0.011	355	---	---	0.03	319
34	GO:0072351	P	tricarboxylic acid biosynthetic process				0.021	10	---	---	0.016	10
35	GO:0072350	P	tricarboxylic acid metabolic process				0.021	11	---	---	0.0022	13
36	GO:0030417	P	nicotianamine metabolic process				0.021	10	---	---	0.016	10
37	GO:0030418	P	nicotianamine biosynthetic process				0.021	10	---	---	0.016	10
38	GO:0006555	P	methionine metabolic process				0.031	9	---	---	---	---
39	GO:0003824	F	catalytic activity				1.1e-10	1562	---	---	5.8e-09	1412
40	GO:0031497	P	chromatin assembly				---	---	0.00028	41	---	---
41	GO:0006334	P	nucleosome assembly				---	---	0.00028	41	---	---
42	GO:0006333	P	chromatin assembly or disassembly				---	---	0.00028	43	---	---
43	GO:0071103	P	DNA conformation change				---	---	0.00028	47	---	---
44	GO:0065004	P	protein-DNA complex assembly				---	---	0.00028	41	---	---
45	GO:0034728	P	nucleosome organization				---	---	0.00028	41	---	---
46	GO:0071824	P	protein-DNA complex subunit organization				---	---	0.00028	41	---	---
47	GO:0044085	P	cellular component biogenesis				---	---	0.00028	112	---	---
48	GO:0006323	P	DNA packaging				---	---	0.00042	41	---	---
49	GO:0006325	P	chromatin organization				---	---	0.00048	56	---	---
50	GO:0071840	P	cellular component organization or biogenesis				---	---	0.00093	178	---	---
51	GO:0006979	P	response to oxidative stress				---	---	0.0017	89	---	---
52	GO:0006259	P	DNA metabolic process				---	---	0.017	87	---	---
53	GO:0006260	P	DNA replication				---	---	0.017	41	---	---
54	GO:0006996	P	organelle organization				---	---	0.023	85	---	---
55	GO:0051276	P	chromosome organization				---	---	0.044	64	---	---
56	GO:0046982	F	protein heterodimerization activity				---	---	1e-09	111	---	---
57	GO:0046983	F	protein dimerization activity				---	---	1.6e-05	175	---	---
58	GO:0016684	F	oxidoreductase activity, acting on peroxide as acceptor				---	---	0.0024	92	---	---
59	GO:0016209	F	antioxidant activity				---	---	0.0024	96	---	---
60	GO:0004601	F	peroxidase activity				---	---	0.0024	91	---	---
61	GO:0005694	C	chromosome				---	---	6.8e-13	124	---	---
62	GO:0044427	C	chromosomal part				---	---	2e-12	115	---	---
63	GO:0044815	C	DNA packaging complex				---	---	2e-12	109	---	---
64	GO:0000786	C	nucleosome				---	---	2e-12	109	---	---
65	GO:0032993	C	protein-DNA complex				---	---	2e-12	109	---	---
66	GO:0000785	C	chromatin				---	---	2.1e-12	109	---	---
67	GO:0044464	C	cell part				---	---	3.7e-08	730	---	---
68	GO:0043226	C	organelle				---	---	3.7e-08	509	---	---
69	GO:0043229	C	intracellular organelle				---	---	3.7e-08	509	---	---
70	GO:0005623	C	cell				---	---	3.7e-08	730	---	---
71	GO:0005622	C	intracellular				---	---	3.7e-08	705	---	---
72	GO:0043232	C	intracellular non-membrane-bounded organelle				---	---	4e-08	288	---	---
73	GO:0043228	C	non-membrane-bounded organelle				---	---	4e-08	288	---	---
74	GO:0044424	C	intracellular part				---	---	6.8e-08	660	---	---
75	GO:0005634	C	nucleus				---	---	1.6e-07	234	---	---
76	GO:0044422	C	organelle part				---	---	1.2e-06	225	---	---
77	GO:0044446	C	intracellular organelle part				---	---	1.2e-06	225	---	---
78	GO:0032991	C	macromolecular complex				---	---	1.3e-05	417	---	---
79	GO:0043227	C	membrane-bounded organelle				---	---	1.9e-05	297	---	---
80	GO:0043231	C	intracellular membrane-bounded organelle				---	---	1.9e-05	297	---	---
81	GO:0043234	C	protein complex				---	---	0.00028	246	---	---
82	GO:0005737	C	cytoplasm				---	---	0.034	320	---	---
83	GO:0005852	C	eukaryotic translation initiation factor 3 complex				---	---	0.046	12	---	---
84	GO:0044763	P	single-organism cellular process				---	---	---	---	0.0002	392
85	GO:0044711	P	single-organism biosynthetic process				---	---	---	---	0.00091	141
86	GO:0008152	P	metabolic process				---	---	---	---	0.0014	1409
87	GO:0006576	P	cellular biogenic amine metabolic process				---	---	---	---	0.0082	19
88	GO:0044106	P	cellular amine metabolic process				---	---	---	---	0.0082	19
89	GO:1901605	P	alpha-amino acid metabolic process				---	---	---	---	0.0084	34
90	GO:0006790	P	sulfur compound metabolic process				---	---	---	---	0.02	21
91	GO:0008299	P	isoprenoid biosynthetic process				---	---	---	---	0.023	16
92	GO:0006720	P	isoprenoid metabolic process				---	---	---	---	0.023	16
93	GO:0019637	P	organophosphate metabolic process				---	---	---	---	0.025	81
94	GO:0044272	P	sulfur compound biosynthetic process				---	---	---	---	0.045	11
95	GO:0044283	P	small molecule biosynthetic process				---	---	---	---	0.046	63

## Sheet: GO Up and down
				up			down
				A	B	C	A	B	C	A up		Bup		C up		A down		B down		C down
GO Information				CM						ID:313714775.1		ID:509536315.1		ID:545191655.1		ID:381261698.1		ID:491536604.1		ID:793455244.1
No	GO Term	Onto	Description	1	2	3	4	5	6	Ajusted Pvalue	Num	Ajusted Pvalue	Num	Ajusted Pvalue	Num	Ajusted Pvalue	Num	Ajusted Pvalue	Num	Ajusted Pvalue	Num
1	GO:0044710	P	single-organism metabolic process							2.6e-06	385	1.6e-05	322	0.0048	384	---	---	---	---	5.2e-06	175
2	GO:0005975	P	carbohydrate metabolic process							5.3e-06	131	1.7e-05	111	0.0082	121	---	---	---	---	---	---
3	GO:0044699	P	single-organism process							2.3e-05	490	0.00058	402	0.0048	510	---	---	---	---	0.0016	208
4	GO:0006090	P	pyruvate metabolic process							4.8e-05	24	0.0028	17	0.02	19	---	---	---	---	---	---
5	GO:0006732	P	coenzyme metabolic process							4.8e-05	39	0.0024	29	0.046	31	---	---	---	---	---	---
6	GO:0051186	P	cofactor metabolic process							6.4e-05	45	0.0012	36	0.0075	42	---	---	---	---	---	---
7	GO:0006165	P	nucleoside diphosphate phosphorylation							6.4e-05	23	0.0055	16	---	---	---	---	---	---	---	---
8	GO:0046939	P	nucleotide phosphorylation							6.4e-05	23	0.0055	16	---	---	---	---	---	---	---	---
9	GO:0009132	P	nucleoside diphosphate metabolic process							7.2e-05	23	0.0062	16	---	---	---	---	---	---	---	---
10	GO:0044281	P	small molecule metabolic process							7.2e-05	133	0.016	100	0.0077	132	---	---	---	---	5.8e-05	66
11	GO:0044723	P	single-organism carbohydrate metabolic process							9.6e-05	56	0.0012	46	0.0055	55	---	---	---	---	---	---
12	GO:0006757	P	ATP generation from ADP							0.00011	21	0.0028	16	---	---	---	---	---	---	---	---
13	GO:0009135	P	purine nucleoside diphosphate metabolic process							0.00011	21	0.0028	16	---	---	---	---	---	---	---	---
14	GO:0006096	P	glycolytic process							0.00011	21	0.0028	16	---	---	---	---	---	---	---	---
15	GO:0044712	P	single-organism catabolic process							0.00011	33	0.0078	24	0.037	28	---	---	---	---	---	---
16	GO:0046031	P	ADP metabolic process							0.00011	21	0.0028	16	---	---	---	---	---	---	---	---
17	GO:0009179	P	purine ribonucleoside diphosphate metabolic process							0.00011	21	0.0028	16	---	---	---	---	---	---	---	---
18	GO:0009185	P	ribonucleoside diphosphate metabolic process							0.00011	21	0.0028	16	---	---	---	---	---	---	---	---
19	GO:0072524	P	pyridine-containing compound metabolic process							0.00013	26	0.00027	24	---	---	---	---	---	---	---	---
20	GO:0019362	P	pyridine nucleotide metabolic process							0.00014	25	0.00059	22	---	---	---	---	---	---	---	---
21	GO:0046496	P	nicotinamide nucleotide metabolic process							0.00014	25	0.00059	22	---	---	---	---	---	---	---	---
22	GO:0016052	P	carbohydrate catabolic process							0.00014	23	0.016	16	---	---	---	---	---	---	---	---
23	GO:0006082	P	organic acid metabolic process							0.00014	90	0.0014	75	0.0096	89	0.041	55	---	---	2.4e-05	49
24	GO:0044724	P	single-organism carbohydrate catabolic process							0.00015	21	0.0044	16	0.046	17	---	---	---	---	---	---
25	GO:0019752	P	carboxylic acid metabolic process							0.00023	81	0.0022	67	0.037	77	---	---	---	---	0.0013	40
26	GO:0043436	P	oxoacid metabolic process							0.00029	81	0.0018	68	0.043	77	---	---	---	---	0.0014	40
27	GO:0006733	P	oxidoreduction coenzyme metabolic process							0.00038	25	0.0012	22	---	---	---	---	---	---	---	---
28	GO:0032787	P	monocarboxylic acid metabolic process							0.0014	43	---	---	---	---	---	---	---	---	---	---
29	GO:0055114	P	oxidation-reduction process							0.0033	230	0.0018	199	---	---	---	---	---	---	0.014	103
30	GO:0005996	P	monosaccharide metabolic process							0.023	14	---	---	---	---	---	---	---	---	---	---
31	GO:1901575	P	organic substance catabolic process							0.026	55	---	---	---	---	---	---	---	---	---	---
32	GO:0009056	P	catabolic process							0.026	55	---	---	---	---	---	---	---	---	---	---
33	GO:1901135	P	carbohydrate derivative metabolic process							0.035	58	---	---	---	---	---	---	---	---	---	---
34	GO:0019637	P	organophosphate metabolic process							0.044	57	---	---	---	---	---	---	---	---	---	---
35	GO:0003824	F	catalytic activity							2.4e-07	958	6.7e-11	829	---	---	0.0021	604	---	---	1.7e-10	437
36	GO:0016491	F	oxidoreductase activity							0.0094	243	0.00018	217	---	---	---	---	---	---	0.012	107
37	GO:0008152	P	metabolic process							---	---	0.018	784	0.031	1016	---	---	---	---	---	---
38	GO:0008171	F	O-methyltransferase activity							---	---	0.00062	18	---	---	---	---	---	---	---	---
39	GO:0016740	F	transferase activity							---	---	0.0083	316	---	---	---	---	---	---	---	---
40	GO:0020037	F	heme binding							---	---	0.0083	85	---	---	---	---	---	---	---	---
41	GO:0046906	F	tetrapyrrole binding							---	---	0.015	85	---	---	---	---	---	---	---	---
42	GO:0019200	F	carbohydrate kinase activity							---	---	0.017	11	---	---	---	---	---	---	---	---
43	GO:0016757	F	transferase activity, transferring glycosyl groups							---	---	0.019	70	---	---	---	---	---	---	---	---
44	GO:0008443	F	phosphofructokinase activity							---	---	0.04	7	---	---	---	---	---	---	---	---
45	GO:0016758	F	transferase activity, transferring hexosyl groups							---	---	0.045	55	---	---	---	---	---	---	---	---
46	GO:0044763	P	single-organism cellular process							---	---	---	---	0.0048	288	---	---	---	---	---	---
47	GO:0044711	P	single-organism biosynthetic process							---	---	---	---	0.0077	104	---	---	---	---	---	---
48	GO:0008299	P	isoprenoid biosynthetic process							---	---	---	---	0.0082	15	---	---	---	---	---	---
49	GO:0006720	P	isoprenoid metabolic process							---	---	---	---	0.0082	15	---	---	---	---	---	---
50	GO:0071704	P	organic substance metabolic process							---	---	---	---	0.022	758	---	---	---	---	---	---
51	GO:0072351	P	tricarboxylic acid biosynthetic process							---	---	---	---	---	---	6.3e-05	10	0.014	9	6.7e-07	10
52	GO:0030418	P	nicotianamine biosynthetic process							---	---	---	---	---	---	6.3e-05	10	0.014	9	6.7e-07	10
53	GO:0030417	P	nicotianamine metabolic process							---	---	---	---	---	---	6.3e-05	10	0.014	9	6.7e-07	10
54	GO:0072350	P	tricarboxylic acid metabolic process							---	---	---	---	---	---	0.00019	10	0.036	9	6.7e-07	11
55	GO:0009309	P	amine biosynthetic process							---	---	---	---	---	---	0.00037	12	---	---	3e-06	12
56	GO:0042401	P	cellular biogenic amine biosynthetic process							---	---	---	---	---	---	0.00037	12	---	---	3e-06	12
57	GO:0006576	P	cellular biogenic amine metabolic process							---	---	---	---	---	---	0.0013	13	---	---	4.2e-05	12
58	GO:0044106	P	cellular amine metabolic process							---	---	---	---	---	---	0.0013	13	---	---	4.2e-05	12
59	GO:0055085	P	transmembrane transport							---	---	---	---	---	---	0.011	72	---	---	1.3e-05	60
60	GO:0051234	P	establishment of localization							---	---	---	---	---	---	0.011	131	---	---	0.0031	91
61	GO:0006810	P	transport							---	---	---	---	---	---	0.012	130	---	---	0.0029	91
62	GO:0051179	P	localization							---	---	---	---	---	---	0.012	131	---	---	0.0034	91
63	GO:0009308	P	amine metabolic process							---	---	---	---	---	---	0.04	13	---	---	0.0016	12
64	GO:0030410	F	nicotianamine synthase activity							---	---	---	---	---	---	0.00012	10	0.015	9	6.6e-07	10
65	GO:0016765	F	transferase activity, transferring alkyl or aryl (other than methyl) groups							---	---	---	---	---	---	0.0021	15	---	---	3.7e-05	14
66	GO:0031224	C	intrinsic component of membrane							---	---	---	---	---	---	0.024	89	---	---	---	---
67	GO:0016021	C	integral component of membrane							---	---	---	---	---	---	0.024	88	---	---	---	---
68	GO:0071840	P	cellular component organization or biogenesis							---	---	---	---	---	---	---	---	4e-10	148	---	---
69	GO:0006333	P	chromatin assembly or disassembly							---	---	---	---	---	---	---	---	4e-10	43	---	---
70	GO:0006412	P	translation							---	---	---	---	---	---	---	---	4e-10	187	---	---
71	GO:0043603	P	cellular amide metabolic process							---	---	---	---	---	---	---	---	4e-10	192	---	---
72	GO:0006518	P	peptide metabolic process							---	---	---	---	---	---	---	---	4e-10	192	---	---
73	GO:0006325	P	chromatin organization							---	---	---	---	---	---	---	---	4e-10	55	---	---
74	GO:0071103	P	DNA conformation change							---	---	---	---	---	---	---	---	4e-10	47	---	---
75	GO:0043043	P	peptide biosynthetic process							---	---	---	---	---	---	---	---	4e-10	188	---	---
76	GO:0043604	P	amide biosynthetic process							---	---	---	---	---	---	---	---	4e-10	188	---	---
77	GO:0031497	P	chromatin assembly							---	---	---	---	---	---	---	---	5.7e-10	41	---	---
78	GO:0006334	P	nucleosome assembly							---	---	---	---	---	---	---	---	5.7e-10	41	---	---
79	GO:0034728	P	nucleosome organization							---	---	---	---	---	---	---	---	5.7e-10	41	---	---
80	GO:0065004	P	protein-DNA complex assembly							---	---	---	---	---	---	---	---	6.8e-10	41	---	---
81	GO:0071824	P	protein-DNA complex subunit organization							---	---	---	---	---	---	---	---	6.8e-10	41	---	---
82	GO:0006323	P	DNA packaging							---	---	---	---	---	---	---	---	1.1e-09	41	---	---
83	GO:0044085	P	cellular component biogenesis							---	---	---	---	---	---	---	---	1.1e-09	94	---	---
84	GO:1901566	P	organonitrogen compound biosynthetic process							---	---	---	---	---	---	---	---	6.2e-09	240	---	---
85	GO:0006996	P	organelle organization							---	---	---	---	---	---	---	---	1e-08	80	---	---
86	GO:0051276	P	chromosome organization							---	---	---	---	---	---	---	---	4.1e-08	63	---	---
87	GO:0034641	P	cellular nitrogen compound metabolic process							---	---	---	---	---	---	---	---	4.5e-08	498	---	---
88	GO:0006259	P	DNA metabolic process							---	---	---	---	---	---	---	---	7.1e-08	78	---	---
89	GO:0006807	P	nitrogen compound metabolic process							---	---	---	---	---	---	---	---	9.1e-08	534	---	---
90	GO:0006260	P	DNA replication							---	---	---	---	---	---	---	---	1.3e-06	39	---	---
91	GO:1901564	P	organonitrogen compound metabolic process							---	---	---	---	---	---	---	---	1.4e-06	275	---	---
92	GO:0043933	P	macromolecular complex subunit organization							---	---	---	---	---	---	---	---	1.9e-06	66	---	---
93	GO:0065003	P	macromolecular complex assembly							---	---	---	---	---	---	---	---	1.9e-06	52	---	---
94	GO:0034622	P	cellular macromolecular complex assembly							---	---	---	---	---	---	---	---	2.6e-06	50	---	---
95	GO:0006461	P	protein complex assembly							---	---	---	---	---	---	---	---	4.7e-06	49	---	---
96	GO:0070271	P	protein complex biogenesis							---	---	---	---	---	---	---	---	4.7e-06	49	---	---
97	GO:0016043	P	cellular component organization							---	---	---	---	---	---	---	---	5.8e-06	110	---	---
98	GO:0071822	P	protein complex subunit organization							---	---	---	---	---	---	---	---	8.1e-05	49	---	---
99	GO:0022607	P	cellular component assembly							---	---	---	---	---	---	---	---	0.00012	56	---	---
100	GO:0010467	P	gene expression							---	---	---	---	---	---	---	---	0.00014	359	---	---
101	GO:0009059	P	macromolecule biosynthetic process							---	---	---	---	---	---	---	---	0.00017	354	---	---
102	GO:0034645	P	cellular macromolecule biosynthetic process							---	---	---	---	---	---	---	---	0.00017	354	---	---
103	GO:0022613	P	ribonucleoprotein complex biogenesis							---	---	---	---	---	---	---	---	0.00017	26	---	---
104	GO:0042254	P	ribosome biogenesis							---	---	---	---	---	---	---	---	0.0004	24	---	---
105	GO:0009987	P	cellular process							---	---	---	---	---	---	---	---	0.0006	1004	---	---
106	GO:0006457	P	protein folding							---	---	---	---	---	---	---	---	0.00065	41	0.03	15
107	GO:0006396	P	RNA processing							---	---	---	---	---	---	---	---	0.00084	58	---	---
108	GO:0006979	P	response to oxidative stress							---	---	---	---	---	---	---	---	0.0018	59	---	---
109	GO:0044260	P	cellular macromolecule metabolic process							---	---	---	---	---	---	---	---	0.0031	657	---	---
110	GO:0034660	P	ncRNA metabolic process							---	---	---	---	---	---	---	---	0.0038	43	---	---
111	GO:0006418	P	tRNA aminoacylation for protein translation							---	---	---	---	---	---	---	---	0.0066	23	---	---
112	GO:0051641	P	cellular localization							---	---	---	---	---	---	---	---	0.0075	48	---	---
113	GO:0090304	P	nucleic acid metabolic process							---	---	---	---	---	---	---	---	0.0075	274	---	---
114	GO:0033554	P	cellular response to stress							---	---	---	---	---	---	---	---	0.0081	38	---	---
115	GO:0034613	P	cellular protein localization							---	---	---	---	---	---	---	---	0.0091	45	---	---
116	GO:0070727	P	cellular macromolecule localization							---	---	---	---	---	---	---	---	0.0091	45	---	---
117	GO:0043038	P	amino acid activation							---	---	---	---	---	---	---	---	0.011	23	---	---
118	GO:0043039	P	tRNA aminoacylation							---	---	---	---	---	---	---	---	0.011	23	---	---
119	GO:1901576	P	organic substance biosynthetic process							---	---	---	---	---	---	---	---	0.011	425	---	---
120	GO:0043170	P	macromolecule metabolic process							---	---	---	---	---	---	---	---	0.012	713	---	---
121	GO:0044249	P	cellular biosynthetic process							---	---	---	---	---	---	---	---	0.012	424	---	---
122	GO:0006261	P	DNA-dependent DNA replication							---	---	---	---	---	---	---	---	0.014	12	---	---
123	GO:0007017	P	microtubule-based process							---	---	---	---	---	---	---	---	0.018	31	---	---
124	GO:0006928	P	movement of cell or subcellular component							---	---	---	---	---	---	---	---	0.018	22	---	---
125	GO:0007018	P	microtubule-based movement							---	---	---	---	---	---	---	---	0.018	22	---	---
126	GO:0009058	P	biosynthetic process							---	---	---	---	---	---	---	---	0.019	440	---	---
127	GO:0006974	P	cellular response to DNA damage stimulus							---	---	---	---	---	---	---	---	0.021	35	---	---
128	GO:0006139	P	nucleobase-containing compound metabolic process							---	---	---	---	---	---	---	---	0.026	317	---	---
129	GO:0046907	P	intracellular transport							---	---	---	---	---	---	---	---	0.036	43	---	---
130	GO:0051649	P	establishment of localization in cell							---	---	---	---	---	---	---	---	0.036	43	---	---
131	GO:0001522	P	pseudouridine synthesis							---	---	---	---	---	---	---	---	0.037	11	---	---
132	GO:0006397	P	mRNA processing							---	---	---	---	---	---	---	---	0.037	20	---	---
133	GO:0008104	P	protein localization							---	---	---	---	---	---	---	---	0.042	51	---	---
134	GO:0006399	P	tRNA metabolic process							---	---	---	---	---	---	---	---	0.042	33	---	---
135	GO:0006886	P	intracellular protein transport							---	---	---	---	---	---	---	---	0.045	40	---	---
136	GO:0006281	P	DNA repair							---	---	---	---	---	---	---	---	0.05	33	---	---
137	GO:0046982	F	protein heterodimerization activity							---	---	---	---	---	---	---	---	7.1e-23	110	---	---
138	GO:0003676	F	nucleic acid binding							---	---	---	---	---	---	---	---	7.8e-10	513	---	---
139	GO:0046983	F	protein dimerization activity							---	---	---	---	---	---	---	---	2e-09	134	---	---
140	GO:0003735	F	structural constituent of ribosome							---	---	---	---	---	---	---	---	1.6e-07	145	---	---
141	GO:0005198	F	structural molecule activity							---	---	---	---	---	---	---	---	1.6e-07	151	---	---
142	GO:0016817	F	hydrolase activity, acting on acid anhydrides							---	---	---	---	---	---	---	---	2.1e-05	133	---	---
143	GO:1901363	F	heterocyclic compound binding							---	---	---	---	---	---	---	---	2.1e-05	1002	---	---
144	GO:0097159	F	organic cyclic compound binding							---	---	---	---	---	---	---	---	2.1e-05	1002	---	---
145	GO:0003723	F	RNA binding							---	---	---	---	---	---	---	---	2.1e-05	116	---	---
146	GO:0016818	F	hydrolase activity, acting on acid anhydrides, in phosphorus-containing anhydrides							---	---	---	---	---	---	---	---	5.5e-05	128	---	---
147	GO:0016462	F	pyrophosphatase activity							---	---	---	---	---	---	---	---	0.00018	124	---	---
148	GO:0017111	F	nucleoside-triphosphatase activity							---	---	---	---	---	---	---	---	0.00019	119	---	---
149	GO:0000166	F	nucleotide binding							---	---	---	---	---	---	---	---	0.0015	549	---	---
150	GO:1901265	F	nucleoside phosphate binding							---	---	---	---	---	---	---	---	0.0015	549	---	---
151	GO:0036094	F	small molecule binding							---	---	---	---	---	---	---	---	0.0016	552	---	---
152	GO:0005515	F	protein binding							---	---	---	---	---	---	---	---	0.0046	637	---	---
153	GO:0008017	F	microtubule binding							---	---	---	---	---	---	---	---	0.0055	28	---	---
154	GO:0015631	F	tubulin binding							---	---	---	---	---	---	---	---	0.0083	28	---	---
155	GO:0016684	F	oxidoreductase activity, acting on peroxide as acceptor							---	---	---	---	---	---	---	---	0.0091	58	---	---
156	GO:0004812	F	aminoacyl-tRNA ligase activity							---	---	---	---	---	---	---	---	0.0093	23	---	---
157	GO:0016209	F	antioxidant activity							---	---	---	---	---	---	---	---	0.01	60	---	---
158	GO:0016874	F	ligase activity							---	---	---	---	---	---	---	---	0.01	37	---	---
159	GO:0008094	F	DNA-dependent ATPase activity							---	---	---	---	---	---	---	---	0.01	14	---	---
160	GO:0004601	F	peroxidase activity							---	---	---	---	---	---	---	---	0.01	57	---	---
161	GO:0016876	F	ligase activity, forming aminoacyl-tRNA and related compounds							---	---	---	---	---	---	---	---	0.012	23	---	---
162	GO:0016875	F	ligase activity, forming carbon-oxygen bonds							---	---	---	---	---	---	---	---	0.012	23	---	---
163	GO:0003677	F	DNA binding							---	---	---	---	---	---	---	---	0.014	283	---	---
164	GO:0003743	F	translation initiation factor activity							---	---	---	---	---	---	---	---	0.018	21	---	---
165	GO:0003777	F	microtubule motor activity							---	---	---	---	---	---	---	---	0.02	22	---	---
166	GO:0003774	F	motor activity							---	---	---	---	---	---	---	---	0.021	24	---	---
167	GO:0008092	F	cytoskeletal protein binding							---	---	---	---	---	---	---	---	0.021	33	---	---
168	GO:0034061	F	DNA polymerase activity							---	---	---	---	---	---	---	---	0.022	10	---	---
169	GO:0003682	F	chromatin binding							---	---	---	---	---	---	---	---	0.022	11	---	---
170	GO:0005488	F	binding							---	---	---	---	---	---	---	---	0.043	1629	---	---
171	GO:0017076	F	purine nucleotide binding							---	---	---	---	---	---	---	---	0.043	440	---	---
172	GO:0032555	F	purine ribonucleotide binding							---	---	---	---	---	---	---	---	0.043	439	---	---
173	GO:0032550	F	purine ribonucleoside binding							---	---	---	---	---	---	---	---	0.043	439	---	---
174	GO:0001882	F	nucleoside binding							---	---	---	---	---	---	---	---	0.043	439	---	---
175	GO:0001883	F	purine nucleoside binding							---	---	---	---	---	---	---	---	0.043	439	---	---
176	GO:0035639	F	purine ribonucleoside triphosphate binding							---	---	---	---	---	---	---	---	0.043	387	---	---
177	GO:0032549	F	ribonucleoside binding							---	---	---	---	---	---	---	---	0.043	439	---	---
178	GO:0008135	F	translation factor activity, RNA binding							---	---	---	---	---	---	---	---	0.043	27	---	---
179	GO:0044877	F	macromolecular complex binding							---	---	---	---	---	---	---	---	0.043	14	---	---
180	GO:0003887	F	DNA-directed DNA polymerase activity							---	---	---	---	---	---	---	---	0.043	9	---	---
181	GO:0042623	F	ATPase activity, coupled							---	---	---	---	---	---	---	---	0.043	41	---	---
182	GO:0051082	F	unfolded protein binding							---	---	---	---	---	---	---	---	0.043	23	---	---
183	GO:0003924	F	GTPase activity							---	---	---	---	---	---	---	---	0.044	30	---	---
184	GO:0005622	C	intracellular							---	---	---	---	---	---	---	---	4.2e-37	611	---	---
185	GO:0044464	C	cell part							---	---	---	---	---	---	---	---	1.5e-36	624	---	---
186	GO:0005623	C	cell							---	---	---	---	---	---	---	---	1.5e-36	624	---	---
187	GO:0044424	C	intracellular part							---	---	---	---	---	---	---	---	2.5e-36	576	---	---
188	GO:0043229	C	intracellular organelle							---	---	---	---	---	---	---	---	7.8e-36	461	---	---
189	GO:0043226	C	organelle							---	---	---	---	---	---	---	---	7.8e-36	461	---	---
190	GO:0043232	C	intracellular non-membrane-bounded organelle							---	---	---	---	---	---	---	---	4.6e-31	279	---	---
191	GO:0043228	C	non-membrane-bounded organelle							---	---	---	---	---	---	---	---	4.6e-31	279	---	---
192	GO:0032991	C	macromolecular complex							---	---	---	---	---	---	---	---	2.2e-30	391	---	---
193	GO:0005694	C	chromosome							---	---	---	---	---	---	---	---	5e-28	121	---	---
194	GO:0044427	C	chromosomal part							---	---	---	---	---	---	---	---	1e-26	114	---	---
195	GO:0000786	C	nucleosome							---	---	---	---	---	---	---	---	2.1e-26	108	---	---
196	GO:0044815	C	DNA packaging complex							---	---	---	---	---	---	---	---	2.4e-26	108	---	---
197	GO:0032993	C	protein-DNA complex							---	---	---	---	---	---	---	---	2.4e-26	108	---	---
198	GO:0000785	C	chromatin							---	---	---	---	---	---	---	---	4.1e-26	108	---	---
199	GO:0044422	C	organelle part							---	---	---	---	---	---	---	---	4.7e-24	216	---	---
200	GO:0044446	C	intracellular organelle part							---	---	---	---	---	---	---	---	4.7e-24	216	---	---
201	GO:0005634	C	nucleus							---	---	---	---	---	---	---	---	9.6e-20	205	---	---
202	GO:0043231	C	intracellular membrane-bounded organelle							---	---	---	---	---	---	---	---	6.3e-18	256	---	---
203	GO:0043227	C	membrane-bounded organelle							---	---	---	---	---	---	---	---	6.3e-18	256	---	---
204	GO:0043234	C	protein complex							---	---	---	---	---	---	---	---	2.7e-17	223	---	---
205	GO:0005737	C	cytoplasm							---	---	---	---	---	---	---	---	5.9e-14	280	---	---
206	GO:1990904	C	ribonucleoprotein complex							---	---	---	---	---	---	---	---	1.4e-12	169	---	---
207	GO:0030529	C	intracellular ribonucleoprotein complex							---	---	---	---	---	---	---	---	1.4e-12	169	---	---
208	GO:0044444	C	cytoplasmic part							---	---	---	---	---	---	---	---	4.8e-10	223	---	---
209	GO:0005840	C	ribosome							---	---	---	---	---	---	---	---	1.2e-08	144	---	---
210	GO:0030684	C	preribosome							---	---	---	---	---	---	---	---	0.0022	9	---	---
211	GO:0005852	C	eukaryotic translation initiation factor 3 complex							---	---	---	---	---	---	---	---	0.0024	11	---	---
212	GO:0044428	C	nuclear part							---	---	---	---	---	---	---	---	0.0059	35	---	---
213	GO:0033176	C	proton-transporting V-type ATPase complex							---	---	---	---	---	---	---	---	0.011	10	---	---
214	GO:0032040	C	small-subunit processome							---	---	---	---	---	---	---	---	0.014	7	---	---
215	GO:0005576	C	extracellular region							---	---	---	---	---	---	---	---	0.018	45	---	---
216	GO:0033180	C	proton-transporting V-type ATPase, V1 domain							---	---	---	---	---	---	---	---	0.022	6	---	---
217	GO:0006790	P	sulfur compound metabolic process							---	---	---	---	---	---	---	---	---	---	0.0072	10
218	GO:0046394	P	carboxylic acid biosynthetic process							---	---	---	---	---	---	---	---	---	---	0.017	20
219	GO:0044272	P	sulfur compound biosynthetic process							---	---	---	---	---	---	---	---	---	---	0.017	6
220	GO:0006099	P	tricarboxylic acid cycle							---	---	---	---	---	---	---	---	---	---	0.02	6
221	GO:0016053	P	organic acid biosynthetic process							---	---	---	---	---	---	---	---	---	---	0.04	21
222	GO:0048037	F	cofactor binding							---	---	---	---	---	---	---	---	---	---	0.00013	45
223	GO:0005215	F	transporter activity							---	---	---	---	---	---	---	---	---	---	0.00067	64
224	GO:0016810	F	hydrolase activity, acting on carbon-nitrogen (but not peptide) bonds							---	---	---	---	---	---	---	---	---	---	0.0056	11
225	GO:0030145	F	manganese ion binding							---	---	---	---	---	---	---	---	---	---	0.0062	11
226	GO:0016787	F	hydrolase activity							---	---	---	---	---	---	---	---	---	---	0.0072	135
227	GO:0043492	F	ATPase activity, coupled to movement of substances							---	---	---	---	---	---	---	---	---	---	0.0072	16
228	GO:0030170	F	pyridoxal phosphate binding							---	---	---	---	---	---	---	---	---	---	0.0092	13
229	GO:0042626	F	ATPase activity, coupled to transmembrane movement of substances							---	---	---	---	---	---	---	---	---	---	0.0092	15
230	GO:0050662	F	coenzyme binding							---	---	---	---	---	---	---	---	---	---	0.014	29
231	GO:0016820	F	hydrolase activity, acting on acid anhydrides, catalyzing transmembrane movement of substances							---	---	---	---	---	---	---	---	---	---	0.017	15
232	GO:0015399	F	primary active transmembrane transporter activity							---	---	---	---	---	---	---	---	---	---	0.025	15
233	GO:0022857	F	transmembrane transporter activity							---	---	---	---	---	---	---	---	---	---	0.025	44
234	GO:0015405	F	P-P-bond-hydrolysis-driven transmembrane transporter activity							---	---	---	---	---	---	---	---	---	---	0.025	15
235	GO:0046915	F	transition metal ion transmembrane transporter activity							---	---	---	---	---	---	---	---	---	---	0.039	5
