# Supplementary material for: Osmotic stress enhances suberization of apoplastic barriers in barley seminal roots: analysis of chemical, transcriptomic and physiological responses
Source: New Phytol. 2018 Jul 28;221(1):180–94. doi: 10.1111/nph.15351 (PMC6586163; doi:10.1111/nph.15351)
Supplement: Supplementary file 5 — Table S4 Differentially expressed genes (DEGs) and transcript per million (TPM) values of barley suberin, aquaporin, lignin and fatty acid elongation genes [file NPH-221-180-s005.xlsx]

## Sheet: Information
New Phytologist Supporting Information
Article title: Osmotic stress enhances suberization of apoplastic barriers in barley seminal roots: analysis of chemical, transcriptomic and physiological responses
Authors: Tino Kreszies, Nandhini Shellakkutti, Alina Osthoff, Peng Yu, Jutta A. Baldauf, Viktoria V. Zeisler-Diehl, Kosala Ranathunge, Frank Hochholdinger and Lukas Schreiber
Article acceptance date: 18 June 2018
Table S4: DEG and TPM values of barley suberin, aquaporin, lignin and fatty acid elongation genes.
This Table includes DEG and TPM values of putative barley homologues to their respective Arabidopsis gene of suberin, aquaporin, lignin and fatty acid elongation genes.

## Sheet: suberin-biosynthesis
						DEG	DEG	DEG	TPM	TPM	TPM	TPM	TPM	TPM	TPM	TPM	TPM	TPM	TPM	TPM
Name	Annot			AGI	ID	A_SvsK	B_SvsK	C_SvsK	A	SD	B	sd	C	sd	A_stress	sd	B_stress	sd	C_stress	sd
kcs1	Fatty Acid Elongation & Wax Biosynthesis; Suberin Synthesis & Transport 1	Ketoacyl-CoA Synthase	KCS	At1g01120	HORVU4Hr1G063420		0.759926	1.0447	6.96817	0.990079	39.5996	3.35844	13.3783	1.81257	9.33219	3.37299	67.5522	16.7032	29.1486	7.05006
gpat4, gpat4/gpat8	Suberin Synthesis & Transport 1	Glycerol-3-Phosphate Acyltransferase	GPAT	At1g01610	HORVU6Hr1G006810				29.9719	6.1311	32.5634	11.6632	38.8518	20.9464	18.5567	9.63184	55.1454	19.417	27.9504	7.39081
daisy, kcs2	Fatty Acid Elongation & Wax Biosynthesis; Suberin Synthesis & Transport 1	Ketoacyl-CoA Synthase	KCS	At1g04220
cer60	Fatty Acid Elongation & Wax Biosynthesis; Suberin Synthesis & Transport 1	Ketoacyl-CoA Synthase	KCS	At1g25450	HORVU0Hr1G038430				0	0	0	0	0	0	0	0	0	0	0	0
					HORVU1Hr1G086760		1.55793		2.98632	1.68483	2.69047	1.29822	9.78831	1.46402	3.20805	2.16644	8.37367	5.00031	6.87781	0.678903
					HORVU2Hr1G112840				0	0	0	0	0	0	0	0	0	0	0	0
					HORVU3Hr1G069880				1.60915	0.392517	0.607333	0.351599	1.22061	0.297789	1.1965	0.78477	0.54931	0.270921	2.05619	1.309
					HORVU3Hr1G097570				0	0	0	0	0	0	0	0	0	0	0	0
					HORVU4Hr1G067340		1.77442	2.37079	3.92596	0.434509	14.7542	3.26197	3.9361	2.5543	9.82945	7.49067	49.6144	9.02855	20.6565	9.68143
wbc11, desperado (dso), cof1, pel1, dso4, abcg11	Cutin Synthesis & Transport 2; Fatty Acid Elongation & Wax Biosynthesis; Suberin Synthesis & Transport 3	ABC Transporter	ABC	At1g17840	HORVU2Hr1G090960				0.0194572	0.0389144	0.0873339	0.0766877	0.0797473	0.0681129	0.0398191	0.0463539	0.0385571	0.0445233	0.0544059	0.0664755
c4h, ref3, cyp73a5	Suberin Synthesis & Transport 2	Cinnamate 4-Hydroxylase	C4H	At2g30490	HORVU3Hr1G025920				269.887	30.7946	318.475	27.0451	354.151	53.0966	372.771	102.333	477.657	79.0577	450.167	126.155
					HORVU4Hr1G087560				0	0	0	0	0.303661	0.607322	0.333679	0.667358	0.749507	0.867341	0	0
					HORVU4Hr1G087630		1.17434		171.627	27.5083	122.27	20.196	212.416	15.2869	201.548	32.4374	274.413	64.6682	235.168	20.6322
ref8, cyp98a3	Suberin Synthesis & Transport 2	Coumaroyl 3-Hydroxylase	C3H	At2g40890	HORVU0Hr1G031710				0	0	0	0	0	0	0	0	0	0	0	0
					HORVU1Hr1G068030	1.15158	0.847001	0.975249	17.7705	1.44043	15.2332	1.39629	12.0405	1.26414	41.7532	10.2299	27.7541	6.88825	25.048	3.17233
					HORVU3Hr1G078660				9.625	1.26004	17.9237	2.95655	14.2515	3.79817	15.2335	4.3785	24.6676	5.18755	14.2372	0.722767
gpat5	Suberin Synthesis & Transport 1	Glycerol-3-Phosphate Acyltransferase	GPAT	At3g11430	HORVU1Hr1G072590				4.32173	0.758756	27.246	5.79078	13.9458	5.72493	5.97343	2.33148	46.3163	11.4789	24.1444	10.0836
ms2, far2	Suberin Synthesis & Transport 1	Alcohol-forming Fatty Acyl-CoA Reductase	AlcFAR	At3g11980	HORVU4Hr1G074700				0.0750304	0.0881933	0.040278	0.0468238	0	0	0.142916	0.141733	0.0741832	0.00357766	0.0228074	0.0456148
far4-1	Fatty Acid Elongation & Wax Biosynthesis; Suberin Synthesis & Transport	Alcohol-forming Fatty Acyl-CoA Reductase	AlcFAR	At3g44540	HORVU0Hr1G029110
					HORVU4Hr1G001450	2.50615	2.90805	4.96604	0.488702	0.605197	3.53468	1.28655	0.180225	0.113564	2.09551	1.12683	26.1816	7.86042	7.08106	2.85157
					HORVU7Hr1G020270		2.56896	4.2006	0.114283	0.0780139	0.639252	0.587795	0	0	0.229452	0.200658	3.33195	2.92428	1.49346	0.7887
					HORVU7Hr1G092230	1.57487		1.5306	0.665391	0.280723	1.13688	0.761553	0.240844	0.0915289	2.13683	0.678431	0.980159	0.479356	0.844672	0.253585
far5-1	Fatty Acid Elongation & Wax Biosynthesis; Suberin Synthesis & Transport	Alcohol-forming Fatty Acyl-CoA Reductase	AlcFAR	At3g44550	see far4
myb41	Suberin Synthesis & Transport	MYB Transcription Factors	Regulatory protein	At4g28110	no
gpat7	Suberin Synthesis & Transport 1	Glycerol-3-Phosphate Acyltransferase	GPAT	At5g06090	HORVU1Hr1G072590				4.32173	0.758756	27.246	5.79078	13.9458	5.72493	5.97343	2.33148	46.3163	11.4789	24.1444	10.0836
far1-1	Fatty Acid Elongation & Wax Biosynthesis; Suberin Synthesis & Transport	Alcohol-forming Fatty Acyl-CoA Reductase	AlcFAR	At5g22500	see far4
cyp86b1, ralph	Suberin Synthesis & Transport 1	Fatty Acyl Omega-Hydroxylase	FAH	At5g23190	HORVU1Hr1G042810		1.30348	1.89185	2.9572	0.816167	17.5408	5.18615	5.62158	2.83402	7.19488	4.18942	41.8681	7.65677	20.0572	4.08503
shn3	Cutin Synthesis & Transport 1; Fatty Acid Elongation & Wax Biosynthesis; Suberin Synthesis & Transport 1	SHN Transcription Factors	Regulatory protein	At5g25390	HORVU6Hr1G038120				0.767046	0.138124	2.17015	0.753772	0.83842	0.648985	0.870799	0.285628	1.90378	0.514437	1.15263	0.198083
					HORVU7Hr1G089930				0.266604	0.0740615	0.658473	0.262543	0.388761	0.111069	0.324336	0.10951	0.888993	0.189597	0.446581	0.10553
asft, rwp1, fht-RNAi	Suberin Synthesis & Transport 2	Aliphatic Suberin Feruloyl Transferase	BAHD	At5g41040	HORVU2Hr1G035810	1.32125	1.2927	1.77253	10.4239	1.49748	30.8089	8.0083	13.2496	4.53111	28.2564	12.3202	72.8371	4.07128	46.5195	11.7136
					HORVU2Hr1G035830	1.06056	1.54084	1.992	12.9583	1.92231	46.9815	9.29191	16.2985	6.50222	28.7138	10.0329	134.183	17.549	64.9761	12.433
kcs20	Fatty Acid Elongation & Wax Biosynthesis; Suberin Synthesis & Transport 1	Ketoacyl-CoA Synthase	KCS	At5g43760	no
cyp86a1, horst, cyp86A33-RNAi (potato)	Suberin Synthesis & Transport 1	Fatty Acyl Omega-Hydroxylase	FAH	At5g58860	HORVU3Hr1G085020	-2.06017		2.68533	23.7578	3.30787	91.262	27.5225	4.40914	2.5773	6.502	3.21393	66.367	21.4894	27.2596	6.29644

## Sheet: Aquaporine
							DEG	DEG	DEG	TPM	TPM	TPM	TPM	TPM	TPM	TPM	TPM	TPM	TPM	TPM	TPM
Name	Annot			AGI		ID	A_SvsK	B_SvsK	C_SvsK	A	SD	B	sd	C	sd	A_stress	sd	B_stress	sd	C_stress	sd
PIP1;1		PIP1A, PIP1a		At3g61430		no
PIP1;2		PIP1B, PIP1b		At2g45960		no
PIP1;3		PIP1C, PIP1c		At1g01620		no
PIP1;4		PIP1E, PIP1e		At4g00430		no
PIP1;5		PIP1D, PIP1d		At4g23400		no
PIP2;1		PIP2A, PIP2a		At3g53420		HORVU0Hr1G011280				0	0	0	0	0	0	0.0850984	0.170197	0	0	0	0
						HORVU2Hr1G038740	0.721953			304.77	39.6083	296.718	34.0177	235.425	53.1276	533.696	182.565	306.71	58.6514	280.93	50.2556
						HORVU2Hr1G089820				2.33943	0.933954	2.22429	1.54938	3.67132	2.30792	3.51396	1.75577	2.26052	1.31641	2.89879	1.03328
						HORVU2Hr1G089940				97.826	17.6435	117.706	26.6336	136.73	53.2971	189.753	72.0361	109.849	45.0324	119.228	38.1269
						HORVU2Hr1G089970				426.795	61.158	510.322	83.8529	591.647	180.46	620.052	124.894	502.101	263.064	534.871	213.04
						HORVU5Hr1G027240				0	0	0	0	0	0	0	0	0	0	0	0
						HORVU5Hr1G029550				0	0	0	0	0	0	0.0768995	0.153799	0.0823328	0.164666	0	0
						HORVU6Hr1G058930	1.11546			384.023	78.8778	238.104	43.6984	428.939	163.132	870.826	255.7	174.018	107.81	354.849	128.996
PIP2;2		PIP2B, PIP2b		At2g37170		see 2-1
PIP2;3		PIP2C, PIP2c, RD28		At2g37180		see 2-1
PIP2;4				At5g60660		HORVU5Hr1G084230				0.153256	0.177722	0	0	0.146955	0.169694	0.204737	0.252557	0.0693652	0.13873	0.0735173	0.147035
						HORVU7Hr1G038940		2.44459		1.02593	0.811521	0.266225	0.349664	0.151439	0.178395	0.929125	0.75154	1.71723	0.721843	0	0
PIP2;5		PIP2D,PIP2d		At3g54820		no
PIP2;6		PIP2E, PIP2e		At2g39010		see 2-1
PIP2;7		PIP3		At4g35100		HORVU2Hr1G010990				711.569	120.62	836.598	112.337	662.4	168.745	1281.3	535.28	763.991	63.0634	890.317	101.085
PIP2;8		PIP3B		At2g16850		see 2-7
TIP1;1		γTIP		At2g36830		HORVU3Hr1G116790			-0.707171	1383.5	214.502	1110.1	262.118	2494.68	594.765	2328.04	568.878	944.412	171.209	1638.4	326.517
						HORVU4Hr1G079230				1619.99	348.747	1221.27	224.46	1411	380.186	2937.61	751.642	1408.82	193.365	1637.38	118.75
TIP1;2		γTIP2, TIP2, SITIP		At3g26520		see 1:1
TIP1;3		γTIP3		At4g01470		see 1:1
TIP2;1		δTIP, δTIP1, AQP1		At3g16240		HORVU0Hr1G032130				0	0	0	0	0	0	0	0	0	0	0	0
						HORVU6Hr1G062980				0.0766985	0.153397	0.0915176	0.183035	0.186807	0.215992	0.374433	0.0438162	0.0844654	0.168931	0.182357	0.217422
						HORVU7Hr1G081770		-1.74891		1554.78	254.634	405.507	82.0316	741.449	112.637	2400.4	538.248	161.336	158.251	906.608	124.551
TIP2;2		δTIP2		At4g17340		see 2
TIP2;3		δTIP3		At5g47450		see 2
TIP3;1		αTIP		At1g73190		HORVU1Hr1G043890				0	0	0.735215	0.556351	0.159815	0.184783	0	0	0.218792	0.277466	0.0638155	0.127631
TIP3;2		βTIP		At1g17810		see 3-1
TIP4;1		-		At2g25810		HORVU3Hr1G031620				0.0651103	0.130221	0	0	0.13362	0.154296	0	0	0.0623584	0.124717	0.0795584	0.159117
						HORVU3Hr1G031680				0.0541499	0.1083	0	0	0.0489967	0.0979933	0.307683	0.289844	0.461686	0.441607	0.0990047	0.114347
						HORVU4Hr1G085250		2.66429	1.3243	11.2693	2.63476	11.957	5.36693	19.5445	10.4217	14.7259	4.63081	77.1827	38.1545	46.8808	6.38215
TIP5;1		-		At3g47440		HORVU2Hr1G097780	1.78604			21.6091	6.65501	6.71719	1.6156	15.549	4.14569	80.6712	41.2263	11.922	5.28239	30.7543	8.72224
NIP1;1		NLM1		At4g19030		HORVU5Hr1G085710				2.81139	1.02745	20.6805	5.08312	7.5177	2.3169	3.0976	1.58535	12.5165	5.41735	8.80268	2.11932
						HORVU7Hr1G043590				0	0	0	0	0	0	0	0	0	0	0	0
						HORVU7Hr1G043600				0	0	0.00300486	0.00600971	0	0	0	0	0.00847582	0.0108624	0	0
						HORVU7Hr1G088900				0	0	0	0	0	0	0	0	0	0	0	0
						HORVU7Hr1G121250				0.057745	0.00844618	0.0518863	0.0082364	0.0613484	0.0193004	0.0667622	0.0234975	0.0762874	0.0279802	0.0641769	0.0280292
NIP1;2		NLM2		At4g18910		see 1-1
NIP2;1		NLM4		At2g34390		no
NIP2;2		-		At2g29870		no
NIP3;1		-		At1g31885		no
NIP4;1		NLM4		At5g37810		no
NIP5;1		NLM6, NLM8		At4g10380		HORVU1Hr1G047100	1.04802	0.638443	1.38583	15.6299	2.62863	7.00029	1.6474	9.11322	1.12821	33.2268	2.97629	10.6796	1.67576	25.0165	1.37335
						HORVU3Hr1G014440				0	0	0	0	0	0	0.0808748	0.16175	0	0	0	0
NIP6;1		NIP6, NLM7		At1g80760		no
NIP7;1		NLM6, NLM8		At3g06100		HORVU3Hr1G001320				0.0642377	0.128475	0	0	0	0	0	0	0	0	0	0
						HORVU3Hr1G001420				0	0	0	0	0	0	0	0	0	0	0	0
SIP1;1		SIP1A		At3g04090		no
SIP1;2		-		At5g18290		no
SIP2;1		-		At3g56950		no
Additional homologues, pseudogenes in Col-0
				At1g52180		HORVU2Hr1G013110				0	0	0	0	0	0	0	0	0	0	0.19352	0.387041
						HORVU3Hr1G038940				0	0	0	0	0	0	0	0	0	0	0	0
						HORVU3Hr1G094900	2.64564			3.26506	3.78181	13.4231	5.35665	12.9653	5.04919	13.699	4.96414	19.8452	7.49343	11.7729	2.09326
				At2g21020

## Sheet: lignin phenylopropanoid
						DEG	DEG	DEG	TPM	TPM	TPM	TPM	TPM	TPM	TPM	TPM	TPM	TPM	TPM	TPM
Name	Annot			AGI	ID	A_SvsK	B_SvsK	C_SvsK	A	SD	B	sd	C	sd	A_stress	sd	B_stress	sd	C_stress	sd
PAL	PAL1			at2g37040	HORVU0Hr1G016330				893.36	38.5685	1244.15	52.8027	1057.74	70.2618	1083.8	108.015	1446.08	149.148	1133.32	105.545
					HORVU1Hr1G022060				0.270841	0.238253	0.98538	0.486662	0.166036	0.193259	0.193495	0.290863	0.545633	0.315924	0.86155	1.03028
					HORVU2Hr1G038120				0.0229639	0.0313873	0.0075648	0.0151296	0.0498462	0.0274879	0.00765174	0.0153035	0.0217969	0.0145972	0.0273004	0.0318166
					HORVU2Hr1G038140				45.6927	21.9201	113.401	54.6075	168.991	72.6833	105.34	90.1248	183.082	122.003	257.567	188.642
					HORVU2Hr1G062750				0	0	0	0	0	0	0	0	0.092129	0.184258	0.192176	0.384351
					HORVU2Hr1G089440				8.19928	2.39665	13.5203	4.83172	21.3172	8.32839	10.9131	6.85729	17.8244	11.0615	21.1501	13.9692
					HORVU2Hr1G089540				48.6679	4.54147	58.7034	21.7953	107.084	33.1759	34.2189	26.8764	91.7543	70.3992	83.9599	61.5789
					HORVU3Hr1G005330				0	0	0	0	0.0406966	0.0469938	0	0	0	0	0	0
					HORVU6Hr1G058820	1.25798	0.520486	0.667621	380.513	30.971	801.252	91.4065	443.696	93.9554	943.258	161.075	1141.98	184.475	740.986	71.5297
					HORVU6Hr1G058840				42.6782	26.5841	97.2737	34.8259	168.519	87.3891	100.726	87.0335	94.2457	62.6055	279.243	279.062
	PAL2			at3g53260	see PAL1
c4h, ref3, cyp73a5	Suberin Synthesis & Transport 2	Cinnamate 4-Hydroxylase	C4H	At2g30490	HORVU3Hr1G025920				269.887	30.7946	318.475	27.0451	354.151	53.0966	372.771	102.333	477.657	79.0577	450.167	126.155
					HORVU4Hr1G087560				0	0	0	0	0.303661	0.607322	0.333679	0.667358	0.749507	0.867341	0	0
					HORVU4Hr1G087630		1.17434		171.627	27.5083	122.27	20.196	212.416	15.2869	201.548	32.4374	274.413	64.6682	235.168	20.6322
4Cl	4CL1			at1g51680	HORVU0Hr1G002720				7.29186	4.67189	22.435	12.8962	36.5535	22.4873	21.2425	25.3095	48.5264	42.2219	72.0567	72.0381
					HORVU6Hr1G030390				183.281	17.7068	278.002	29.5047	312.11	38.7347	177.888	46.1057	384.37	84.3289	305.291	84.7738
					HORVU7Hr1G111130		0.85364		57.3916	5.81376	45.3028	4.35127	50.0824	4.11231	77.266	13.1494	81.5869	13.9607	65.4158	3.67681
	4CL2			at3g21240	see 4CL1
HCT				at5g48930	HORVU1Hr1G081430		1.79103		0.0255869	0.0191711	0.0134704	0.0155628	0.0209247	0.0139791	0.0483929	0.0116489	0.0806118	0.0474094	0.0275846	0.00409619
					HORVU2Hr1G086380	-0.539983		-0.986197	167.883	14.5053	181.938	21.6426	256.046	36.2983	118.525	12.5212	147.248	34.341	134.767	20.6263
					HORVU6Hr1G056230				224.214	2.45688	263.763	25.4402	287.939	34.7854	176.022	45.2746	334.57	97.6177	243.019	56.5679
ref8, cyp98a3	Suberin Synthesis & Transport 2	Coumaroyl 3-Hydroxylase	C3H	At2g40890	HORVU0Hr1G031710				0	0	0	0	0	0	0	0	0	0	0	0
					HORVU1Hr1G068030	1.15158	0.847001	0.975249	17.7705	1.44043	15.2332	1.39629	12.0405	1.26414	41.7532	10.2299	27.7541	6.88825	25.048	3.17233
					HORVU3Hr1G078660				9.625	1.26004	17.9237	2.95655	14.2515	3.79817	15.2335	4.3785	24.6676	5.18755	14.2372	0.722767
CCoAOMT				at4g34050	HORVU3Hr1G099990				0	0	0	0	0	0	0	0	0	0	0	0
					HORVU5Hr1G072070				34.6106	6.10292	63.3366	22.269	46.1419	15.0238	36.0041	20.2712	70.789	7.23706	42.5352	7.02908
					HORVU7Hr1G012680				0	0	0	0	0	0	0	0	0	0	0	0
					HORVU7Hr1G026680		0.886408		16.2329	2.24553	15.3887	2.10884	16.8159	4.83749	15.8997	6.97245	29.0522	9.80679	22.1936	4.99841
					HORVU7Hr1G048970				2358.02	348.166	1453.77	141.143	1930.76	281.269	1943.61	659.647	1820.94	206.977	1681.23	53.2694
					HORVU7Hr1G049070	0.61001	0.780024		254.583	30.696	117.535	18.9173	203.159	13.7329	403.042	69.1873	200.216	37.6719	204.226	15.0635
CCR	CCR1			at1g15950	HORVU0Hr1G013070				0	0	0.00556917	0.0111383	0	0	0	0	0.00598283	0.0119657	0.0107094	0.0125189
					HORVU5Hr1G065330		1.66705		8.90797	2.08551	7.62337	5.03982	4.55139	2.15425	13.3678	10.3371	22.2841	8.52751	15.4912	6.65717
					HORVU7Hr1G022220			-2.05909	1.33089	0.435558	3.09148	1.0858	12.3533	6.19135	1.47543	0.628458	1.14438	0.617424	3.4584	2.56413
					HORVU7Hr1G030380	1.75885	1.49904		0.352245	0.137448	1.62196	0.297808	1.73013	0.824315	1.38152	0.323978	4.9531	2.21331	3.38336	1.73751
	CCr2			at1g80820	see CCR1
F5H	FAH1	cyp84a1		at4g36220	HORVU2Hr1G092360		1.0676		14.43	1.31154	24.2564	5.40675	13.9543	3.86359	13.1133	5.45935	50.2985	11.3701	17.4579	1.34559
COMT	COMT1			at5g54150	no
CAD	CAD-C			at3g19450	HORVU6Hr1G035420	-0.965646		-1.33417	252.851	39.9743	228.703	21.2483	304.129	54.1826	136.336	41.3641	187.327	35.1668	127.082	11.0974
	CAD-D			at4g34230	see CAD-C
HCALDH	ref1			at3g24503	HORVU0Hr1G028680				0	0	0	0	0	0	0	0	0	0	0	0
					HORVU0Hr1G031700				0	0	0	0	0	0	0	0	0	0	0	0
					HORVU1Hr1G068020				24.9094	3.3608	25.0786	4.9749	16.0814	3.25535	34.0217	6.60998	39.0418	11.5029	24.633	5.1918
					HORVU3Hr1G092680				8.76134	1.586	8.08995	0.562479	20.536	3.72636	7.52374	2.68935	9.53113	3.1892	15.1542	3.98612
					HORVU7Hr1G085120	1.44439		1.27813	1.23153	0.307618	4.8915	1.10069	1.91215	0.0797422	3.48231	0.686763	3.63911	1.57809	4.89139	0.357503
SGT	BRT1/UGT84A2			at3g21560	HORVU3Hr1G063660				23.1571	5.63045	65.4371	13.3203	40.6935	10.5704	27.4423	14.4666	78.6909	19.3135	41.654	2.34641
					HORVU3Hr1G096330				0.630663	0.766959	0.0923577	0.106714	0.1427	0.179045	0.390498	0.512781	0.0435434	0.0870868	0.170263	0.198428
					HORVU6Hr1G035370	-1.08613	0.576239	0.716642	21.3886	5.59725	11.9046	1.53044	10.5365	1.2906	10.2668	1.8528	17.6952	2.9904	18.2783	4.21223

## Sheet: fatty acid elongation
							DEG	DEG	DEG	TPM	TPM	TPM	TPM	TPM	TPM	TPM	TPM	TPM	TPM	TPM	TPM
Name	Annot			AGI		ID	A_SvsK	B_SvsK	C_SvsK	A	SD	B	sd	C	sd	A_stress	sd	B_stress	sd	C_stress	sd
cer1	Fatty Acid Elongation & Wax Biosynthesis	CER1	CER1	At1g02205		HORVU0Hr1G029100				0	0	0	0	0	0	0	0	0	0	0	0
						HORVU1Hr1G039820		-1.75121		0.0405298	0.0810595	0.600622	0.229162	0	0	0.0403164	0.0469328	0.196686	0.150798	0.0593859	0.0403099
						HORVU1Hr1G039830		1.29792		0.0364474	0.0728948	0	0	0	0	0	0	0.0727131	0.0586827	0	0
						HORVU2Hr1G088860	-2.4237		-1.97521	10.2228	2.10285	14.9001	3.04104	40.4717	5.5116	1.89724	0.358765	13.7884	4.73642	10.7431	0.840133
						HORVU2Hr1G088880				0.09835	0.0991375	0	0	0.118068	0.0820764	0.0840357	0.0702291	0.0193243	0.0386486	0.171032	0.113845
						HORVU2Hr1G127280				0	0	0	0	0	0	0	0	0	0	0	0
						HORVU4Hr1G001510				0	0	0	0	0	0	0	0	0	0	0	0
						HORVU6Hr1G058000	2.14674	0.74935	1.38924	2.16274	0.644968	6.89436	0.685335	5.33159	0.881036	9.60749	0.96709	11.6453	2.54778	14.644	1.51312
						HORVU7Hr1G023150				0	0	0.00762133	0.0152427	0	0	0	0	0	0	0	0
ech	Fatty Acid Elongation & Wax Biosynthesis	Enoyl CoA hydratase	ECH	At1g09330	1-to-1	HORVU1Hr1G023500		-0.262374		62.9107	2.92391	60.0416	6.80807	50.0281	3.04547	61.5369	6.98369	49.5725	5.52892	58.891	4.29532
win1, shn1	Cutin Synthesis & Transport 1; Fatty Acid Elongation & Wax Biosynthesis	SHN Transcription Factors	Regulatory protein	At1g15360		see shn3
kcr2	Fatty Acid Elongation & Wax Biosynthesis	Ketoacyl-CoA Reductase	KCR	At1g24470	1-to-many	HORVU1Hr1G086330				0	0	0	0	0	0	0.0514399	0.10288	0.0637388	0.0426853	0.04444	0.0513266
					1-to-many	HORVU2Hr1G122170				0.00701508	0.0140302	0	0	0.00577595	0.0115519	0.00634692	0.0126938	0.00671859	0.0134372	0.00857173	0.0171435
ltpg1, ltpg	Fatty Acid Elongation & Wax Biosynthesis	Lipid Transfer Protein	LTP	At1g27950	1-to-1	HORVU7Hr1G054530	-7.18984		-4.35366	10.4385	2.9054	0.0867534	0.113943	1.6385	1.20565	0.0232421	0.0464843	0.125349	0.127571	0.0217277	0.0434554
emb22, gurke (gk), pasticcino3, glossyhead1, acc1, pas3	Fatty Acid Elongation & Wax Biosynthesis	Acetyl-CoA Carboxylase (Homomeric)	HmACC	At1g36160		HORVU3Hr1G105880		0.369161		44.009	3.32522	42.7917	1.80072	36.1331	3.30245	50.558	7.29394	55.1317	8.10441	46.225	5.52107
						HORVU5Hr1G116770		-1.18724		2.09604	0.287136	1.46681	0.438594	0.945943	0.236401	2.33119	0.404758	0.754614	0.485867	1.47618	0.248861
abcg13	Cutin Synthesis & Transport 1; Fatty Acid Elongation & Wax Biosynthesis	ABC Transporter	ABC	At1g51460	1-to-many	HORVU1Hr1G030200				0.214138	0.15152	2.58628	0.605722	0.320631	0.172678	0.320065	0.326153	1.11781	0.795854	0.424146	0.208304
cer5, d3, abcg12, wbc12	Fatty Acid Elongation & Wax Biosynthesis	ABC Transporter	ABC	At1g51500	1-to-many	see abcg 13
pes1	Fatty Acid Elongation & Wax Biosynthesis	phytyl ester synthase	PES	At1g54570		HORVU1Hr1G039540	-0.870194
						HORVU6Hr1G018050
hub2	Cutin Synthesis & Transport 1; Fatty Acid Elongation & Wax Biosynthesis	Ubiquitin ligase	HUB	At1g55250		HORVU3Hr1G099950
mah1, cyp96a15	Fatty Acid Elongation & Wax Biosynthesis	Midchain Alkane Hydroxylase,Secondary Alcohol Dehydrogenase	CYP450, 96A, SADH	At1g57750		HORVU3Hr1G020800	-2.97073
						HORVU4Hr1G064570
						HORVU4Hr1G076700
kcs9	Fatty Acid Elongation & Wax Biosynthesis	Ketoacyl-CoA Synthase	KCS	At2g16280		HORVU1Hr1G089710
fdh, kcs10	Fatty Acid Elongation & Wax Biosynthesis	Ketoacyl-CoA Synthase	KCS	At2g26250		HORVU4Hr1G076940
atmpk6, mapk6	Fatty Acid Elongation & Wax Biosynthesis	Mitogen-Activated Protein Kinase	Regulatory protein	At2g43790		HORVU7Hr1G023760
hub1	Cutin Synthesis & Transport 1; Fatty Acid Elongation & Wax Biosynthesis	Ubiquitin ligase	HUB	At2g44950		HORVU0Hr1G018210
hic	Fatty Acid Elongation & Wax Biosynthesis	Ketoacyl-CoA Synthase	KCS	At2g46720		see KCS1
cer8, lacs1	Cutin Synthesis & Transport 1; Fatty Acid Elongation & Wax Biosynthesis	Long-Chain Acyl-CoA Synthetase	LACS	At2g47240		HORVU1Hr1G016200	0.612145	0.492371		9.48278	1.29338	29.2668	2.50275	17.4274	2.49175	32.3912	8.14449	44.7309	8.8903	25.7271	2.07005
abcg26, wbc27	Fatty Acid Elongation & Wax Biosynthesis	ABC Transporter	ABC	At3g13220		HORVU7Hr1G090350
cer26-like	Fatty Acid Elongation & Wax Biosynthesis	CER2-like Protein	CER2-like	At3g23840		HORVU2Hr1G099550
						HORVU2Hr1G099710
pes2	Fatty Acid Elongation & Wax Biosynthesis	esterases/lipases/thioesterase	PES	At3g26840		HORVU2Hr1G071130
						HORVU2Hr1G076300
						HORVU4Hr1G041060
						HORVU5Hr1G012630
						HORVU5Hr1G077120			0.459308	3.4903	0.702043	19.0009	0.83909	7.53071	1.62949	4.58784	0.923728	21.438	2.82557	10.7914	1.23058
						HORVU5Hr1G077140
						HORVU7Hr1G088740
rst1	Fatty Acid Elongation & Wax Biosynthesis	resurrection protein	RST	At3g27670		HORVU3Hr1G016610
						HORVU3Hr1G016630
myb30	Fatty Acid Elongation & Wax Biosynthesis	MYB Transcription Factors	Regulatory protein	At3g28910		HORVU2Hr1G028470	2.71684	2.67907	2.58968	0.375329	0.545539	0.437655	0.379256	0.312258	0.208609	3.01407	1.74135	3.24534	0.34367	2.79001	1.23583
ltpg2	Fatty Acid Elongation & Wax Biosynthesis	Lipid Transfer Protein	LTP	At3g43720		HORVU0Hr1G025850
						HORVU1Hr1G068830
						HORVU3Hr1G079800
						HORVU4Hr1G051700
far8	Fatty Acid Elongation & Wax Biosynthesis	Alcohol-forming Fatty Acyl-CoA Reductase	AlcFAR	At3g44560		see fars
myb94	Fatty Acid Elongation & Wax Biosynthesis	MYB Transcription Factors	Regulatory protein	At3g47600		no
pas1, dei1	Fatty Acid Elongation & Wax Biosynthesis	Immunophilin-like FK506 binding protein		At3g54010		HORVU4Hr1G042800
atwbc19	Fatty Acid Elongation & Wax Biosynthesis	ABC Transporter	ABC	At3g55130		HORVU0Hr1G007130
						HORVU1Hr1G009920		1.42857		0.0475411	0.0126049	0.362841	0.119265	0.251642	0.177196	0.0470517	0.0319031	0.983958	0.378526	0.274916	0.0922931
						HORVU3Hr1G007180	-1.84019			0.351448	0.311782	0	0	0	0	0	0	0	0	0	0
						HORVU3Hr1G087130
						HORVU4Hr1G058070		0.62127	2.07114	21.0067	2.51629	113.179	25.4531	19.4195	8.64516	30.0849	10.5473	169.475	15.2344	78.4734	11.1047
						HORVU4Hr1G058160		-1.59138		0.384392	0.164869	26.5651	8.92894	7.33918	5.59945	1.35715	1.58622	9.14489	4.68771	5.98544	4.48848
						HORVU5Hr1G021110
						HORVU5Hr1G021120	-2.92323		2.24411	3.72735	0.629351	13.1649	3.98275	1.1479	1.09552	0.460347	0.262955	12.0041	3.43158	4.69975	1.99075
cer10, ecr, tsc13	Fatty Acid Elongation & Wax Biosynthesis	Enoyl-CoA Reductase	ECR	At3g55360		HORVU3Hr1G013790	0.316829	0.512852	0.55876	112.485	2.26139	131.323	5.23348	107.403	15.3928	144.911	6.9964	185.464	10.98	164.375	6.25504
cer7, g3	Fatty Acid Elongation & Wax Biosynthesis	CER7 Protein involved in wax synthesis	Regulatory protein	At3g60500		HORVU6Hr1G027570		-0.677186		19.9605	1.99595	21.4936	0.886882	15.5912	0.867846	17.831	0.622832	13.4803	2.77623	16.8951	3.14661
						HORVU7Hr1G105370		-0.748523		10.0189	2.03671	10.802	0.683222	8.32313	0.899159	9.09294	0.239317	6.39574	1.10232	8.70882	1.3733
cer26	Fatty Acid Elongation & Wax Biosynthesis	CER2-like Protein	CER2-like	At4g13840		see cer26 like
lacs4	Fatty Acid Elongation & Wax Biosynthesis; Eukaryotic Phospholipid Synthesis & Editing	Long-Chain Acyl-CoA Synthetase	LACS	At4g23850		HORVU3Hr1G059140		0.329707	0.383963	79.1977	6.9205	112.284	3.07934	74.0339	9.78407	82.3177	18.0281	140.013	14.1692	100.299	4.81942
						HORVU5Hr1G046950				3.9304	1.08313	3.79855	0.696834	1.77425	0.723636	3.5299	0.304773	5.56039	1.1545	3.00313	0.626742
						HORVU7Hr1G024350		-0.749539		34.1683	0.985553	128.024	17.5524	49.3304	8.41594	46.3185	4.77743	76.2395	18.0775	60.2473	5.51112
cer2, vc2	Fatty Acid Elongation & Wax Biosynthesis	CER2-like Protein	CER2	At4g24510		see cer26 like
cer4, far3, g7	Fatty Acid Elongation & Wax Biosynthesis	Alcohol-forming Fatty Acyl-CoA Reductase	AlcFAR	At4g33790		see fars
cer9	Fatty Acid Elongation & Wax Biosynthesis	E3 ubiquitin Ligase	Regulatory protein	At4g34100		HORVU7Hr1G116420				129.485	13.9546	219.107	11.2596	154.456	18.7233	145.686	28.0369	193.671	15.3995	158.323	10.4189
kcs2	Fatty Acid Elongation & Wax Biosynthesis	Ketoacyl-CoA Synthase	KCS	At4g34510		see KCS9
fae1, kcs18	Fatty Acid Elongation & Wax Biosynthesis	Ketoacyl-CoA Synthase	KCS	At4g34520		see KCS9
pas2, pepino	Fatty Acid Elongation & Wax Biosynthesis	Hydroxyacyl-CoA Dehydratase	HACD	At5g10480		HORVU3Hr1G013730	-0.431384			20.1818	1.51609	20.5295	2.03332	16.3209	1.71344	15.443	1.42784	18.7519	3.06023	14.6106	1.25456
						HORVU3Hr1G013750
						HORVU3Hr1G116200
shn2	Cutin Synthesis & Transport 1; Fatty Acid Elongation & Wax Biosynthesis	SHN Transcription Factors	Regulatory protein	At5g11190		see shn3
far1-1	Fatty Acid Elongation & Wax Biosynthesis; Suberin Synthesis & Transport	Alcohol-forming Fatty Acyl-CoA Reductase	AlcFAR	At5g22500		see fars
gnl1-1	Fatty Acid Elongation & Wax Biosynthesis		GNL	At5g39500		HORVU3Hr1G017750
						HORVU4Hr1G002880		-0.263131		60.125	6.2991	81.9199	4.84618	60.1117	8.17947	59.7905	8.01786	67.6584	5.4113	64.1243	7.48772
						HORVU5Hr1G088970
dir1	Fatty Acid Elongation & Wax Biosynthesis	Lipid Transfer Protein	LTP	At5g48485		HORVU2Hr1G102050		0.979716		6.43594	2.59407	195.71	15.2247	532.052	110.518	12.714	4.23592	383.72	42.9563	528.964	142.621
						HORVU2Hr1G102100		1.68762		3.00931	1.90139	28.344	4.97375	97.4679	27.295	2.1283	2.02191	92.6103	23.9424	111.574	32.178
						HORVU2Hr1G102110				2.1896	0.802065	61.4631	15.0131	156.195	21.8278	2.22105	2.4042	111.783	72.0589	160.378	36.728
						HORVU2Hr1G102170				0	0	0	0	0	0	0	0	0.35278	0.70556	0	0
						HORVU4Hr1G082600	2.70468		1.50487	63.9562	8.89878	70.4607	14.9835	75.034	43.7284	433.282	71.5092	69.8173	16.8193	211.001	48.2315
						HORVU7Hr1G026570				0	0	0	0	0	0	0	0	0	0	0	0
cer3, wax2, yre, flp1	Fatty Acid Elongation & Wax Biosynthesis	CER3 Protein	CER3	At5g57800		HORVU5Hr1G063820	-5.64358		-2.91856	2.64383	0.84109	0.0783117	0.0998848	0.697953	0.742449	0	0	0.049072	0.0566671	0.0307014	0.0614028
						HORVU6Hr1G029810				0.537734	0.287838	3.12021	0.274344	1.57663	0.433241	0.951433	0.0837929	2.26406	0.239052	1.65533	0.486877
						HORVU7Hr1G112710	2.74216			0.541466	0.169594	0.430555	0.260468	0.486884	0.223565	4.07409	1.57716	0.748822	0.690458	1.02766	0.349715
ltp3	Fatty Acid Elongation & Wax Biosynthesis	Lipid Transfer Protein	LTP	At5g59320		no
myb96	Fatty Acid Elongation & Wax Biosynthesis	MYB transcription factors	Regulatory protein	At5g62470		no
fact	Fatty Acid Elongation & Wax Biosynthesis	Fatty alcohol:caffeoyl-CoA caffeoyl transferase	BAHD	At5g63560		see
